# Supplementary material for: Global A-to-I RNA editing during myogenic differentiation of goat MuSCs
Source: Front Vet Sci. 2024 Oct 9;11:1439029. doi: 10.3389/fvets.2024.1439029 (PMC11496035; doi:10.3389/fvets.2024.1439029)
Supplement: Supplementary file 2 [file Supplementary_Table_1.XLSX]

## Sheet: Table S1
Table S1. List of high-quality RNA editing sites across 9 individuals.
loci	Region	Position	Reference	Strand	AllSubs	Frequency	sample	Group
1:278435_0	1	278435	C	0	CT	0.5	GM-3	GM
1:282534_0	1	282534	T	0	TA	0.78	GM-3	GM
1:381503_0	1	381503	G	0	GC	0.02	GM-3	GM
1:404497_0	1	404497	C	0	CT	0.04	GM-3	GM
1:2249324_1	1	2249324	G	1	GA	0.43	GM-3	GM
1:2278924_1	1	2278924	A	1	AG	0.83	GM-3	GM
1:2285142_1	1	2285142	C	1	CT	1	GM-3	GM
1:4571243_1	1	4571243	A	1	AG	0.43	GM-3	GM
1:4605081_1	1	4605081	A	1	AG	0.25	GM-3	GM
1:4605119_1	1	4605119	A	1	AG	0.82	GM-3	GM
1:4639364_1	1	4639364	A	1	AG	0.25	GM-3	GM
1:4655035_1	1	4655035	G	1	GA	0.7	GM-3	GM
1:4710134_1	1	4710134	T	1	TG	0.67	GM-3	GM
1:4886416_1	1	4886416	A	1	AG	0.45	GM-3	GM
1:4886480_1	1	4886480	A	1	AG	0.8	GM-3	GM
1:5157045_0	1	5157045	A	0	AG	0.33	GM-3	GM
1:5211268_0	1	5211268	A	0	AG	0.13	GM-3	GM
1:7827665_1	1	7827665	A	1	AG	0.33	GM-3	GM
1:7856905_1	1	7856905	G	1	GA	0.3	GM-3	GM
1:7862980_1	1	7862980	C	1	CT	0.78	GM-3	GM
1:7865919_1	1	7865919	A	1	AG	1	GM-3	GM
1:8712349_1	1	8712349	A	1	AG	0.5	GM-3	GM
1:8712389_1	1	8712389	G	1	GC	0.5	GM-3	GM
1:8757938_1	1	8757938	A	1	AG	0.5	GM-3	GM
1:8887930_1	1	8887930	A	1	AC	0.33	GM-3	GM
1:8913889_1	1	8913889	C	1	CT	0.5	GM-3	GM
1:18965945_0	1	18965945	A	0	AG	0.33	GM-3	GM
1:18965995_0	1	18965995	A	0	AG	0.5	GM-3	GM
1:18965996_0	1	18965996	A	0	AG	0.25	GM-3	GM
1:18966044_0	1	18966044	A	0	AG	0.25	GM-3	GM
1:18968114_0	1	18968114	A	0	AG	0.12	GM-3	GM
1:18968155_0	1	18968155	A	0	AG	0.54	GM-3	GM
1:18968193_0	1	18968193	A	0	AG	0.17	GM-3	GM
1:18969560_0	1	18969560	A	0	AG	0.23	GM-3	GM
1:18969561_0	1	18969561	A	0	AG	0.23	GM-3	GM
1:18969597_0	1	18969597	A	0	AG	0.17	GM-3	GM
1:18969602_0	1	18969602	A	0	AG	0.58	GM-3	GM
1:18969604_0	1	18969604	A	0	AG	0.42	GM-3	GM
1:18978115_0	1	18978115	A	0	AG	0.04	GM-3	GM
1:19066290_1	1	19066290	G	1	GA	0.67	GM-3	GM
1:19895717_0	1	19895717	C	0	CG	1	GM-3	GM
1:19908086_0	1	19908086	C	0	CT	1	GM-3	GM
1:21549499_0	1	21549499	A	0	AG	0.75	GM-3	GM
1:23872043_1	1	23872043	C	1	CT	1	GM-3	GM
1:25058808_0	1	25058808	A	0	AG	0.56	GM-3	GM
1:25058821_0	1	25058821	A	0	AG	0.38	GM-3	GM
1:25083585_0	1	25083585	C	0	CT	0.7	GM-3	GM
1:25204743_0	1	25204743	T	0	TC	0.71	GM-3	GM
1:28006681_0	1	28006681	C	0	CG	0.29	GM-3	GM
1:41186785_1	1	41186785	G	1	GA	0.4	GM-3	GM
1:41216082_1	1	41216082	G	1	GA	1	GM-3	GM
1:41228101_1	1	41228101	A	1	AG	0.6	GM-3	GM
1:43742555_1	1	43742555	A	1	AG	0.8	GM-3	GM
1:43742558_1	1	43742558	A	1	AG	0.4	GM-3	GM
1:45711443_0	1	45711443	A	0	AG	0.33	GM-3	GM
1:45711483_0	1	45711483	A	0	AG	0.5	GM-3	GM
1:45716327_0	1	45716327	A	0	AG	0.33	GM-3	GM
1:45717108_0	1	45717108	A	0	AG	0.21	GM-3	GM
1:45755022_1	1	45755022	A	1	AG	0.14	GM-3	GM
1:49856413_1	1	49856413	A	1	AG	0.15	GM-3	GM
1:49878196_1	1	49878196	A	1	AG	0.17	GM-3	GM
1:49895112_1	1	49895112	A	1	AG	0.16	GM-3	GM
1:50195460_0	1	50195460	C	0	CA	0.5	GM-3	GM
1:52625459_0	1	52625459	A	0	AG	0.25	GM-3	GM
1:52627501_0	1	52627501	A	0	AG	0.07	GM-3	GM
1:52627567_0	1	52627567	A	0	AG	0.07	GM-3	GM
1:53211745_1	1	53211745	G	1	GC	0.75	GM-3	GM
1:53212247_1	1	53212247	G	1	GA	1	GM-3	GM
1:53242780_1	1	53242780	C	1	CT	1	GM-3	GM
1:54187094_0	1	54187094	C	0	CT	1	GM-3	GM
1:54187412_0	1	54187412	A	0	AG	1	GM-3	GM
1:56466119_1	1	56466119	A	1	AG	0.07	GM-3	GM
1:57473558_1	1	57473558	A	1	AG	0.64	GM-3	GM
1:57503387_0	1	57503387	G	0	GT	0.44	GM-3	GM
1:57504007_0	1	57504007	A	0	AC	0.3	GM-3	GM
1:58463338_0	1	58463338	A	0	AG	0.5	GM-3	GM
1:63921286_0	1	63921286	T	0	TG	0.57	GM-3	GM
1:63979973_1	1	63979973	C	1	CT	0.67	GM-3	GM
1:63980079_1	1	63980079	A	1	AG	0.09	GM-3	GM
1:64340764_0	1	64340764	A	0	AG	0.06	GM-3	GM
1:64340861_0	1	64340861	A	0	AG	0.1	GM-3	GM
1:64340869_0	1	64340869	A	0	AG	0.06	GM-3	GM
1:64451336_0	1	64451336	G	0	GC	0.6	GM-3	GM
1:64506388_0	1	64506388	A	0	AG	0.18	GM-3	GM
1:64594148_0	1	64594148	G	0	GA	0.67	GM-3	GM
1:64594166_0	1	64594166	C	0	CT	0.57	GM-3	GM
1:64870886_0	1	64870886	A	0	AG	0.09	GM-3	GM
1:64870891_0	1	64870891	A	0	AG	0.12	GM-3	GM
1:64877693_0	1	64877693	A	0	AG	0.06	GM-3	GM
1:67679706_0	1	67679706	T	0	TC	0.43	GM-3	GM
1:67680764_0	1	67680764	T	0	TG	0.6	GM-3	GM
1:68101802_0	1	68101802	C	0	CT	0.5	GM-3	GM
1:68231455_1	1	68231455	A	1	AG	0.67	GM-3	GM
1:68536739_1	1	68536739	C	1	CT	0.5	GM-3	GM
1:68716750_1	1	68716750	A	1	AG	0.33	GM-3	GM
1:68834798_1	1	68834798	A	1	AG	1	GM-3	GM
1:68834799_1	1	68834799	A	1	AG	1	GM-3	GM
1:68834801_1	1	68834801	A	1	AG	1	GM-3	GM
1:70034701_0	1	70034701	A	0	AG	0.27	GM-3	GM
1:70600592_0	1	70600592	C	0	CA	0.75	GM-3	GM
1:74239301_1	1	74239301	G	1	GA	0.33	GM-3	GM
1:74258623_1	1	74258623	T	1	TA	0.5	GM-3	GM
1:74293675_1	1	74293675	T	1	TG	1	GM-3	GM
1:76923496_1	1	76923496	A	1	AG	0.05	GM-3	GM
1:76923566_1	1	76923566	A	1	AG	0.07	GM-3	GM
1:76931144_1	1	76931144	A	1	AG	0.09	GM-3	GM
1:76931157_1	1	76931157	A	1	AG	0.14	GM-3	GM
1:76931158_1	1	76931158	A	1	AG	0.06	GM-3	GM
1:76931181_1	1	76931181	A	1	AG	0.04	GM-3	GM
1:76931208_1	1	76931208	A	1	AG	0.1	GM-3	GM
1:78180266_0	1	78180266	A	0	AG	0.5	GM-3	GM
1:78219878_0	1	78219878	A	0	AG	0.42	GM-3	GM
1:78228040_0	1	78228040	G	0	GT	0.58	GM-3	GM
1:78269536_0	1	78269536	T	0	TC	0.86	GM-3	GM
1:78427869_0	1	78427869	A	0	AG	0.3	GM-3	GM
1:78427874_0	1	78427874	A	0	AG	0.2	GM-3	GM
1:78441812_0	1	78441812	A	0	AG	0.09	GM-3	GM
1:78441817_0	1	78441817	A	0	AG	0.05	GM-3	GM
1:78515554_0	1	78515554	C	0	CG	0.41	GM-3	GM
1:78551590_0	1	78551590	A	0	AG	0.11	GM-3	GM
1:78640958_0	1	78640958	A	0	AG	0.21	GM-3	GM
1:78674154_0	1	78674154	C	0	CT	0.41	GM-3	GM
1:78745704_0	1	78745704	C	0	CG	0.4	GM-3	GM
1:78745774_0	1	78745774	G	0	GT	0.45	GM-3	GM
1:78785111_0	1	78785111	A	0	AG	0.17	GM-3	GM
1:78785114_0	1	78785114	A	0	AG	0.13	GM-3	GM
1:78785147_0	1	78785147	A	0	AG	0.09	GM-3	GM
1:78801812_0	1	78801812	A	0	AG	0.17	GM-3	GM
1:78894730_0	1	78894730	C	0	CT	0.46	GM-3	GM
1:81183526_1	1	81183526	A	1	AG	0.13	GM-3	GM
1:82962379_1	1	82962379	A	1	AG	0.17	GM-3	GM
1:83021431_0	1	83021431	A	0	AG	0.38	GM-3	GM
1:83021445_0	1	83021445	A	0	AG	0.21	GM-3	GM
1:87432904_0	1	87432904	A	0	AG	0.67	GM-3	GM
1:89493678_1	1	89493678	T	1	TC	1	GM-3	GM
1:89493684_1	1	89493684	C	1	CT	0.75	GM-3	GM
1:89560839_1	1	89560839	A	1	AG	0.6	GM-3	GM
1:89601318_1	1	89601318	G	1	GA	0.57	GM-3	GM
1:89630751_1	1	89630751	T	1	TA	0.6	GM-3	GM
1:89675616_1	1	89675616	A	1	AG	0.78	GM-3	GM
1:92055064_0	1	92055064	A	0	AG	0.75	GM-3	GM
1:92139291_0	1	92139291	T	0	TG	1	GM-3	GM
1:92345275_0	1	92345275	A	0	AG	0.67	GM-3	GM
1:92494786_0	1	92494786	C	0	CT	0.75	GM-3	GM
1:94295310_0	1	94295310	G	0	GA	0.56	GM-3	GM
1:94295398_0	1	94295398	G	0	GA	0.43	GM-3	GM
1:94810136_0	1	94810136	A	0	AG	0.75	GM-3	GM
1:94810141_0	1	94810141	A	0	AG	0.22	GM-3	GM
1:95182378_1	1	95182378	C	1	CT	0.4	GM-3	GM
1:95614433_1	1	95614433	C	1	CT	0.44	GM-3	GM
1:95673235_1	1	95673235	T	1	TA	0.3	GM-3	GM
1:95679786_1	1	95679786	A	1	AG	0.11	GM-3	GM
1:95725750_1	1	95725750	A	1	AG	0.33	GM-3	GM
1:95725781_1	1	95725781	A	1	AG	0.5	GM-3	GM
1:95932290_1	1	95932290	C	1	CG	0.43	GM-3	GM
1:96061936_0	1	96061936	G	0	GA	1	GM-3	GM
1:96626433_1	1	96626433	A	1	AT	1	GM-3	GM
1:96647277_0	1	96647277	G	0	GA	0.75	GM-3	GM
1:96648247_0	1	96648247	C	0	CT	0.67	GM-3	GM
1:96654669_0	1	96654669	A	0	AG	0.08	GM-3	GM
1:96654678_0	1	96654678	A	0	AG	0.43	GM-3	GM
1:98884944_1	1	98884944	A	1	AG	0.5	GM-3	GM
1:98884948_1	1	98884948	A	1	AG	0.29	GM-3	GM
1:106672580_0	1	106672580	A	0	AG	1	GM-3	GM
1:107102108_0	1	107102108	A	0	AG	0.13	GM-3	GM
1:107102151_0	1	107102151	A	0	AG	0.2	GM-3	GM
1:108286058_0	1	108286058	C	0	CG	0.7	GM-3	GM
1:111352262_0	1	111352262	A	0	AG	0.67	GM-3	GM
1:111448780_1	1	111448780	A	1	AG	0.67	GM-3	GM
1:112997372_1	1	112997372	A	1	AG	0.18	GM-3	GM
1:115015934_0	1	115015934	A	0	AG	0.01	GM-3	GM
1:115015937_0	1	115015937	A	0	AG	0.01	GM-3	GM
1:115015946_0	1	115015946	C	0	CT	0.01	GM-3	GM
1:115043646_0	1	115043646	C	0	CG	0.5	GM-3	GM
1:115068653_0	1	115068653	T	0	TC	0.18	GM-3	GM
1:115088605_0	1	115088605	A	0	AG	0.18	GM-3	GM
1:117281044_0	1	117281044	A	0	AG	0.32	GM-3	GM
1:117281049_0	1	117281049	A	0	AG	0.16	GM-3	GM
1:117281063_0	1	117281063	A	0	AG	0.11	GM-3	GM
1:117281095_0	1	117281095	T	0	TC	0.67	GM-3	GM
1:121767861_1	1	121767861	A	1	AG	0.67	GM-3	GM
1:121858640_1	1	121858640	A	1	AG	0.67	GM-3	GM
1:126362841_1	1	126362841	G	1	GA	0.67	GM-3	GM
1:126541853_1	1	126541853	C	1	CT	1	GM-3	GM
1:127899968_0	1	127899968	G	0	GT	0.6	GM-3	GM
1:128587125_0	1	128587125	G	0	GA	0.8	GM-3	GM
1:129263067_1	1	129263067	C	1	CT	0.01	GM-3	GM
1:130314785_0	1	130314785	A	0	AG	0.3	GM-3	GM
1:133914935_0	1	133914935	A	0	AG	0.4	GM-3	GM
1:136536139_0	1	136536139	A	0	AG	0.22	GM-3	GM
1:136536142_0	1	136536142	A	0	AG	0.33	GM-3	GM
1:138561407_0	1	138561407	A	0	AG	0.27	GM-3	GM
1:138561411_0	1	138561411	A	0	AG	0.5	GM-3	GM
1:138569128_0	1	138569128	C	0	CT	0.6	GM-3	GM
1:139026377_0	1	139026377	T	0	TG	0.27	GM-3	GM
1:140981765_1	1	140981765	A	1	AG	0.33	GM-3	GM
1:140982217_1	1	140982217	C	1	CT	0.6	GM-3	GM
1:141019573_1	1	141019573	A	1	AG	0.62	GM-3	GM
1:141730443_0	1	141730443	C	0	CT	0.4	GM-3	GM
1:142749535_1	1	142749535	A	1	AG	0.29	GM-3	GM
1:143828777_0	1	143828777	C	0	CT	0.8	GM-3	GM
1:144639070_0	1	144639070	G	0	GT	0.01	GM-3	GM
1:144641766_0	1	144641766	T	0	TA	0.01	GM-3	GM
1:144641767_0	1	144641767	A	0	AT	0.01	GM-3	GM
1:144645344_0	1	144645344	G	0	GA	0.59	GM-3	GM
1:144760226_1	1	144760226	C	1	CG	0.75	GM-3	GM
1:144988901_1	1	144988901	T	1	TC	0.05	GM-3	GM
1:145635045_1	1	145635045	T	1	TC	0.01	GM-3	GM
1:146150069_1	1	146150069	G	1	GA	1	GM-3	GM
1:146150084_1	1	146150084	T	1	TC	1	GM-3	GM
1:146190695_1	1	146190695	A	1	AG	0.5	GM-3	GM
1:146942278_0	1	146942278	A	0	AG	0.08	GM-3	GM
1:146942292_0	1	146942292	A	0	AG	0.07	GM-3	GM
1:146942305_0	1	146942305	A	0	AG	0.05	GM-3	GM
1:146942307_0	1	146942307	A	0	AG	0.08	GM-3	GM
1:146942318_0	1	146942318	A	0	AG	0.1	GM-3	GM
1:146942331_0	1	146942331	A	0	AG	0.03	GM-3	GM
1:146988444_0	1	146988444	G	0	GT	0.75	GM-3	GM
1:147019285_0	1	147019285	A	0	AG	0.32	GM-3	GM
1:147036375_0	1	147036375	A	0	AG	0.11	GM-3	GM
1:147042204_0	1	147042204	A	0	AG	0.24	GM-3	GM
1:147042207_0	1	147042207	A	0	AG	0.09	GM-3	GM
1:147090315_0	1	147090315	A	0	AG	0.12	GM-3	GM
1:147090319_0	1	147090319	A	0	AG	0.18	GM-3	GM
1:147107719_0	1	147107719	A	0	AG	0.27	GM-3	GM
1:147107749_0	1	147107749	A	0	AG	0.03	GM-3	GM
1:147107752_0	1	147107752	A	0	AG	0.07	GM-3	GM
1:147107757_0	1	147107757	A	0	AG	0.05	GM-3	GM
1:147107768_0	1	147107768	A	0	AG	0.15	GM-3	GM
1:147117881_0	1	147117881	A	0	AG	0.13	GM-3	GM
1:147133984_0	1	147133984	A	0	AG	0.02	GM-3	GM
1:148191964_0	1	148191964	T	0	TC	1	GM-3	GM
1:148496046_1	1	148496046	A	1	AG	0.12	GM-3	GM
1:148543763_1	1	148543763	A	1	AG	0.45	GM-3	GM
1:149258419_1	1	149258419	G	1	GA	0.22	GM-3	GM
1:149296158_1	1	149296158	G	1	GA	0.25	GM-3	GM
1:149457314_1	1	149457314	A	1	AG	0.41	GM-3	GM
1:150586033_0	1	150586033	T	0	TG	1	GM-3	GM
1:150611796_0	1	150611796	T	0	TC	0.67	GM-3	GM
1:150615920_0	1	150615920	A	0	AG	0.6	GM-3	GM
1:150615921_0	1	150615921	C	0	CT	0.6	GM-3	GM
1:150617781_0	1	150617781	T	0	TC	0.4	GM-3	GM
1:150625122_0	1	150625122	G	0	GA	0.75	GM-3	GM
1:150637381_0	1	150637381	A	0	AT	0.5	GM-3	GM
1:150679020_0	1	150679020	A	0	AC	0.3	GM-3	GM
1:150743681_0	1	150743681	A	0	AG	0.17	GM-3	GM
1:150751556_0	1	150751556	C	0	CA	0.73	GM-3	GM
1:150756047_0	1	150756047	A	0	AG	0.4	GM-3	GM
1:150766204_0	1	150766204	C	0	CT	0.37	GM-3	GM
1:150776779_0	1	150776779	A	0	AG	0.22	GM-3	GM
1:150798712_0	1	150798712	A	0	AG	0.43	GM-3	GM
1:150803507_0	1	150803507	A	0	AG	0.5	GM-3	GM
1:150820332_0	1	150820332	A	0	AG	0.44	GM-3	GM
1:150853957_0	1	150853957	A	0	AG	0.45	GM-3	GM
1:150857940_0	1	150857940	C	0	CT	0.32	GM-3	GM
1:150859139_0	1	150859139	T	0	TC	0.5	GM-3	GM
1:150865490_0	1	150865490	A	0	AG	0.15	GM-3	GM
1:151376226_1	1	151376226	T	1	TC	0.11	GM-3	GM
1:151376241_1	1	151376241	G	1	GA	0.1	GM-3	GM
1:151427599_1	1	151427599	A	1	AG	0.05	GM-3	GM
1:151427612_1	1	151427612	C	1	CA	0.08	GM-3	GM
1:152135621_0	1	152135621	G	0	GA	0.67	GM-3	GM
1:153312092_0	1	153312092	C	0	CT	0.29	GM-3	GM
1:153312262_0	1	153312262	G	0	GC	0.43	GM-3	GM
1:153334356_0	1	153334356	G	0	GA	0.62	GM-3	GM
1:153343911_0	1	153343911	G	0	GC	0.42	GM-3	GM
1:154371782_0	1	154371782	G	0	GC	0.75	GM-3	GM
2:187622_0	2	187622	A	0	AG	0.07	GM-3	GM
2:187661_0	2	187661	A	0	AG	0.07	GM-3	GM
2:319201_0	2	319201	G	0	GA	0.5	GM-3	GM
2:430534_1	2	430534	G	1	GT	0.57	GM-3	GM
2:1044217_1	2	1044217	G	1	GA	0.56	GM-3	GM
2:1078717_1	2	1078717	G	1	GA	0.75	GM-3	GM
2:1119427_0	2	1119427	C	0	CT	0.33	GM-3	GM
2:2292837_0	2	2292837	A	0	AG	0.16	GM-3	GM
2:2292859_0	2	2292859	A	0	AG	0.21	GM-3	GM
2:2343795_0	2	2343795	C	0	CT	0.67	GM-3	GM
2:2519810_0	2	2519810	A	0	AG	0.36	GM-3	GM
2:2619849_0	2	2619849	T	0	TA	0.01	GM-3	GM
2:2621557_0	2	2621557	G	0	GA	0.14	GM-3	GM
2:2728358_0	2	2728358	C	0	CT	0.44	GM-3	GM
2:2749823_0	2	2749823	C	0	CA	0.64	GM-3	GM
2:2769506_0	2	2769506	G	0	GA	0.75	GM-3	GM
2:2774095_0	2	2774095	A	0	AG	0.43	GM-3	GM
2:2783349_0	2	2783349	G	0	GA	0.46	GM-3	GM
2:2783441_0	2	2783441	A	0	AG	0.12	GM-3	GM
2:2951189_1	2	2951189	G	1	GA	0.54	GM-3	GM
2:3037203_0	2	3037203	A	0	AG	0.38	GM-3	GM
2:3037231_0	2	3037231	A	0	AG	0.88	GM-3	GM
2:3037239_0	2	3037239	A	0	AG	1	GM-3	GM
2:3037309_0	2	3037309	A	0	AG	1	GM-3	GM
2:3182165_1	2	3182165	A	1	AG	0.4	GM-3	GM
2:3198153_1	2	3198153	G	1	GA	0.37	GM-3	GM
2:3949206_1	2	3949206	A	1	AG	0.27	GM-3	GM
2:3949240_1	2	3949240	A	1	AG	0.31	GM-3	GM
2:3949250_1	2	3949250	A	1	AG	0.64	GM-3	GM
2:4004192_1	2	4004192	A	1	AG	0.07	GM-3	GM
2:4004208_1	2	4004208	A	1	AG	0.33	GM-3	GM
2:4004223_1	2	4004223	A	1	AG	0.06	GM-3	GM
2:4039115_0	2	4039115	G	0	GT	1	GM-3	GM
2:4469698_0	2	4469698	A	0	AG	0.5	GM-3	GM
2:4469701_0	2	4469701	A	0	AG	0.6	GM-3	GM
2:4469703_0	2	4469703	A	0	AG	0.6	GM-3	GM
2:4989678_0	2	4989678	A	0	AC	0.51	GM-3	GM
2:4989825_0	2	4989825	C	0	CA	0.53	GM-3	GM
2:5027106_0	2	5027106	T	0	TG	0.33	GM-3	GM
2:5189309_1	2	5189309	A	1	AG	0.36	GM-3	GM
2:5189311_1	2	5189311	A	1	AG	0.25	GM-3	GM
2:5189753_1	2	5189753	A	1	AG	0.16	GM-3	GM
2:5189797_1	2	5189797	A	1	AG	0.16	GM-3	GM
2:5192881_1	2	5192881	A	1	AG	0.11	GM-3	GM
2:5229412_1	2	5229412	A	1	AG	0.09	GM-3	GM
2:5663350_1	2	5663350	G	1	GA	0.48	GM-3	GM
2:5847143_1	2	5847143	A	1	AG	0.67	GM-3	GM
2:6160430_1	2	6160430	A	1	AC	0.53	GM-3	GM
2:6237137_0	2	6237137	A	0	AG	0.44	GM-3	GM
2:6259966_0	2	6259966	A	0	AG	0.5	GM-3	GM
2:6397955_0	2	6397955	A	0	AG	0.11	GM-3	GM
2:6397962_0	2	6397962	A	0	AG	0.18	GM-3	GM
2:7115778_0	2	7115778	G	0	GA	0.4	GM-3	GM
2:7765112_1	2	7765112	A	1	AG	0.38	GM-3	GM
2:8732123_0	2	8732123	A	0	AG	0.29	GM-3	GM
2:9290013_1	2	9290013	A	1	AG	0.43	GM-3	GM
2:10212665_0	2	10212665	G	0	GA	1	GM-3	GM
2:10503961_0	2	10503961	A	0	AG	0.14	GM-3	GM
2:10641969_0	2	10641969	C	0	CA	0.2	GM-3	GM
2:10642127_0	2	10642127	A	0	AG	0.5	GM-3	GM
2:10642211_0	2	10642211	G	0	GA	0.5	GM-3	GM
2:10965476_1	2	10965476	A	1	AG	0.8	GM-3	GM
2:11002500_1	2	11002500	A	1	AG	0.15	GM-3	GM
2:11223954_1	2	11223954	C	1	CT	0.02	GM-3	GM
2:11541331_0	2	11541331	T	0	TG	0.67	GM-3	GM
2:11584405_0	2	11584405	G	0	GA	0.4	GM-3	GM
2:11627764_0	2	11627764	G	0	GA	0.67	GM-3	GM
2:13411221_0	2	13411221	A	0	AG	0.17	GM-3	GM
2:13411293_0	2	13411293	A	0	AG	0.33	GM-3	GM
2:14874831_1	2	14874831	A	1	AG	1	GM-3	GM
2:14874850_1	2	14874850	A	1	AG	1	GM-3	GM
2:15065336_0	2	15065336	A	0	AG	0.5	GM-3	GM
2:15066795_0	2	15066795	A	0	AG	0.5	GM-3	GM
2:15302206_1	2	15302206	A	1	AG	0.11	GM-3	GM
2:16802024_0	2	16802024	C	0	CT	0.17	GM-3	GM
2:16802032_0	2	16802032	A	0	AG	0.17	GM-3	GM
2:16802039_0	2	16802039	A	0	AG	0.17	GM-3	GM
2:17636433_1	2	17636433	A	1	AG	0.29	GM-3	GM
2:17645036_1	2	17645036	A	1	AG	0.39	GM-3	GM
2:17862638_1	2	17862638	C	1	CT	0.25	GM-3	GM
2:17897932_1	2	17897932	C	1	CT	0.44	GM-3	GM
2:18571235_1	2	18571235	G	1	GA	0.71	GM-3	GM
2:20226531_0	2	20226531	G	0	GA	1	GM-3	GM
2:20758109_1	2	20758109	A	1	AG	0.29	GM-3	GM
2:28999999_0	2	28999999	A	0	AG	0.33	GM-3	GM
2:29000026_0	2	29000026	A	0	AG	0.4	GM-3	GM
2:29032970_0	2	29032970	T	0	TA	0.43	GM-3	GM
2:29035682_0	2	29035682	T	0	TC	0.33	GM-3	GM
2:29775366_1	2	29775366	A	1	AG	0.08	GM-3	GM
2:29779465_1	2	29779465	A	1	AG	0.08	GM-3	GM
2:31132267_1	2	31132267	A	1	AG	0.05	GM-3	GM
2:31287349_0	2	31287349	A	0	AG	0.29	GM-3	GM
2:31287351_0	2	31287351	A	0	AG	0.71	GM-3	GM
2:31610337_0	2	31610337	C	0	CG	1	GM-3	GM
2:34498923_0	2	34498923	A	0	AG	0.75	GM-3	GM
2:37637112_1	2	37637112	A	1	AG	0.5	GM-3	GM
2:37637113_1	2	37637113	A	1	AG	0.8	GM-3	GM
2:38051351_0	2	38051351	A	0	AG	1	GM-3	GM
2:39897751_0	2	39897751	A	0	AG	0.02	GM-3	GM
2:39897762_0	2	39897762	A	0	AG	0.05	GM-3	GM
2:39897768_0	2	39897768	A	0	AG	0.02	GM-3	GM
2:39897776_0	2	39897776	A	0	AG	0.02	GM-3	GM
2:39897791_0	2	39897791	A	0	AG	0.05	GM-3	GM
2:39897811_0	2	39897811	A	0	AG	0.09	GM-3	GM
2:39897813_0	2	39897813	A	0	AG	0.84	GM-3	GM
2:39897821_0	2	39897821	A	0	AG	0.07	GM-3	GM
2:39897822_0	2	39897822	A	0	AG	0.06	GM-3	GM
2:39897836_0	2	39897836	A	0	AG	0.14	GM-3	GM
2:39897843_0	2	39897843	A	0	AG	0.31	GM-3	GM
2:39897876_0	2	39897876	A	0	AG	0.08	GM-3	GM
2:39897877_0	2	39897877	A	0	AG	0.09	GM-3	GM
2:39898153_0	2	39898153	A	0	AG	0.01	GM-3	GM
2:40071817_0	2	40071817	A	0	AG	0.44	GM-3	GM
2:40469380_1	2	40469380	A	1	AG	0.29	GM-3	GM
2:40500432_1	2	40500432	A	1	AG	0.01	GM-3	GM
2:40503353_1	2	40503353	A	1	AG	0.03	GM-3	GM
2:40514680_1	2	40514680	A	1	AG	0.05	GM-3	GM
2:41874920_0	2	41874920	A	0	AG	0.62	GM-3	GM
2:41874969_0	2	41874969	T	0	TA	0.38	GM-3	GM
2:42026876_0	2	42026876	T	0	TC	1	GM-3	GM
2:42462084_0	2	42462084	A	0	AT	1	GM-3	GM
2:42788512_0	2	42788512	T	0	TA	0.5	GM-3	GM
2:42915513_0	2	42915513	A	0	AG	0.41	GM-3	GM
2:42915516_0	2	42915516	A	0	AG	0.44	GM-3	GM
2:42946076_0	2	42946076	A	0	AC	0.71	GM-3	GM
2:44953187_0	2	44953187	G	0	GC	0.75	GM-3	GM
2:45015827_0	2	45015827	C	0	CT	0.6	GM-3	GM
2:45118669_0	2	45118669	G	0	GA	0.45	GM-3	GM
2:46339588_1	2	46339588	C	1	CT	0.5	GM-3	GM
2:46468658_1	2	46468658	A	1	AG	0.67	GM-3	GM
2:47416732_1	2	47416732	A	1	AG	0.33	GM-3	GM
2:47416744_1	2	47416744	A	1	AG	0.33	GM-3	GM
2:47416766_1	2	47416766	A	1	AG	0.5	GM-3	GM
2:51676218_0	2	51676218	A	0	AG	0.29	GM-3	GM
2:51676987_0	2	51676987	A	0	AG	0.2	GM-3	GM
2:56067128_0	2	56067128	A	0	AG	0.36	GM-3	GM
2:56495048_0	2	56495048	A	0	AC	0.5	GM-3	GM
2:57092328_0	2	57092328	A	0	AG	0.4	GM-3	GM
2:62812321_1	2	62812321	G	1	GA	0.66	GM-3	GM
2:62817628_1	2	62817628	A	1	AG	0.54	GM-3	GM
2:62831666_1	2	62831666	A	1	AT	0.5	GM-3	GM
2:63408411_0	2	63408411	C	0	CT	0.36	GM-3	GM
2:63628425_0	2	63628425	A	0	AG	0.57	GM-3	GM
2:64985042_1	2	64985042	C	1	CT	1	GM-3	GM
2:64987201_1	2	64987201	A	1	AG	1	GM-3	GM
2:66379012_0	2	66379012	C	0	CT	0.67	GM-3	GM
2:66578419_1	2	66578419	A	1	AG	0.67	GM-3	GM
2:66591437_1	2	66591437	C	1	CA	0.27	GM-3	GM
2:66591462_1	2	66591462	C	1	CT	0.27	GM-3	GM
2:66591467_1	2	66591467	C	1	CT	0.27	GM-3	GM
2:66591471_1	2	66591471	T	1	TC	0.27	GM-3	GM
2:70910564_1	2	70910564	A	1	AT	0.8	GM-3	GM
2:73074315_1	2	73074315	A	1	AG	1	GM-3	GM
2:74444618_1	2	74444618	A	1	AG	1	GM-3	GM
2:74444623_1	2	74444623	A	1	AG	0.75	GM-3	GM
2:74498043_0	2	74498043	A	0	AG	0.67	GM-3	GM
2:88057830_0	2	88057830	A	0	AG	0.38	GM-3	GM
2:88059970_0	2	88059970	A	0	AG	0.45	GM-3	GM
2:88059991_0	2	88059991	A	0	AG	0.5	GM-3	GM
2:88060005_0	2	88060005	A	0	AG	0.4	GM-3	GM
2:88082939_0	2	88082939	A	0	AG	0.67	GM-3	GM
2:88150641_1	2	88150641	A	1	AG	0.24	GM-3	GM
2:88197367_1	2	88197367	T	1	TC	0.71	GM-3	GM
2:88533286_1	2	88533286	A	1	AT	1	GM-3	GM
2:88561496_1	2	88561496	G	1	GA	0.67	GM-3	GM
2:91759799_0	2	91759799	A	0	AG	0.67	GM-3	GM
2:92123935_0	2	92123935	A	0	AG	0.67	GM-3	GM
2:92395122_1	2	92395122	T	1	TC	0.5	GM-3	GM
2:92656387_0	2	92656387	A	0	AG	1	GM-3	GM
2:92656388_0	2	92656388	A	0	AG	0.6	GM-3	GM
2:92731761_1	2	92731761	G	1	GA	0.67	GM-3	GM
2:94832822_1	2	94832822	A	1	AG	0.12	GM-3	GM
2:94866317_1	2	94866317	A	1	AG	0.25	GM-3	GM
2:94866346_1	2	94866346	A	1	AG	0.43	GM-3	GM
2:94866366_1	2	94866366	A	1	AG	0.38	GM-3	GM
2:95197603_0	2	95197603	A	0	AC	0.01	GM-3	GM
2:97590621_0	2	97590621	T	0	TC	0.43	GM-3	GM
2:97593638_0	2	97593638	G	0	GA	0.5	GM-3	GM
2:97607559_0	2	97607559	C	0	CT	0.54	GM-3	GM
2:98879209_1	2	98879209	C	1	CG	0.67	GM-3	GM
2:98940669_1	2	98940669	C	1	CT	0.36	GM-3	GM
2:98940736_1	2	98940736	C	1	CT	0.57	GM-3	GM
2:98941955_1	2	98941955	T	1	TC	0.43	GM-3	GM
2:99321135_0	2	99321135	G	0	GC	1	GM-3	GM
2:99551503_1	2	99551503	A	1	AG	0.15	GM-3	GM
2:99551511_1	2	99551511	A	1	AG	0.15	GM-3	GM
2:99551516_1	2	99551516	A	1	AG	0.15	GM-3	GM
2:99555364_1	2	99555364	C	1	CT	0.3	GM-3	GM
2:99803550_0	2	99803550	T	0	TC	0.29	GM-3	GM
2:100076747_0	2	100076747	C	0	CT	0.01	GM-3	GM
2:100137005_0	2	100137005	T	0	TA	0.14	GM-3	GM
2:100137008_0	2	100137008	A	0	AG	0.14	GM-3	GM
2:100137022_0	2	100137022	T	0	TC	0.25	GM-3	GM
2:100137024_0	2	100137024	G	0	GC	0.22	GM-3	GM
2:100137089_0	2	100137089	G	0	GA	0.4	GM-3	GM
2:100137147_0	2	100137147	A	0	AG	0.47	GM-3	GM
2:100162745_0	2	100162745	A	0	AG	0.13	GM-3	GM
2:100162746_0	2	100162746	A	0	AG	0.07	GM-3	GM
2:100194752_0	2	100194752	A	0	AT	0.87	GM-3	GM
2:100217667_0	2	100217667	A	0	AG	0.25	GM-3	GM
2:100274368_0	2	100274368	C	0	CT	0.67	GM-3	GM
2:100278089_0	2	100278089	C	0	CT	0.45	GM-3	GM
2:100293870_0	2	100293870	G	0	GA	0.43	GM-3	GM
2:100945322_1	2	100945322	G	1	GA	0.5	GM-3	GM
2:100986833_1	2	100986833	A	1	AG	0.54	GM-3	GM
2:102152659_0	2	102152659	C	0	CT	0.71	GM-3	GM
2:102200321_0	2	102200321	A	0	AG	0.16	GM-3	GM
2:102402653_0	2	102402653	A	0	AG	0.07	GM-3	GM
2:102462719_0	2	102462719	A	0	AG	0.06	GM-3	GM
2:102462769_0	2	102462769	A	0	AG	0.07	GM-3	GM
2:102487492_0	2	102487492	A	0	AG	0.35	GM-3	GM
2:102511097_0	2	102511097	A	0	AG	0.13	GM-3	GM
2:102511410_0	2	102511410	A	0	AG	0.19	GM-3	GM
2:102511411_0	2	102511411	A	0	AG	0.13	GM-3	GM
2:102511412_0	2	102511412	A	0	AG	0.16	GM-3	GM
2:102518480_0	2	102518480	A	0	AG	0.08	GM-3	GM
2:102557940_0	2	102557940	A	0	AG	0.15	GM-3	GM
2:102566636_0	2	102566636	A	0	AG	0.35	GM-3	GM
2:102579972_0	2	102579972	A	0	AG	0.2	GM-3	GM
2:102581947_0	2	102581947	A	0	AG	0.22	GM-3	GM
2:102581948_0	2	102581948	A	0	AG	0.33	GM-3	GM
2:102582810_0	2	102582810	A	0	AG	0.03	GM-3	GM
2:102593836_0	2	102593836	A	0	AG	0.4	GM-3	GM
2:102597470_0	2	102597470	G	0	GA	0.48	GM-3	GM
2:102647805_0	2	102647805	A	0	AG	0.06	GM-3	GM
2:102647813_0	2	102647813	A	0	AG	0.05	GM-3	GM
2:102647825_0	2	102647825	A	0	AG	0.5	GM-3	GM
2:105051312_1	2	105051312	A	1	AG	0.42	GM-3	GM
2:105051317_1	2	105051317	A	1	AG	0.33	GM-3	GM
2:105051330_1	2	105051330	A	1	AG	0.92	GM-3	GM
2:105051338_1	2	105051338	A	1	AG	0.43	GM-3	GM
2:105051345_1	2	105051345	A	1	AG	0.43	GM-3	GM
2:105106029_0	2	105106029	A	0	AG	0.58	GM-3	GM
2:105957125_0	2	105957125	A	0	AG	0.57	GM-3	GM
2:106015159_0	2	106015159	A	0	AG	0.21	GM-3	GM
2:106038590_0	2	106038590	A	0	AT	1	GM-3	GM
2:108592657_1	2	108592657	A	1	AG	0.33	GM-3	GM
2:108592660_1	2	108592660	A	1	AG	0.22	GM-3	GM
2:108658829_1	2	108658829	C	1	CT	0.5	GM-3	GM
2:108752208_1	2	108752208	G	1	GA	0.56	GM-3	GM
2:110856794_0	2	110856794	A	0	AG	1	GM-3	GM
2:111603087_0	2	111603087	C	0	CT	1	GM-3	GM
2:111603093_0	2	111603093	G	0	GC	1	GM-3	GM
2:111647066_0	2	111647066	A	0	AG	0.5	GM-3	GM
2:111914599_0	2	111914599	A	0	AT	1	GM-3	GM
2:113464987_0	2	113464987	A	0	AG	0.31	GM-3	GM
2:113620872_0	2	113620872	C	0	CT	0.67	GM-3	GM
2:114107259_0	2	114107259	G	0	GC	0.5	GM-3	GM
2:114107265_0	2	114107265	A	0	AC	0.5	GM-3	GM
2:114138204_0	2	114138204	T	0	TC	1	GM-3	GM
2:114159712_0	2	114159712	A	0	AG	0.56	GM-3	GM
2:114212311_0	2	114212311	C	0	CT	0.67	GM-3	GM
2:114397403_0	2	114397403	G	0	GA	0.4	GM-3	GM
2:114507617_0	2	114507617	A	0	AG	0.33	GM-3	GM
2:115308315_0	2	115308315	A	0	AG	0.07	GM-3	GM
2:115308316_0	2	115308316	A	0	AG	0.58	GM-3	GM
2:115308317_0	2	115308317	A	0	AG	0.28	GM-3	GM
2:115308332_0	2	115308332	A	0	AG	0.07	GM-3	GM
2:115316432_0	2	115316432	C	0	CG	0.6	GM-3	GM
2:115702324_1	2	115702324	A	1	AG	0.67	GM-3	GM
2:115702337_1	2	115702337	A	1	AG	0.75	GM-3	GM
2:115702342_1	2	115702342	A	1	AG	0.5	GM-3	GM
2:116685387_0	2	116685387	G	0	GC	0.59	GM-3	GM
2:117659879_1	2	117659879	G	1	GC	0.67	GM-3	GM
2:118608915_0	2	118608915	A	0	AG	0.33	GM-3	GM
2:118643998_0	2	118643998	A	0	AG	1	GM-3	GM
2:118644132_0	2	118644132	A	0	AG	0.71	GM-3	GM
2:118644177_0	2	118644177	A	0	AG	0.38	GM-3	GM
2:121219359_1	2	121219359	T	1	TC	1	GM-3	GM
2:121262856_1	2	121262856	T	1	TC	0.78	GM-3	GM
2:121264594_1	2	121264594	C	1	CT	0.94	GM-3	GM
2:122901273_1	2	122901273	C	1	CG	0.67	GM-3	GM
2:126749743_1	2	126749743	G	1	GA	1	GM-3	GM
2:126783086_1	2	126783086	C	1	CT	0.47	GM-3	GM
2:126790012_1	2	126790012	G	1	GA	0.4	GM-3	GM
2:129166326_0	2	129166326	G	0	GA	0.4	GM-3	GM
2:129166328_0	2	129166328	G	0	GA	0.4	GM-3	GM
2:129254332_0	2	129254332	G	0	GA	0.3	GM-3	GM
2:129273600_0	2	129273600	A	0	AG	0.08	GM-3	GM
2:129305598_0	2	129305598	A	0	AG	0.05	GM-3	GM
2:131087013_0	2	131087013	G	0	GA	0.38	GM-3	GM
2:131087569_0	2	131087569	T	0	TC	1	GM-3	GM
2:131105576_0	2	131105576	G	0	GC	0.57	GM-3	GM
2:131381505_0	2	131381505	C	0	CT	0.56	GM-3	GM
2:131669717_0	2	131669717	A	0	AG	0.61	GM-3	GM
2:131669730_0	2	131669730	T	0	TC	0.35	GM-3	GM
2:131669831_0	2	131669831	G	0	GA	0.36	GM-3	GM
2:131713979_0	2	131713979	A	0	AG	0.5	GM-3	GM
2:131778566_0	2	131778566	G	0	GA	0.67	GM-3	GM
2:135478679_1	2	135478679	C	1	CG	0.42	GM-3	GM
2:135507876_0	2	135507876	C	0	CT	0.3	GM-3	GM
2:135715928_1	2	135715928	T	1	TA	0.6	GM-3	GM
3:421153_1	3	421153	C	1	CT	0.38	GM-3	GM
3:541333_0	3	541333	C	0	CA	0.6	GM-3	GM
3:1172168_0	3	1172168	C	0	CT	0.67	GM-3	GM
3:2235805_1	3	2235805	C	1	CT	1	GM-3	GM
3:2409406_1	3	2409406	G	1	GA	0.67	GM-3	GM
3:2412991_1	3	2412991	T	1	TC	0.33	GM-3	GM
3:2413349_1	3	2413349	A	1	AG	0.4	GM-3	GM
3:2491944_1	3	2491944	G	1	GA	0.2	GM-3	GM
3:3170316_1	3	3170316	A	1	AG	1	GM-3	GM
3:3170319_1	3	3170319	T	1	TA	1	GM-3	GM
3:3307687_0	3	3307687	G	0	GA	0.62	GM-3	GM
3:3521804_0	3	3521804	C	0	CT	0.33	GM-3	GM
3:3568082_0	3	3568082	A	0	AG	0.15	GM-3	GM
3:4194596_0	3	4194596	A	0	AG	0.5	GM-3	GM
3:5549103_0	3	5549103	C	0	CT	1	GM-3	GM
3:7268733_1	3	7268733	G	1	GC	0.7	GM-3	GM
3:7350762_0	3	7350762	A	0	AG	0.08	GM-3	GM
3:7794587_0	3	7794587	A	0	AT	0.82	GM-3	GM
3:8223597_0	3	8223597	T	0	TA	1	GM-3	GM
3:8314561_0	3	8314561	G	0	GA	0.6	GM-3	GM
3:8324004_0	3	8324004	A	0	AG	0.43	GM-3	GM
3:8350227_0	3	8350227	A	0	AG	0.4	GM-3	GM
3:10214506_1	3	10214506	T	1	TA	0.8	GM-3	GM
3:10463691_1	3	10463691	A	1	AG	0.12	GM-3	GM
3:10558608_0	3	10558608	A	0	AG	0.5	GM-3	GM
3:10801678_0	3	10801678	C	0	CT	1	GM-3	GM
3:11269997_1	3	11269997	T	1	TG	0.05	GM-3	GM
3:11390422_0	3	11390422	C	0	CT	1	GM-3	GM
3:12595130_0	3	12595130	C	0	CT	0.67	GM-3	GM
3:12714756_0	3	12714756	G	0	GA	0.5	GM-3	GM
3:13905137_1	3	13905137	A	1	AG	0.83	GM-3	GM
3:14877090_1	3	14877090	T	1	TC	0.6	GM-3	GM
3:14877091_1	3	14877091	G	1	GA	0.6	GM-3	GM
3:15312805_0	3	15312805	T	0	TC	0.55	GM-3	GM
3:15344220_1	3	15344220	A	1	AG	0.33	GM-3	GM
3:15344222_1	3	15344222	A	1	AG	0.33	GM-3	GM
3:15604495_1	3	15604495	A	1	AG	0.25	GM-3	GM
3:15604496_1	3	15604496	A	1	AG	0.5	GM-3	GM
3:15604501_1	3	15604501	A	1	AG	0.07	GM-3	GM
3:17256589_1	3	17256589	C	1	CT	0.33	GM-3	GM
3:17315540_1	3	17315540	A	1	AG	0.43	GM-3	GM
3:17315557_1	3	17315557	A	1	AG	0.43	GM-3	GM
3:18289413_1	3	18289413	T	1	TC	0.45	GM-3	GM
3:18309164_1	3	18309164	G	1	GA	0.51	GM-3	GM
3:18309174_1	3	18309174	G	1	GA	0.54	GM-3	GM
3:18674713_1	3	18674713	A	1	AG	0.02	GM-3	GM
3:18674746_1	3	18674746	A	1	AG	0.02	GM-3	GM
3:18711845_0	3	18711845	G	0	GT	1	GM-3	GM
3:19413690_0	3	19413690	G	0	GA	0.75	GM-3	GM
3:19829972_0	3	19829972	C	0	CT	0.58	GM-3	GM
3:19829993_0	3	19829993	A	0	AG	1	GM-3	GM
3:20609972_1	3	20609972	A	1	AG	0.22	GM-3	GM
3:20950779_1	3	20950779	A	1	AG	0.52	GM-3	GM
3:20950782_1	3	20950782	A	1	AG	0.12	GM-3	GM
3:20950883_1	3	20950883	T	1	TC	0.06	GM-3	GM
3:22477892_0	3	22477892	G	0	GC	0.38	GM-3	GM
3:22849543_0	3	22849543	A	0	AG	0.13	GM-3	GM
3:26233465_1	3	26233465	A	1	AG	0.7	GM-3	GM
3:26233468_1	3	26233468	A	1	AG	0.16	GM-3	GM
3:26233470_1	3	26233470	A	1	AG	0.07	GM-3	GM
3:26233491_1	3	26233491	A	1	AG	0.18	GM-3	GM
3:26233499_1	3	26233499	A	1	AG	0.04	GM-3	GM
3:26356875_0	3	26356875	G	0	GA	0.67	GM-3	GM
3:26533255_0	3	26533255	C	0	CA	0.29	GM-3	GM
3:26563160_1	3	26563160	A	1	AG	0.58	GM-3	GM
3:26566046_1	3	26566046	T	1	TC	0.02	GM-3	GM
3:26975848_0	3	26975848	A	0	AG	0.44	GM-3	GM
3:26975850_0	3	26975850	A	0	AG	0.22	GM-3	GM
3:26998512_0	3	26998512	C	0	CG	0.5	GM-3	GM
3:28750313_0	3	28750313	A	0	AG	0.67	GM-3	GM
3:29484657_0	3	29484657	A	0	AG	0.5	GM-3	GM
3:29531264_0	3	29531264	A	0	AC	0.53	GM-3	GM
3:29539392_0	3	29539392	G	0	GA	0.47	GM-3	GM
3:33076438_1	3	33076438	C	1	CT	1	GM-3	GM
3:33076568_1	3	33076568	C	1	CT	1	GM-3	GM
3:37605645_0	3	37605645	A	0	AG	1	GM-3	GM
3:37619267_0	3	37619267	C	0	CT	0.94	GM-3	GM
3:37827635_0	3	37827635	A	0	AG	0.25	GM-3	GM
3:38763121_1	3	38763121	A	1	AG	0.8	GM-3	GM
3:38763126_1	3	38763126	A	1	AG	0.6	GM-3	GM
3:38798063_0	3	38798063	C	0	CT	0.4	GM-3	GM
3:38856697_0	3	38856697	A	0	AG	0.67	GM-3	GM
3:39134735_1	3	39134735	C	1	CT	0.94	GM-3	GM
3:39140389_1	3	39140389	G	1	GA	0.57	GM-3	GM
3:39154075_1	3	39154075	A	1	AG	0.28	GM-3	GM
3:39154096_1	3	39154096	A	1	AG	0.11	GM-3	GM
3:39154933_1	3	39154933	A	1	AG	0.1	GM-3	GM
3:39188826_1	3	39188826	A	1	AG	0.28	GM-3	GM
3:39197494_1	3	39197494	A	1	AG	0.32	GM-3	GM
3:39197499_1	3	39197499	A	1	AG	0.09	GM-3	GM
3:39197504_1	3	39197504	A	1	AG	0.04	GM-3	GM
3:39197507_1	3	39197507	G	1	GA	0.41	GM-3	GM
3:39299748_1	3	39299748	C	1	CA	0.64	GM-3	GM
3:39315342_1	3	39315342	A	1	AG	0.5	GM-3	GM
3:39316004_1	3	39316004	C	1	CG	0.89	GM-3	GM
3:39324445_1	3	39324445	C	1	CA	0.67	GM-3	GM
3:39325153_1	3	39325153	C	1	CT	0.64	GM-3	GM
3:39325185_1	3	39325185	C	1	CT	0.5	GM-3	GM
3:39325205_1	3	39325205	T	1	TC	0.58	GM-3	GM
3:39326086_1	3	39326086	T	1	TA	0.5	GM-3	GM
3:39355516_1	3	39355516	C	1	CT	0.56	GM-3	GM
3:39437811_1	3	39437811	G	1	GA	0.67	GM-3	GM
3:39448870_1	3	39448870	C	1	CT	0.27	GM-3	GM
3:40770750_1	3	40770750	T	1	TC	0.6	GM-3	GM
3:43266635_0	3	43266635	A	0	AC	0.52	GM-3	GM
3:43740194_0	3	43740194	G	0	GA	0.67	GM-3	GM
3:43760142_0	3	43760142	G	0	GA	0.38	GM-3	GM
3:46117616_1	3	46117616	A	1	AC	0.75	GM-3	GM
3:47744322_0	3	47744322	G	0	GC	0.75	GM-3	GM
3:47758540_0	3	47758540	T	0	TC	0.78	GM-3	GM
3:47797353_0	3	47797353	A	0	AC	0.33	GM-3	GM
3:47902406_0	3	47902406	A	0	AG	0.11	GM-3	GM
3:47902494_0	3	47902494	A	0	AG	0.14	GM-3	GM
3:47937859_0	3	47937859	G	0	GA	0.71	GM-3	GM
3:47937864_0	3	47937864	G	0	GA	0.71	GM-3	GM
3:48001647_0	3	48001647	G	0	GA	0.33	GM-3	GM
3:48011407_0	3	48011407	A	0	AG	0.12	GM-3	GM
3:48011427_0	3	48011427	A	0	AG	0.1	GM-3	GM
3:48011499_0	3	48011499	A	0	AG	0.08	GM-3	GM
3:48011500_0	3	48011500	A	0	AG	0.11	GM-3	GM
3:51274737_1	3	51274737	A	1	AG	1	GM-3	GM
3:52140074_1	3	52140074	A	1	AG	0.33	GM-3	GM
3:52466095_1	3	52466095	A	1	AC	0.83	GM-3	GM
3:52478665_1	3	52478665	A	1	AG	0.38	GM-3	GM
3:52564143_1	3	52564143	A	1	AG	0.5	GM-3	GM
3:52641705_1	3	52641705	A	1	AG	0.5	GM-3	GM
3:54089771_0	3	54089771	A	0	AG	0.83	GM-3	GM
3:54089772_0	3	54089772	A	0	AG	0.33	GM-3	GM
3:54125824_0	3	54125824	T	0	TG	0.38	GM-3	GM
3:54126130_0	3	54126130	C	0	CT	0.58	GM-3	GM
3:54296813_0	3	54296813	A	0	AG	0.12	GM-3	GM
3:61193552_1	3	61193552	A	1	AG	0.67	GM-3	GM
3:61193553_1	3	61193553	A	1	AG	0.8	GM-3	GM
3:62444907_0	3	62444907	T	0	TA	0.36	GM-3	GM
3:62611720_0	3	62611720	T	0	TC	1	GM-3	GM
3:62611755_0	3	62611755	A	0	AG	1	GM-3	GM
3:62692455_0	3	62692455	A	0	AG	0.25	GM-3	GM
3:62692585_0	3	62692585	A	0	AG	0.29	GM-3	GM
3:62716167_1	3	62716167	G	1	GA	0.01	GM-3	GM
3:62716168_1	3	62716168	G	1	GA	0.01	GM-3	GM
3:63955473_1	3	63955473	A	1	AG	0.1	GM-3	GM
3:66544230_0	3	66544230	A	0	AG	0.5	GM-3	GM
3:66548158_0	3	66548158	G	0	GT	0.22	GM-3	GM
3:66548161_0	3	66548161	C	0	CA	1	GM-3	GM
3:66948068_0	3	66948068	A	0	AG	0.5	GM-3	GM
3:69686424_0	3	69686424	G	0	GA	1	GM-3	GM
3:70621321_1	3	70621321	C	1	CT	0.56	GM-3	GM
3:70710325_0	3	70710325	A	0	AG	0.32	GM-3	GM
3:70710326_0	3	70710326	A	0	AG	0.43	GM-3	GM
3:70710356_0	3	70710356	A	0	AG	0.16	GM-3	GM
3:70710359_0	3	70710359	A	0	AG	0.39	GM-3	GM
3:73811009_1	3	73811009	A	1	AG	0.03	GM-3	GM
3:73811023_1	3	73811023	A	1	AG	0.03	GM-3	GM
3:73811026_1	3	73811026	A	1	AG	0.03	GM-3	GM
3:73811027_1	3	73811027	A	1	AG	0.2	GM-3	GM
3:73830184_1	3	73830184	G	1	GA	0.4	GM-3	GM
3:73830194_1	3	73830194	C	1	CG	0.4	GM-3	GM
3:73832383_1	3	73832383	G	1	GT	0.67	GM-3	GM
3:75291990_1	3	75291990	A	1	AG	0.8	GM-3	GM
3:77280250_1	3	77280250	A	1	AG	0.43	GM-3	GM
3:80003339_0	3	80003339	G	0	GA	0.1	GM-3	GM
3:80041591_0	3	80041591	G	0	GC	0.25	GM-3	GM
3:80048188_0	3	80048188	C	0	CG	0.39	GM-3	GM
3:80048189_0	3	80048189	C	0	CT	0.41	GM-3	GM
3:80068563_0	3	80068563	A	0	AG	0.16	GM-3	GM
3:80089445_0	3	80089445	A	0	AT	0.4	GM-3	GM
3:80098619_0	3	80098619	A	0	AG	0.26	GM-3	GM
3:80103586_0	3	80103586	A	0	AG	0.15	GM-3	GM
3:80110567_0	3	80110567	A	0	AG	0.12	GM-3	GM
3:80124014_0	3	80124014	A	0	AG	0.06	GM-3	GM
3:80124034_0	3	80124034	A	0	AG	0.15	GM-3	GM
3:80174705_0	3	80174705	A	0	AG	0.05	GM-3	GM
3:80174725_0	3	80174725	A	0	AG	0.02	GM-3	GM
3:80176710_0	3	80176710	A	0	AG	0.03	GM-3	GM
3:80176712_0	3	80176712	A	0	AG	0.05	GM-3	GM
3:80196105_0	3	80196105	G	0	GT	0.4	GM-3	GM
3:80197897_0	3	80197897	G	0	GA	0.07	GM-3	GM
3:81701843_0	3	81701843	T	0	TC	0.4	GM-3	GM
3:81701943_0	3	81701943	C	0	CT	1	GM-3	GM
3:81704453_0	3	81704453	T	0	TC	0.14	GM-3	GM
3:81704644_0	3	81704644	G	0	GA	0.02	GM-3	GM
3:81704661_0	3	81704661	G	0	GT	0.05	GM-3	GM
3:81704665_0	3	81704665	C	0	CT	0.96	GM-3	GM
3:85496700_0	3	85496700	C	0	CT	0.6	GM-3	GM
3:85496799_0	3	85496799	C	0	CG	0.75	GM-3	GM
3:86695148_1	3	86695148	A	1	AG	0.08	GM-3	GM
3:86695159_1	3	86695159	A	1	AG	0.19	GM-3	GM
3:86695175_1	3	86695175	A	1	AG	0.08	GM-3	GM
3:86695186_1	3	86695186	A	1	AG	0.08	GM-3	GM
3:86695209_1	3	86695209	A	1	AG	0.1	GM-3	GM
3:86695222_1	3	86695222	A	1	AG	0.1	GM-3	GM
3:86695240_1	3	86695240	A	1	AG	0.08	GM-3	GM
3:86699316_1	3	86699316	A	1	AG	0.4	GM-3	GM
3:86699320_1	3	86699320	A	1	AG	0.3	GM-3	GM
3:86699321_1	3	86699321	A	1	AG	0.6	GM-3	GM
3:86699326_1	3	86699326	A	1	AG	0.3	GM-3	GM
3:86843781_1	3	86843781	A	1	AG	0.29	GM-3	GM
3:86844085_1	3	86844085	A	1	AG	0.29	GM-3	GM
3:86845256_1	3	86845256	A	1	AG	0.5	GM-3	GM
3:86850554_1	3	86850554	G	1	GC	0.43	GM-3	GM
3:86858230_1	3	86858230	C	1	CT	0.07	GM-3	GM
3:86861127_1	3	86861127	C	1	CT	0.67	GM-3	GM
3:86867809_1	3	86867809	A	1	AG	0.05	GM-3	GM
3:90342933_1	3	90342933	A	1	AG	0.17	GM-3	GM
3:90398653_1	3	90398653	A	1	AG	0.49	GM-3	GM
3:91118817_1	3	91118817	A	1	AG	0.35	GM-3	GM
3:91163602_1	3	91163602	T	1	TC	0.6	GM-3	GM
3:91698334_0	3	91698334	G	0	GT	1	GM-3	GM
3:92039424_0	3	92039424	C	0	CT	0.54	GM-3	GM
3:92590198_0	3	92590198	G	0	GC	0.7	GM-3	GM
3:92592285_0	3	92592285	A	0	AG	0.43	GM-3	GM
3:96970264_1	3	96970264	A	1	AG	0.22	GM-3	GM
3:96979028_1	3	96979028	A	1	AG	0.15	GM-3	GM
3:97246884_0	3	97246884	A	0	AG	0.5	GM-3	GM
3:97329608_0	3	97329608	A	0	AG	0.05	GM-3	GM
3:97458973_0	3	97458973	A	0	AG	1	GM-3	GM
3:97651660_1	3	97651660	G	1	GA	0.01	GM-3	GM
3:98448831_1	3	98448831	A	1	AG	0.86	GM-3	GM
3:98448937_1	3	98448937	A	1	AG	0.43	GM-3	GM
3:98959259_0	3	98959259	C	0	CT	0.5	GM-3	GM
3:99027180_1	3	99027180	T	1	TC	0.44	GM-3	GM
3:99480396_0	3	99480396	C	0	CT	0.6	GM-3	GM
3:99526017_0	3	99526017	C	0	CT	0.8	GM-3	GM
3:100676091_0	3	100676091	C	0	CT	0.67	GM-3	GM
3:100927600_1	3	100927600	A	1	AG	0.06	GM-3	GM
3:101025092_1	3	101025092	T	1	TA	1	GM-3	GM
3:101480280_1	3	101480280	G	1	GA	0.56	GM-3	GM
3:101484702_1	3	101484702	T	1	TC	0.03	GM-3	GM
3:101484761_1	3	101484761	A	1	AG	0.3	GM-3	GM
3:101484785_1	3	101484785	T	1	TC	0.33	GM-3	GM
3:101484847_1	3	101484847	C	1	CT	0.81	GM-3	GM
3:101667354_1	3	101667354	C	1	CT	0.67	GM-3	GM
3:103385336_0	3	103385336	G	0	GA	0.78	GM-3	GM
3:103403895_1	3	103403895	T	1	TC	0.37	GM-3	GM
3:103561088_0	3	103561088	A	0	AG	0.75	GM-3	GM
3:103879273_1	3	103879273	G	1	GT	0.01	GM-3	GM
3:103879291_1	3	103879291	T	1	TC	0.01	GM-3	GM
3:104113505_0	3	104113505	C	0	CT	0.02	GM-3	GM
3:104116478_0	3	104116478	C	0	CT	0.02	GM-3	GM
3:104466195_0	3	104466195	G	0	GT	0.75	GM-3	GM
3:104466430_0	3	104466430	A	0	AG	0.36	GM-3	GM
3:104808774_1	3	104808774	T	1	TC	0.08	GM-3	GM
3:104808807_1	3	104808807	A	1	AG	0.06	GM-3	GM
3:105101231_0	3	105101231	C	0	CT	0.5	GM-3	GM
3:105101271_0	3	105101271	G	0	GT	0.6	GM-3	GM
3:105102501_0	3	105102501	T	0	TC	0.5	GM-3	GM
3:105102578_0	3	105102578	G	0	GA	0.4	GM-3	GM
3:105332480_0	3	105332480	C	0	CT	0.51	GM-3	GM
3:105447498_1	3	105447498	C	1	CT	0.4	GM-3	GM
3:106242794_0	3	106242794	C	0	CT	0.5	GM-3	GM
3:106286252_0	3	106286252	A	0	AG	0.22	GM-3	GM
3:106286265_0	3	106286265	A	0	AG	0.16	GM-3	GM
3:106376626_0	3	106376626	G	0	GA	0.44	GM-3	GM
3:107716521_1	3	107716521	C	1	CT	0.6	GM-3	GM
3:107786598_1	3	107786598	T	1	TC	0.01	GM-3	GM
3:110159133_0	3	110159133	A	0	AG	0.04	GM-3	GM
3:110159134_0	3	110159134	A	0	AG	0.07	GM-3	GM
3:110423004_0	3	110423004	A	0	AG	0.67	GM-3	GM
3:110423009_0	3	110423009	A	0	AG	1	GM-3	GM
3:110423048_0	3	110423048	A	0	AG	1	GM-3	GM
3:110437322_0	3	110437322	A	0	AT	0.67	GM-3	GM
3:110448667_0	3	110448667	G	0	GA	0.5	GM-3	GM
3:110486994_0	3	110486994	T	0	TC	0.7	GM-3	GM
3:110581017_1	3	110581017	G	1	GA	0.43	GM-3	GM
3:110593721_1	3	110593721	G	1	GT	0.43	GM-3	GM
3:112549930_1	3	112549930	G	1	GA	0.04	GM-3	GM
3:113173046_1	3	113173046	T	1	TC	0.01	GM-3	GM
3:113241406_1	3	113241406	A	1	AG	0.6	GM-3	GM
3:113382464_1	3	113382464	G	1	GA	0.74	GM-3	GM
3:113382495_1	3	113382495	G	1	GA	0.72	GM-3	GM
3:114163451_0	3	114163451	C	0	CG	0.5	GM-3	GM
3:115719951_1	3	115719951	A	1	AG	0.27	GM-3	GM
3:115721612_1	3	115721612	C	1	CA	0.53	GM-3	GM
3:115754486_1	3	115754486	A	1	AG	0.09	GM-3	GM
3:115754529_1	3	115754529	A	1	AG	0.16	GM-3	GM
3:115846030_1	3	115846030	C	1	CT	0.4	GM-3	GM
3:115938157_1	3	115938157	A	1	AG	0.33	GM-3	GM
3:117183708_1	3	117183708	T	1	TC	0.4	GM-3	GM
3:117184927_1	3	117184927	A	1	AG	0.33	GM-3	GM
3:117611824_0	3	117611824	C	0	CT	0.42	GM-3	GM
3:118633924_1	3	118633924	A	1	AG	0.75	GM-3	GM
3:118633925_1	3	118633925	A	1	AG	0.5	GM-3	GM
3:119111766_1	3	119111766	C	1	CA	0.67	GM-3	GM
3:119115590_1	3	119115590	G	1	GT	0.75	GM-3	GM
3:119168689_1	3	119168689	A	1	AG	0.07	GM-3	GM
3:119410740_1	3	119410740	T	1	TC	0.25	GM-3	GM
3:119537249_0	3	119537249	A	0	AG	0.09	GM-3	GM
3:119537287_0	3	119537287	A	0	AG	0.14	GM-3	GM
3:119655329_1	3	119655329	T	1	TC	0.03	GM-3	GM
4:377224_1	4	377224	A	1	AG	0.4	GM-3	GM
4:5149012_1	4	5149012	A	1	AG	0.12	GM-3	GM
4:5270802_1	4	5270802	G	1	GT	0.23	GM-3	GM
4:7928430_0	4	7928430	C	0	CT	1	GM-3	GM
4:8379408_0	4	8379408	G	0	GA	0.8	GM-3	GM
4:8762714_1	4	8762714	A	1	AG	1	GM-3	GM
4:13029022_0	4	13029022	G	0	GA	0.64	GM-3	GM
4:13963879_1	4	13963879	A	1	AG	0.67	GM-3	GM
4:13965425_1	4	13965425	A	1	AG	0.6	GM-3	GM
4:17259923_1	4	17259923	G	1	GA	0.57	GM-3	GM
4:17477655_0	4	17477655	A	0	AG	0.47	GM-3	GM
4:17570751_0	4	17570751	T	0	TC	0.67	GM-3	GM
4:18166774_0	4	18166774	A	0	AG	1	GM-3	GM
4:18175601_0	4	18175601	A	0	AG	0.57	GM-3	GM
4:18175602_0	4	18175602	A	0	AG	0.4	GM-3	GM
4:18182878_0	4	18182878	A	0	AG	0.67	GM-3	GM
4:18686536_1	4	18686536	A	1	AG	0.15	GM-3	GM
4:18774982_1	4	18774982	A	1	AG	0.09	GM-3	GM
4:18799734_1	4	18799734	G	1	GA	0.62	GM-3	GM
4:19315865_0	4	19315865	G	0	GA	0.5	GM-3	GM
4:19317369_0	4	19317369	A	0	AG	0.22	GM-3	GM
4:19468575_1	4	19468575	A	1	AG	0.06	GM-3	GM
4:19471794_1	4	19471794	G	1	GA	0.44	GM-3	GM
4:19495670_1	4	19495670	A	1	AG	0.02	GM-3	GM
4:19506935_1	4	19506935	A	1	AG	0.1	GM-3	GM
4:19516249_1	4	19516249	A	1	AG	0.34	GM-3	GM
4:19516264_1	4	19516264	A	1	AG	0.07	GM-3	GM
4:20974611_0	4	20974611	G	0	GA	1	GM-3	GM
4:20974615_0	4	20974615	T	0	TG	1	GM-3	GM
4:21074553_1	4	21074553	G	1	GC	0.29	GM-3	GM
4:21082188_1	4	21082188	A	1	AG	0.45	GM-3	GM
4:21589024_0	4	21589024	G	0	GT	0.5	GM-3	GM
4:21589025_0	4	21589025	A	0	AC	0.51	GM-3	GM
4:21597450_0	4	21597450	A	0	AG	0.03	GM-3	GM
4:21631803_0	4	21631803	A	0	AG	0.02	GM-3	GM
4:21669526_0	4	21669526	A	0	AG	0.01	GM-3	GM
4:21669545_0	4	21669545	A	0	AG	0.01	GM-3	GM
4:21669571_0	4	21669571	A	0	AG	0.08	GM-3	GM
4:21671147_0	4	21671147	A	0	AG	0.06	GM-3	GM
4:21671148_0	4	21671148	A	0	AG	0.06	GM-3	GM
4:21672270_0	4	21672270	A	0	AG	0.01	GM-3	GM
4:21672285_0	4	21672285	A	0	AG	0.02	GM-3	GM
4:21674239_0	4	21674239	T	0	TC	0.41	GM-3	GM
4:21674601_0	4	21674601	C	0	CT	0.39	GM-3	GM
4:21679204_0	4	21679204	A	0	AG	0.02	GM-3	GM
4:21698808_0	4	21698808	A	0	AG	0.03	GM-3	GM
4:21698833_0	4	21698833	A	0	AG	0.01	GM-3	GM
4:21698836_0	4	21698836	A	0	AG	0.01	GM-3	GM
4:21698841_0	4	21698841	A	0	AG	0.11	GM-3	GM
4:21698842_0	4	21698842	A	0	AG	0.01	GM-3	GM
4:21698872_0	4	21698872	A	0	AG	0.05	GM-3	GM
4:21698880_0	4	21698880	A	0	AG	0.02	GM-3	GM
4:21701229_0	4	21701229	A	0	AG	0.01	GM-3	GM
4:21701250_0	4	21701250	A	0	AG	0.02	GM-3	GM
4:21701265_0	4	21701265	A	0	AG	0.04	GM-3	GM
4:21708235_0	4	21708235	A	0	AG	0.05	GM-3	GM
4:21719353_0	4	21719353	A	0	AG	0.04	GM-3	GM
4:21723139_0	4	21723139	A	0	AG	0.08	GM-3	GM
4:21723152_0	4	21723152	A	0	AG	0.03	GM-3	GM
4:21723185_0	4	21723185	A	0	AG	0.16	GM-3	GM
4:21723202_0	4	21723202	A	0	AG	0.03	GM-3	GM
4:21723216_0	4	21723216	A	0	AG	0.05	GM-3	GM
4:21723219_0	4	21723219	A	0	AG	0.01	GM-3	GM
4:21723253_0	4	21723253	A	0	AG	0.03	GM-3	GM
4:21723256_0	4	21723256	A	0	AG	0.11	GM-3	GM
4:21723257_0	4	21723257	A	0	AG	0.01	GM-3	GM
4:22471576_0	4	22471576	G	0	GT	1	GM-3	GM
4:22837075_0	4	22837075	G	0	GA	0.38	GM-3	GM
4:23020061_0	4	23020061	C	0	CT	0.5	GM-3	GM
4:23053331_0	4	23053331	G	0	GA	0.38	GM-3	GM
4:25542424_1	4	25542424	A	1	AG	0.1	GM-3	GM
4:25562428_1	4	25562428	A	1	AG	0.1	GM-3	GM
4:25562468_1	4	25562468	A	1	AG	0.07	GM-3	GM
4:26235405_0	4	26235405	A	0	AT	0.67	GM-3	GM
4:26257099_0	4	26257099	C	0	CT	0.71	GM-3	GM
4:26587914_0	4	26587914	G	0	GA	0.2	GM-3	GM
4:26661096_0	4	26661096	A	0	AG	0.67	GM-3	GM
4:26832581_0	4	26832581	A	0	AG	0.86	GM-3	GM
4:26832599_0	4	26832599	G	0	GA	0.75	GM-3	GM
4:26832611_0	4	26832611	T	0	TC	0.75	GM-3	GM
4:27406380_0	4	27406380	G	0	GA	0.45	GM-3	GM
4:28145746_0	4	28145746	A	0	AG	0.29	GM-3	GM
4:30990040_1	4	30990040	T	1	TA	0.5	GM-3	GM
4:31970073_1	4	31970073	A	1	AG	0.4	GM-3	GM
4:33672140_1	4	33672140	A	1	AG	0.6	GM-3	GM
4:33676645_1	4	33676645	G	1	GA	1	GM-3	GM
4:33676683_1	4	33676683	G	1	GA	0.43	GM-3	GM
4:33676689_1	4	33676689	C	1	CA	0.5	GM-3	GM
4:34705235_0	4	34705235	T	0	TC	0.4	GM-3	GM
4:34705481_0	4	34705481	T	0	TC	0.5	GM-3	GM
4:38164282_0	4	38164282	C	0	CT	1	GM-3	GM
4:38167172_0	4	38167172	G	0	GA	0.54	GM-3	GM
4:39114387_1	4	39114387	A	1	AG	0.62	GM-3	GM
4:39118006_1	4	39118006	G	1	GC	0.55	GM-3	GM
4:39128050_1	4	39128050	C	1	CT	0.5	GM-3	GM
4:39156688_1	4	39156688	A	1	AG	0.46	GM-3	GM
4:39156708_1	4	39156708	A	1	AG	0.31	GM-3	GM
4:39176973_1	4	39176973	G	1	GA	0.75	GM-3	GM
4:39200951_1	4	39200951	A	1	AG	0.4	GM-3	GM
4:40143410_1	4	40143410	A	1	AG	0.2	GM-3	GM
4:40861024_0	4	40861024	C	0	CA	0.01	GM-3	GM
4:40861040_0	4	40861040	G	0	GT	0.01	GM-3	GM
4:42709999_1	4	42709999	T	1	TC	0.5	GM-3	GM
4:42869083_1	4	42869083	A	1	AG	0.14	GM-3	GM
4:42869140_1	4	42869140	A	1	AG	0.07	GM-3	GM
4:42905063_1	4	42905063	G	1	GA	0.4	GM-3	GM
4:43260896_0	4	43260896	T	0	TG	0.8	GM-3	GM
4:43274863_0	4	43274863	G	0	GC	1	GM-3	GM
4:43751779_0	4	43751779	C	0	CT	0.01	GM-3	GM
4:44081081_1	4	44081081	T	1	TC	1	GM-3	GM
4:44366683_0	4	44366683	A	0	AT	0.93	GM-3	GM
4:45248881_0	4	45248881	C	0	CT	0.44	GM-3	GM
4:45291521_0	4	45291521	T	0	TC	0.38	GM-3	GM
4:45317617_0	4	45317617	A	0	AG	0.2	GM-3	GM
4:45317621_0	4	45317621	A	0	AG	0.4	GM-3	GM
4:45341402_0	4	45341402	C	0	CT	0.45	GM-3	GM
4:45345257_0	4	45345257	C	0	CT	0.22	GM-3	GM
4:45400753_0	4	45400753	G	0	GC	0.67	GM-3	GM
4:45410759_0	4	45410759	A	0	AG	0.5	GM-3	GM
4:45653991_0	4	45653991	C	0	CG	0.44	GM-3	GM
4:45665367_0	4	45665367	G	0	GA	0.75	GM-3	GM
4:50473203_0	4	50473203	T	0	TC	0.03	GM-3	GM
4:54032827_1	4	54032827	A	1	AG	0.17	GM-3	GM
4:54032831_1	4	54032831	A	1	AG	0.17	GM-3	GM
4:54560468_1	4	54560468	G	1	GA	0.02	GM-3	GM
4:56310013_0	4	56310013	G	0	GA	0.32	GM-3	GM
4:56488242_0	4	56488242	C	0	CT	0.21	GM-3	GM
4:56488297_0	4	56488297	G	0	GA	0.71	GM-3	GM
4:58920013_1	4	58920013	A	1	AG	0.23	GM-3	GM
4:58945033_1	4	58945033	A	1	AG	0.75	GM-3	GM
4:62752437_1	4	62752437	A	1	AG	0.8	GM-3	GM
4:62893387_1	4	62893387	C	1	CT	1	GM-3	GM
4:64317609_1	4	64317609	G	1	GA	0.55	GM-3	GM
4:66789701_1	4	66789701	A	1	AG	0.1	GM-3	GM
4:66789702_1	4	66789702	A	1	AG	0.07	GM-3	GM
4:66789707_1	4	66789707	A	1	AG	0.07	GM-3	GM
4:66789726_1	4	66789726	A	1	AG	0.08	GM-3	GM
4:68587104_1	4	68587104	A	1	AG	0.2	GM-3	GM
4:68587969_1	4	68587969	A	1	AG	0.22	GM-3	GM
4:68816324_1	4	68816324	T	1	TC	0.44	GM-3	GM
4:69124719_1	4	69124719	G	1	GA	0.5	GM-3	GM
4:69656446_0	4	69656446	A	0	AG	0.73	GM-3	GM
4:69656459_0	4	69656459	A	0	AG	0.18	GM-3	GM
4:69769850_0	4	69769850	A	0	AG	0.5	GM-3	GM
4:71275509_1	4	71275509	G	1	GA	0.01	GM-3	GM
4:71988584_0	4	71988584	A	0	AG	0.21	GM-3	GM
4:74106035_1	4	74106035	A	1	AG	0.08	GM-3	GM
4:76193276_0	4	76193276	G	0	GA	0.22	GM-3	GM
4:82017640_0	4	82017640	A	0	AG	0.4	GM-3	GM
4:82241575_0	4	82241575	G	0	GA	1	GM-3	GM
4:83834310_0	4	83834310	A	0	AC	0.5	GM-3	GM
4:83834346_0	4	83834346	G	0	GA	0.6	GM-3	GM
4:83851577_0	4	83851577	T	0	TC	0.4	GM-3	GM
4:83870590_0	4	83870590	G	0	GA	0.4	GM-3	GM
4:83931280_0	4	83931280	T	0	TG	0.8	GM-3	GM
4:88451404_1	4	88451404	G	1	GC	0.56	GM-3	GM
4:88458516_1	4	88458516	T	1	TG	0.6	GM-3	GM
4:88554312_1	4	88554312	A	1	AG	0.79	GM-3	GM
4:88575344_1	4	88575344	T	1	TC	0.67	GM-3	GM
4:88613410_1	4	88613410	C	1	CA	0.62	GM-3	GM
4:88640535_0	4	88640535	A	0	AG	0.57	GM-3	GM
4:88659974_0	4	88659974	C	0	CG	0.44	GM-3	GM
4:88943998_1	4	88943998	A	1	AG	0.5	GM-3	GM
4:88944002_1	4	88944002	A	1	AG	0.33	GM-3	GM
4:94162751_1	4	94162751	A	1	AG	0.44	GM-3	GM
4:94162765_1	4	94162765	A	1	AG	0.44	GM-3	GM
4:94162782_1	4	94162782	A	1	AG	0.64	GM-3	GM
4:94162787_1	4	94162787	A	1	AG	0.91	GM-3	GM
4:95365664_0	4	95365664	C	0	CT	0.01	GM-3	GM
4:95365672_0	4	95365672	T	0	TC	0.01	GM-3	GM
4:101347256_0	4	101347256	A	0	AT	0.75	GM-3	GM
4:108739984_0	4	108739984	A	0	AG	0.67	GM-3	GM
4:108821402_0	4	108821402	T	0	TA	0.78	GM-3	GM
4:108856740_0	4	108856740	A	0	AC	0.08	GM-3	GM
4:109919205_0	4	109919205	T	0	TC	0.67	GM-3	GM
4:110365238_0	4	110365238	G	0	GA	1	GM-3	GM
4:110625412_1	4	110625412	A	1	AG	0.13	GM-3	GM
4:112128071_0	4	112128071	A	0	AG	0.67	GM-3	GM
4:112152133_0	4	112152133	C	0	CT	0.67	GM-3	GM
4:112191204_0	4	112191204	C	0	CT	0.62	GM-3	GM
4:112200369_0	4	112200369	C	0	CT	0.57	GM-3	GM
4:112606896_0	4	112606896	T	0	TC	0.27	GM-3	GM
4:112608972_0	4	112608972	T	0	TC	0.64	GM-3	GM
4:112807312_0	4	112807312	C	0	CT	0.5	GM-3	GM
4:115197789_0	4	115197789	A	0	AG	0.22	GM-3	GM
4:115197793_0	4	115197793	A	0	AG	0.5	GM-3	GM
4:115204271_0	4	115204271	A	0	AG	0.23	GM-3	GM
4:115205010_0	4	115205010	C	0	CT	0.5	GM-3	GM
4:115351215_0	4	115351215	C	0	CT	1	GM-3	GM
4:115351218_0	4	115351218	G	0	GT	1	GM-3	GM
4:115374551_0	4	115374551	A	0	AC	0.6	GM-3	GM
5:1191224_1	5	1191224	A	1	AG	1	GM-3	GM
5:1191278_1	5	1191278	C	1	CG	0.4	GM-3	GM
5:1198338_1	5	1198338	G	1	GA	0.5	GM-3	GM
5:2351737_1	5	2351737	A	1	AT	1	GM-3	GM
5:4974789_0	5	4974789	A	0	AG	1	GM-3	GM
5:5357747_0	5	5357747	A	0	AG	0.02	GM-3	GM
5:8934656_0	5	8934656	C	0	CG	0.6	GM-3	GM
5:9115836_0	5	9115836	G	0	GA	0.53	GM-3	GM
5:9164726_0	5	9164726	A	0	AG	0.45	GM-3	GM
5:9169840_0	5	9169840	G	0	GT	0.33	GM-3	GM
5:9175603_0	5	9175603	A	0	AT	0.74	GM-3	GM
5:9235279_0	5	9235279	A	0	AG	0.32	GM-3	GM
5:9236011_0	5	9236011	A	0	AG	0.25	GM-3	GM
5:9250570_0	5	9250570	C	0	CA	0.4	GM-3	GM
5:9269764_0	5	9269764	A	0	AG	0.5	GM-3	GM
5:17766356_1	5	17766356	A	1	AG	0.15	GM-3	GM
5:17766365_1	5	17766365	A	1	AG	0.21	GM-3	GM
5:17767924_1	5	17767924	C	1	CA	0.86	GM-3	GM
5:18121101_0	5	18121101	C	0	CT	1	GM-3	GM
5:19343700_0	5	19343700	G	0	GT	0.42	GM-3	GM
5:19363871_0	5	19363871	A	0	AT	1	GM-3	GM
5:21785383_0	5	21785383	T	0	TC	0.73	GM-3	GM
5:21786077_0	5	21786077	T	0	TG	0.83	GM-3	GM
5:21815571_1	5	21815571	G	1	GA	0.5	GM-3	GM
5:22471072_0	5	22471072	A	0	AG	0.43	GM-3	GM
5:22515339_0	5	22515339	C	0	CA	0.67	GM-3	GM
5:22540264_0	5	22540264	A	0	AT	0.57	GM-3	GM
5:23892689_0	5	23892689	T	0	TC	0.5	GM-3	GM
5:23926284_0	5	23926284	G	0	GA	0.38	GM-3	GM
5:24520514_0	5	24520514	A	0	AC	0.8	GM-3	GM
5:24687976_1	5	24687976	A	1	AT	0.4	GM-3	GM
5:25415252_1	5	25415252	G	1	GA	0.38	GM-3	GM
5:25781059_0	5	25781059	G	0	GA	0.08	GM-3	GM
5:26080141_1	5	26080141	G	1	GA	0.4	GM-3	GM
5:26120394_1	5	26120394	G	1	GA	0.36	GM-3	GM
5:26239930_1	5	26239930	G	1	GA	0.39	GM-3	GM
5:26302596_0	5	26302596	A	0	AT	0.01	GM-3	GM
5:26559717_1	5	26559717	A	1	AG	0.11	GM-3	GM
5:26563710_1	5	26563710	A	1	AG	0.75	GM-3	GM
5:28500018_1	5	28500018	G	1	GA	0.67	GM-3	GM
5:30096890_0	5	30096890	A	0	AG	0.25	GM-3	GM
5:30096894_0	5	30096894	A	0	AG	0.5	GM-3	GM
5:30197884_0	5	30197884	C	0	CT	0.31	GM-3	GM
5:30197890_0	5	30197890	T	0	TA	0.34	GM-3	GM
5:30200143_0	5	30200143	T	0	TC	0.04	GM-3	GM
5:30200149_0	5	30200149	C	0	CT	0.07	GM-3	GM
5:30200176_0	5	30200176	G	0	GA	0.07	GM-3	GM
5:30200432_0	5	30200432	C	0	CT	0.05	GM-3	GM
5:30200438_0	5	30200438	C	0	CT	0.06	GM-3	GM
5:30209690_0	5	30209690	T	0	TC	0.01	GM-3	GM
5:30209695_0	5	30209695	G	0	GA	0.05	GM-3	GM
5:30209696_0	5	30209696	C	0	CT	0.01	GM-3	GM
5:30210029_0	5	30210029	C	0	CT	0.01	GM-3	GM
5:30305156_1	5	30305156	A	1	AG	0.02	GM-3	GM
5:33467491_1	5	33467491	T	1	TC	0.44	GM-3	GM
5:33477888_1	5	33477888	G	1	GT	0.67	GM-3	GM
5:33528527_1	5	33528527	A	1	AG	0.12	GM-3	GM
5:33928929_0	5	33928929	A	0	AG	0.4	GM-3	GM
5:34003455_0	5	34003455	C	0	CT	0.6	GM-3	GM
5:34536058_0	5	34536058	A	0	AC	0.22	GM-3	GM
5:36180990_1	5	36180990	T	1	TC	0.03	GM-3	GM
5:37592586_1	5	37592586	A	1	AG	0.2	GM-3	GM
5:37623180_1	5	37623180	A	1	AC	0.22	GM-3	GM
5:37623181_1	5	37623181	T	1	TC	0.22	GM-3	GM
5:37623184_1	5	37623184	G	1	GA	0.22	GM-3	GM
5:37625185_1	5	37625185	A	1	AG	0.53	GM-3	GM
5:37628975_1	5	37628975	A	1	AG	0.52	GM-3	GM
5:37671398_1	5	37671398	G	1	GA	0.28	GM-3	GM
5:37990765_1	5	37990765	A	1	AG	0.75	GM-3	GM
5:37998242_1	5	37998242	C	1	CT	0.5	GM-3	GM
5:38020980_1	5	38020980	C	1	CG	0.6	GM-3	GM
5:40603914_1	5	40603914	A	1	AG	0.5	GM-3	GM
5:41737522_1	5	41737522	C	1	CT	0.67	GM-3	GM
5:41938498_1	5	41938498	G	1	GA	0.4	GM-3	GM
5:42479338_1	5	42479338	G	1	GC	0.72	GM-3	GM
5:42705919_0	5	42705919	G	0	GC	0.75	GM-3	GM
5:44572550_0	5	44572550	T	0	TA	1	GM-3	GM
5:45913483_1	5	45913483	T	1	TA	0.9	GM-3	GM
5:45913499_1	5	45913499	G	1	GT	0.8	GM-3	GM
5:45913501_1	5	45913501	G	1	GA	0.82	GM-3	GM
5:46985336_1	5	46985336	C	1	CT	0.47	GM-3	GM
5:46989625_1	5	46989625	C	1	CA	0.67	GM-3	GM
5:46991653_1	5	46991653	A	1	AC	0.5	GM-3	GM
5:47716047_0	5	47716047	G	0	GA	0.54	GM-3	GM
5:47807213_0	5	47807213	A	0	AG	0.08	GM-3	GM
5:47807232_0	5	47807232	A	0	AG	0.06	GM-3	GM
5:47807299_0	5	47807299	A	0	AG	0.06	GM-3	GM
5:47834932_0	5	47834932	A	0	AG	0.15	GM-3	GM
5:47835999_0	5	47835999	A	0	AG	0.56	GM-3	GM
5:47836000_0	5	47836000	A	0	AG	0.22	GM-3	GM
5:47842559_0	5	47842559	A	0	AG	0.05	GM-3	GM
5:47842601_0	5	47842601	A	0	AG	0.08	GM-3	GM
5:47860568_0	5	47860568	C	0	CT	0.33	GM-3	GM
5:48764441_0	5	48764441	A	0	AG	0.5	GM-3	GM
5:48983116_0	5	48983116	A	0	AG	0.12	GM-3	GM
5:49011456_0	5	49011456	A	0	AG	0.43	GM-3	GM
5:49011467_0	5	49011467	G	0	GA	0.5	GM-3	GM
5:49036241_0	5	49036241	G	0	GA	0.6	GM-3	GM
5:49061853_0	5	49061853	G	0	GA	0.5	GM-3	GM
5:49135342_0	5	49135342	A	0	AG	0.27	GM-3	GM
5:49889084_0	5	49889084	A	0	AC	1	GM-3	GM
5:53866721_1	5	53866721	A	1	AG	0.04	GM-3	GM
5:53866722_1	5	53866722	A	1	AG	0.04	GM-3	GM
5:53868261_1	5	53868261	A	1	AG	0.13	GM-3	GM
5:53890629_1	5	53890629	A	1	AG	0.48	GM-3	GM
5:53896808_1	5	53896808	A	1	AT	0.34	GM-3	GM
5:53897685_1	5	53897685	G	1	GA	0.64	GM-3	GM
5:55268308_1	5	55268308	A	1	AT	0.18	GM-3	GM
5:55362915_1	5	55362915	A	1	AG	0.22	GM-3	GM
5:55362923_1	5	55362923	A	1	AG	0.33	GM-3	GM
5:56196895_1	5	56196895	T	1	TA	0.5	GM-3	GM
5:56196903_1	5	56196903	T	1	TC	0.5	GM-3	GM
5:56348621_1	5	56348621	A	1	AG	1	GM-3	GM
5:56463729_1	5	56463729	A	1	AG	0.03	GM-3	GM
5:56586040_0	5	56586040	T	0	TC	0.01	GM-3	GM
5:58783663_0	5	58783663	A	0	AG	0.75	GM-3	GM
5:61439890_1	5	61439890	C	1	CT	0.5	GM-3	GM
5:61563894_1	5	61563894	C	1	CT	0.5	GM-3	GM
5:62768832_0	5	62768832	A	0	AG	0.4	GM-3	GM
5:62768833_0	5	62768833	A	0	AG	0.4	GM-3	GM
5:63171258_1	5	63171258	C	1	CT	0.33	GM-3	GM
5:63861056_1	5	63861056	A	1	AG	0.75	GM-3	GM
5:64289885_0	5	64289885	A	0	AT	0.8	GM-3	GM
5:64363545_1	5	64363545	A	1	AG	0.3	GM-3	GM
5:64675856_1	5	64675856	G	1	GC	0.67	GM-3	GM
5:66532314_0	5	66532314	T	0	TG	1	GM-3	GM
5:66882365_1	5	66882365	T	1	TA	0.56	GM-3	GM
5:66897814_1	5	66897814	T	1	TC	0.5	GM-3	GM
5:66971619_1	5	66971619	G	1	GA	0.67	GM-3	GM
5:67273611_1	5	67273611	G	1	GC	1	GM-3	GM
5:67283005_0	5	67283005	A	0	AG	0.09	GM-3	GM
5:67283009_0	5	67283009	A	0	AG	0.26	GM-3	GM
5:68195274_0	5	68195274	A	0	AG	0.07	GM-3	GM
5:68198300_0	5	68198300	A	0	AG	0.05	GM-3	GM
5:68198302_0	5	68198302	A	0	AG	0.15	GM-3	GM
5:68226173_0	5	68226173	C	0	CG	0.59	GM-3	GM
5:70499249_0	5	70499249	C	0	CT	0.67	GM-3	GM
5:70523015_0	5	70523015	T	0	TC	0.57	GM-3	GM
5:70609375_0	5	70609375	G	0	GA	0.6	GM-3	GM
5:70648061_0	5	70648061	C	0	CA	1	GM-3	GM
5:70777579_0	5	70777579	G	0	GA	0.67	GM-3	GM
5:70904474_0	5	70904474	T	0	TC	1	GM-3	GM
5:72215170_1	5	72215170	A	1	AG	0.54	GM-3	GM
5:72571885_0	5	72571885	T	0	TC	1	GM-3	GM
5:72617481_0	5	72617481	A	0	AG	0.6	GM-3	GM
5:73340227_0	5	73340227	T	0	TG	0.67	GM-3	GM
5:73340241_0	5	73340241	A	0	AG	0.67	GM-3	GM
5:73340261_0	5	73340261	A	0	AT	0.67	GM-3	GM
5:73589891_0	5	73589891	G	0	GA	0.71	GM-3	GM
5:73589906_0	5	73589906	G	0	GT	0.67	GM-3	GM
5:73632447_0	5	73632447	G	0	GA	0.67	GM-3	GM
5:73842994_0	5	73842994	C	0	CA	0.57	GM-3	GM
5:74128893_1	5	74128893	G	1	GA	0.78	GM-3	GM
5:74156458_1	5	74156458	G	1	GA	1	GM-3	GM
5:74687403_1	5	74687403	A	1	AG	0.33	GM-3	GM
5:76085665_0	5	76085665	A	0	AG	0.38	GM-3	GM
5:76085688_0	5	76085688	A	0	AG	0.33	GM-3	GM
5:76085732_0	5	76085732	A	0	AG	0.38	GM-3	GM
5:76085748_0	5	76085748	A	0	AG	0.4	GM-3	GM
5:76923375_1	5	76923375	C	1	CA	0.57	GM-3	GM
5:77132985_1	5	77132985	G	1	GT	0.37	GM-3	GM
5:77201042_1	5	77201042	C	1	CG	0.33	GM-3	GM
5:77431252_1	5	77431252	A	1	AG	0.8	GM-3	GM
5:78445643_1	5	78445643	T	1	TC	0.67	GM-3	GM
5:79905239_0	5	79905239	C	0	CT	0.4	GM-3	GM
5:80029244_0	5	80029244	C	0	CG	0.43	GM-3	GM
5:80029316_0	5	80029316	G	0	GC	0.75	GM-3	GM
5:80062124_0	5	80062124	G	0	GA	0.71	GM-3	GM
5:80697909_0	5	80697909	C	0	CT	1	GM-3	GM
5:80719938_0	5	80719938	A	0	AG	0.89	GM-3	GM
5:80724737_0	5	80724737	A	0	AT	0.78	GM-3	GM
5:80729124_0	5	80729124	A	0	AG	0.29	GM-3	GM
5:80729135_0	5	80729135	A	0	AG	0.29	GM-3	GM
5:80750331_0	5	80750331	G	0	GA	0.67	GM-3	GM
5:80873780_0	5	80873780	G	0	GT	0.78	GM-3	GM
5:80880043_0	5	80880043	C	0	CT	0.8	GM-3	GM
5:82717590_1	5	82717590	A	1	AG	0.67	GM-3	GM
5:82723513_1	5	82723513	A	1	AG	1	GM-3	GM
5:83398764_1	5	83398764	C	1	CT	0.89	GM-3	GM
5:83684169_1	5	83684169	A	1	AG	0.12	GM-3	GM
5:83722645_1	5	83722645	A	1	AG	0.2	GM-3	GM
5:83746017_1	5	83746017	C	1	CT	0.5	GM-3	GM
5:83746019_1	5	83746019	G	1	GA	0.5	GM-3	GM
5:83746767_1	5	83746767	A	1	AG	0.62	GM-3	GM
5:83751067_1	5	83751067	A	1	AG	0.29	GM-3	GM
5:83754820_1	5	83754820	T	1	TA	0.5	GM-3	GM
5:83779914_1	5	83779914	C	1	CT	1	GM-3	GM
5:83779915_1	5	83779915	C	1	CG	1	GM-3	GM
5:83790964_1	5	83790964	A	1	AG	0.04	GM-3	GM
5:85194631_0	5	85194631	A	0	AT	1	GM-3	GM
5:86294923_1	5	86294923	A	1	AG	1	GM-3	GM
5:86728548_0	5	86728548	A	0	AG	0.5	GM-3	GM
5:87121272_1	5	87121272	G	1	GA	0.01	GM-3	GM
5:87829948_0	5	87829948	C	0	CT	0.5	GM-3	GM
5:87829955_0	5	87829955	G	0	GT	0.5	GM-3	GM
5:88032901_0	5	88032901	C	0	CA	0.64	GM-3	GM
5:92516722_0	5	92516722	A	0	AG	0.25	GM-3	GM
5:93717559_1	5	93717559	A	1	AT	0.39	GM-3	GM
5:93717561_1	5	93717561	A	1	AG	0.39	GM-3	GM
5:93982399_0	5	93982399	G	0	GA	0.46	GM-3	GM
5:94033272_0	5	94033272	G	0	GT	0.5	GM-3	GM
5:94068306_0	5	94068306	T	0	TA	0.44	GM-3	GM
5:94083235_0	5	94083235	G	0	GA	0.5	GM-3	GM
5:95269315_0	5	95269315	A	0	AG	0.62	GM-3	GM
5:95274766_0	5	95274766	C	0	CG	0.38	GM-3	GM
5:95275670_0	5	95275670	G	0	GA	1	GM-3	GM
5:95277323_0	5	95277323	T	0	TA	1	GM-3	GM
5:95277352_0	5	95277352	T	0	TG	1	GM-3	GM
5:95731461_0	5	95731461	A	0	AG	0.4	GM-3	GM
5:96224522_1	5	96224522	A	1	AT	1	GM-3	GM
5:96571515_0	5	96571515	G	0	GA	0.13	GM-3	GM
5:96595988_0	5	96595988	G	0	GA	0.43	GM-3	GM
5:96604954_0	5	96604954	A	0	AG	0.25	GM-3	GM
5:96703024_0	5	96703024	A	0	AG	0.06	GM-3	GM
5:96706481_0	5	96706481	A	0	AG	0.07	GM-3	GM
5:96706591_0	5	96706591	A	0	AG	0.14	GM-3	GM
5:96767923_0	5	96767923	A	0	AG	0.33	GM-3	GM
5:96787929_0	5	96787929	T	0	TG	0.57	GM-3	GM
5:96807011_0	5	96807011	G	0	GA	0.64	GM-3	GM
5:102431104_0	5	102431104	G	0	GA	1	GM-3	GM
5:102457103_0	5	102457103	A	0	AG	0.67	GM-3	GM
5:102457104_0	5	102457104	A	0	AG	0.67	GM-3	GM
5:102538122_0	5	102538122	A	0	AG	0.8	GM-3	GM
5:102538127_0	5	102538127	A	0	AG	0.8	GM-3	GM
5:104432911_1	5	104432911	A	1	AT	0.47	GM-3	GM
5:105547345_0	5	105547345	G	0	GT	0.6	GM-3	GM
5:105749013_0	5	105749013	C	0	CA	1	GM-3	GM
5:105750714_0	5	105750714	A	0	AG	0.22	GM-3	GM
5:105750725_0	5	105750725	A	0	AG	0.25	GM-3	GM
5:105782502_0	5	105782502	A	0	AG	0.5	GM-3	GM
5:105867670_0	5	105867670	T	0	TG	1	GM-3	GM
5:105871095_0	5	105871095	G	0	GA	0.5	GM-3	GM
5:105934681_0	5	105934681	G	0	GC	0.6	GM-3	GM
5:106572391_1	5	106572391	G	1	GA	0.5	GM-3	GM
5:106594468_1	5	106594468	A	1	AC	0.16	GM-3	GM
5:106621531_1	5	106621531	G	1	GT	0.6	GM-3	GM
5:106746608_1	5	106746608	C	1	CT	0.62	GM-3	GM
5:107503956_1	5	107503956	G	1	GA	1	GM-3	GM
5:108637346_0	5	108637346	C	0	CT	0.33	GM-3	GM
5:108652129_1	5	108652129	A	1	AG	0.33	GM-3	GM
5:110444613_1	5	110444613	A	1	AG	0.4	GM-3	GM
5:110444615_1	5	110444615	A	1	AG	0.4	GM-3	GM
5:110445317_1	5	110445317	G	1	GA	0.67	GM-3	GM
5:110445373_1	5	110445373	A	1	AC	0.4	GM-3	GM
5:110471312_1	5	110471312	C	1	CT	0.3	GM-3	GM
5:110658357_0	5	110658357	G	0	GA	0.53	GM-3	GM
5:110697371_0	5	110697371	T	0	TG	0.55	GM-3	GM
5:111000391_0	5	111000391	C	0	CT	0.5	GM-3	GM
5:111785480_1	5	111785480	A	1	AG	0.5	GM-3	GM
5:111890603_0	5	111890603	G	0	GC	1	GM-3	GM
5:112013136_0	5	112013136	A	0	AG	0.5	GM-3	GM
5:112015809_0	5	112015809	A	0	AG	0.33	GM-3	GM
5:112015835_0	5	112015835	A	0	AG	0.25	GM-3	GM
5:112067288_0	5	112067288	G	0	GA	0.4	GM-3	GM
5:112471606_0	5	112471606	A	0	AG	0.38	GM-3	GM
5:113614618_1	5	113614618	T	1	TC	0.8	GM-3	GM
5:113623651_1	5	113623651	T	1	TC	0.01	GM-3	GM
5:113694624_1	5	113694624	C	1	CG	0.22	GM-3	GM
5:113765456_1	5	113765456	G	1	GA	0.75	GM-3	GM
5:115306940_1	5	115306940	T	1	TC	0.57	GM-3	GM
5:115336706_1	5	115336706	C	1	CT	0.45	GM-3	GM
5:115348611_1	5	115348611	G	1	GA	0.58	GM-3	GM
5:117242757_1	5	117242757	G	1	GA	1	GM-3	GM
5:117242758_1	5	117242758	T	1	TC	1	GM-3	GM
5:118536147_1	5	118536147	T	1	TC	1	GM-3	GM
5:118990018_1	5	118990018	C	1	CT	0.56	GM-3	GM
6:3941225_1	6	3941225	A	1	AG	0.29	GM-3	GM
6:5064458_1	6	5064458	A	1	AG	0.83	GM-3	GM
6:5064468_1	6	5064468	G	1	GT	0.83	GM-3	GM
6:6962654_1	6	6962654	A	1	AC	1	GM-3	GM
6:6973872_1	6	6973872	A	1	AG	0.67	GM-3	GM
6:9074800_0	6	9074800	A	0	AG	1	GM-3	GM
6:9158271_0	6	9158271	T	0	TC	0.67	GM-3	GM
6:9176512_0	6	9176512	C	0	CT	1	GM-3	GM
6:9196951_0	6	9196951	C	0	CG	1	GM-3	GM
6:9218343_0	6	9218343	C	0	CT	0.67	GM-3	GM
6:11918049_1	6	11918049	C	1	CT	0.62	GM-3	GM
6:11947099_1	6	11947099	A	1	AC	0.5	GM-3	GM
6:11947100_1	6	11947100	T	1	TC	0.5	GM-3	GM
6:12165739_1	6	12165739	G	1	GT	0.61	GM-3	GM
6:12304918_1	6	12304918	G	1	GA	0.6	GM-3	GM
6:12305414_1	6	12305414	T	1	TC	1	GM-3	GM
6:12305415_1	6	12305415	G	1	GA	1	GM-3	GM
6:12305466_1	6	12305466	T	1	TC	0.5	GM-3	GM
6:12413070_1	6	12413070	A	1	AG	0.18	GM-3	GM
6:15479645_0	6	15479645	G	0	GC	1	GM-3	GM
6:15479667_0	6	15479667	T	0	TC	1	GM-3	GM
6:15479726_0	6	15479726	G	0	GA	1	GM-3	GM
6:15479744_0	6	15479744	G	0	GA	1	GM-3	GM
6:16097824_0	6	16097824	A	0	AG	0.3	GM-3	GM
6:17615980_0	6	17615980	A	0	AG	0.29	GM-3	GM
6:17701469_0	6	17701469	A	0	AG	0.6	GM-3	GM
6:17859172_1	6	17859172	A	1	AG	0.67	GM-3	GM
6:20299704_0	6	20299704	A	0	AG	0.22	GM-3	GM
6:20528466_0	6	20528466	C	0	CT	0.75	GM-3	GM
6:21964239_1	6	21964239	C	1	CT	1	GM-3	GM
6:22051445_1	6	22051445	A	1	AG	0.15	GM-3	GM
6:22319488_1	6	22319488	A	1	AG	0.01	GM-3	GM
6:22993756_0	6	22993756	A	0	AG	0.33	GM-3	GM
6:24997073_1	6	24997073	A	1	AG	0.01	GM-3	GM
6:24997226_1	6	24997226	A	1	AC	0.01	GM-3	GM
6:30443317_0	6	30443317	T	0	TC	0.48	GM-3	GM
6:30563495_0	6	30563495	C	0	CT	0.57	GM-3	GM
6:30563502_0	6	30563502	G	0	GT	0.57	GM-3	GM
6:30563545_0	6	30563545	A	0	AG	0.71	GM-3	GM
6:30617203_0	6	30617203	A	0	AG	0.23	GM-3	GM
6:30654787_0	6	30654787	C	0	CT	0.2	GM-3	GM
6:30656155_0	6	30656155	A	0	AG	0.5	GM-3	GM
6:30844978_0	6	30844978	T	0	TA	0.67	GM-3	GM
6:31792712_0	6	31792712	G	0	GA	0.67	GM-3	GM
6:32147817_0	6	32147817	A	0	AG	0.25	GM-3	GM
6:32251010_0	6	32251010	A	0	AG	0.6	GM-3	GM
6:32251018_0	6	32251018	A	0	AG	0.44	GM-3	GM
6:32251030_0	6	32251030	A	0	AG	0.18	GM-3	GM
6:32251063_0	6	32251063	A	0	AG	0.18	GM-3	GM
6:32253622_0	6	32253622	T	0	TA	0.5	GM-3	GM
6:32298565_0	6	32298565	A	0	AT	0.31	GM-3	GM
6:32363734_0	6	32363734	T	0	TA	0.64	GM-3	GM
6:32444360_0	6	32444360	A	0	AG	0.25	GM-3	GM
6:32444363_0	6	32444363	A	0	AG	0.15	GM-3	GM
6:32452322_0	6	32452322	A	0	AG	0.19	GM-3	GM
6:32459231_0	6	32459231	A	0	AG	0.75	GM-3	GM
6:32459284_0	6	32459284	A	0	AG	0.69	GM-3	GM
6:32504578_0	6	32504578	A	0	AG	0.09	GM-3	GM
6:32548692_0	6	32548692	A	0	AG	0.55	GM-3	GM
6:32700695_0	6	32700695	T	0	TC	0.5	GM-3	GM
6:32725915_0	6	32725915	A	0	AG	0.07	GM-3	GM
6:32735013_0	6	32735013	A	0	AG	0.11	GM-3	GM
6:32767144_0	6	32767144	A	0	AC	0.4	GM-3	GM
6:32779452_0	6	32779452	A	0	AG	0.16	GM-3	GM
6:32827628_0	6	32827628	G	0	GA	0.5	GM-3	GM
6:32840217_0	6	32840217	A	0	AG	0.07	GM-3	GM
6:32851532_0	6	32851532	A	0	AG	0.08	GM-3	GM
6:32853316_0	6	32853316	A	0	AG	0.22	GM-3	GM
6:32853325_0	6	32853325	A	0	AG	0.42	GM-3	GM
6:32865175_0	6	32865175	G	0	GA	0.56	GM-3	GM
6:37868624_1	6	37868624	A	1	AG	0.23	GM-3	GM
6:37971080_0	6	37971080	A	0	AG	0.22	GM-3	GM
6:37971082_0	6	37971082	A	0	AG	0.38	GM-3	GM
6:40949958_0	6	40949958	A	0	AG	0.07	GM-3	GM
6:42436710_0	6	42436710	A	0	AG	0.12	GM-3	GM
6:42502453_0	6	42502453	G	0	GA	0.35	GM-3	GM
6:46239201_1	6	46239201	A	1	AG	0.56	GM-3	GM
6:46239222_1	6	46239222	G	1	GA	0.6	GM-3	GM
6:46246886_1	6	46246886	C	1	CG	0.5	GM-3	GM
6:46278032_1	6	46278032	C	1	CA	0.5	GM-3	GM
6:46278049_1	6	46278049	A	1	AC	0.43	GM-3	GM
6:46279009_1	6	46279009	C	1	CA	0.57	GM-3	GM
6:46316593_1	6	46316593	T	1	TC	0.67	GM-3	GM
6:46528709_1	6	46528709	A	1	AG	0.29	GM-3	GM
6:46536312_1	6	46536312	A	1	AG	0.44	GM-3	GM
6:46729749_1	6	46729749	G	1	GT	0.33	GM-3	GM
6:46851357_1	6	46851357	G	1	GA	0.62	GM-3	GM
6:50407390_1	6	50407390	A	1	AG	0.13	GM-3	GM
6:50478707_1	6	50478707	G	1	GT	0.75	GM-3	GM
6:50535474_1	6	50535474	A	1	AG	0.43	GM-3	GM
6:50535497_1	6	50535497	A	1	AG	0.29	GM-3	GM
6:50535498_1	6	50535498	A	1	AG	0.57	GM-3	GM
6:50642387_1	6	50642387	A	1	AG	0.5	GM-3	GM
6:50706758_1	6	50706758	A	1	AG	1	GM-3	GM
6:56294389_0	6	56294389	C	0	CT	1	GM-3	GM
6:58538708_1	6	58538708	A	1	AT	0.54	GM-3	GM
6:58844683_1	6	58844683	C	1	CT	0.27	GM-3	GM
6:58912934_1	6	58912934	A	1	AT	0.67	GM-3	GM
6:59035706_0	6	59035706	G	0	GA	0.7	GM-3	GM
6:59062015_0	6	59062015	C	0	CT	0.67	GM-3	GM
6:59074947_0	6	59074947	C	0	CT	0.4	GM-3	GM
6:59414760_1	6	59414760	A	1	AG	0.29	GM-3	GM
6:60471947_0	6	60471947	G	0	GA	0.33	GM-3	GM
6:60642123_0	6	60642123	C	0	CT	0.6	GM-3	GM
6:68289430_0	6	68289430	G	0	GA	0.67	GM-3	GM
6:68900153_0	6	68900153	A	0	AT	0.58	GM-3	GM
6:69231725_0	6	69231725	A	0	AG	1	GM-3	GM
6:69231735_0	6	69231735	T	0	TA	1	GM-3	GM
6:69231764_0	6	69231764	T	0	TG	1	GM-3	GM
6:71505740_0	6	71505740	A	0	AG	0.29	GM-3	GM
6:72783484_1	6	72783484	C	1	CA	0.07	GM-3	GM
6:72783489_1	6	72783489	A	1	AG	0.07	GM-3	GM
6:72783708_1	6	72783708	C	1	CT	0.01	GM-3	GM
6:77281429_1	6	77281429	G	1	GA	0.5	GM-3	GM
6:77281430_1	6	77281430	T	1	TG	0.5	GM-3	GM
6:77282561_0	6	77282561	G	0	GC	0.01	GM-3	GM
6:83883488_0	6	83883488	T	0	TC	1	GM-3	GM
6:83889594_0	6	83889594	A	0	AT	0.4	GM-3	GM
6:83933883_0	6	83933883	A	0	AC	0.25	GM-3	GM
6:83955139_0	6	83955139	A	0	AG	0.12	GM-3	GM
6:83962301_0	6	83962301	G	0	GA	0.39	GM-3	GM
6:83962561_0	6	83962561	C	0	CT	0.78	GM-3	GM
6:83967522_0	6	83967522	G	0	GA	0.3	GM-3	GM
6:83968111_0	6	83968111	G	0	GA	0.47	GM-3	GM
6:86687609_1	6	86687609	G	1	GA	0.67	GM-3	GM
6:86776668_1	6	86776668	G	1	GA	0.33	GM-3	GM
6:87083786_1	6	87083786	C	1	CT	0.67	GM-3	GM
6:87189546_1	6	87189546	C	1	CT	0.62	GM-3	GM
6:87190077_1	6	87190077	C	1	CT	0.57	GM-3	GM
6:87258850_1	6	87258850	A	1	AG	0.5	GM-3	GM
6:87259158_1	6	87259158	A	1	AG	0.67	GM-3	GM
6:87482761_1	6	87482761	A	1	AG	1	GM-3	GM
6:88829718_0	6	88829718	A	0	AG	0.18	GM-3	GM
6:88829723_0	6	88829723	A	0	AG	0.18	GM-3	GM
6:89326166_0	6	89326166	C	0	CT	0.22	GM-3	GM
6:92292418_1	6	92292418	A	1	AG	0.57	GM-3	GM
6:92336243_1	6	92336243	A	1	AG	0.29	GM-3	GM
6:92336281_1	6	92336281	A	1	AG	0.18	GM-3	GM
6:92381353_0	6	92381353	A	0	AG	0.01	GM-3	GM
6:93816685_1	6	93816685	A	1	AG	0.11	GM-3	GM
6:95116974_0	6	95116974	A	0	AG	0.71	GM-3	GM
6:95196436_0	6	95196436	C	0	CT	0.5	GM-3	GM
6:95215812_0	6	95215812	G	0	GA	0.5	GM-3	GM
6:97610411_0	6	97610411	G	0	GA	0.02	GM-3	GM
6:97610438_0	6	97610438	A	0	AG	0.02	GM-3	GM
6:97610486_0	6	97610486	T	0	TG	0.02	GM-3	GM
6:98094164_0	6	98094164	C	0	CG	0.5	GM-3	GM
6:98148195_0	6	98148195	A	0	AG	0.11	GM-3	GM
6:98228161_0	6	98228161	A	0	AG	0.6	GM-3	GM
6:98265093_0	6	98265093	T	0	TC	0.6	GM-3	GM
6:98693803_0	6	98693803	A	0	AG	0.1	GM-3	GM
6:98693820_0	6	98693820	A	0	AG	0.1	GM-3	GM
6:98693825_0	6	98693825	A	0	AG	0.21	GM-3	GM
6:98693839_0	6	98693839	A	0	AG	0.04	GM-3	GM
6:98693887_0	6	98693887	A	0	AG	0.14	GM-3	GM
6:98706958_0	6	98706958	A	0	AG	0.33	GM-3	GM
6:101077623_1	6	101077623	C	1	CT	0.6	GM-3	GM
6:101181771_1	6	101181771	G	1	GA	0.75	GM-3	GM
6:101183201_1	6	101183201	C	1	CT	0.75	GM-3	GM
6:102064195_1	6	102064195	A	1	AG	0.27	GM-3	GM
6:102064199_1	6	102064199	A	1	AG	0.18	GM-3	GM
6:102068306_1	6	102068306	A	1	AG	0.5	GM-3	GM
6:102153249_1	6	102153249	T	1	TG	0.67	GM-3	GM
6:102153257_1	6	102153257	G	1	GA	0.67	GM-3	GM
6:102413718_1	6	102413718	C	1	CT	0.5	GM-3	GM
6:103806930_0	6	103806930	A	0	AG	0.5	GM-3	GM
6:103807018_0	6	103807018	A	0	AG	0.25	GM-3	GM
6:103807019_0	6	103807019	A	0	AG	0.38	GM-3	GM
6:111007700_1	6	111007700	A	1	AG	0.25	GM-3	GM
6:111437992_0	6	111437992	C	0	CA	0.71	GM-3	GM
6:113467098_1	6	113467098	G	1	GA	0.43	GM-3	GM
6:113471323_1	6	113471323	A	1	AG	0.6	GM-3	GM
6:113485745_1	6	113485745	T	1	TG	0.5	GM-3	GM
6:113496488_1	6	113496488	G	1	GA	1	GM-3	GM
6:113501670_1	6	113501670	C	1	CG	0.55	GM-3	GM
6:113512715_1	6	113512715	G	1	GA	0.5	GM-3	GM
6:114299792_0	6	114299792	T	0	TC	0.08	GM-3	GM
6:114302332_0	6	114302332	A	0	AG	0.02	GM-3	GM
6:114393023_0	6	114393023	A	0	AG	0.15	GM-3	GM
6:114427208_0	6	114427208	A	0	AG	0.31	GM-3	GM
6:114427209_0	6	114427209	A	0	AG	0.31	GM-3	GM
6:114432944_0	6	114432944	A	0	AG	0.21	GM-3	GM
6:115975108_1	6	115975108	T	1	TA	0.67	GM-3	GM
6:116181587_0	6	116181587	C	0	CG	0.54	GM-3	GM
6:116359433_1	6	116359433	A	1	AG	0.35	GM-3	GM
6:116359566_1	6	116359566	A	1	AG	0.28	GM-3	GM
6:116361356_1	6	116361356	T	1	TG	0.18	GM-3	GM
6:116361357_1	6	116361357	C	1	CG	0.29	GM-3	GM
6:116366659_1	6	116366659	A	1	AG	0.14	GM-3	GM
6:116366684_1	6	116366684	A	1	AG	0.67	GM-3	GM
6:116366685_1	6	116366685	A	1	AG	0.27	GM-3	GM
6:116400689_1	6	116400689	C	1	CT	0.5	GM-3	GM
6:116410609_1	6	116410609	T	1	TG	0.4	GM-3	GM
6:116477945_1	6	116477945	C	1	CT	0.67	GM-3	GM
6:116486080_1	6	116486080	A	1	AG	0.5	GM-3	GM
6:116984830_0	6	116984830	A	0	AG	0.22	GM-3	GM
6:116984883_0	6	116984883	A	0	AG	0.17	GM-3	GM
6:116986025_0	6	116986025	T	0	TC	0.82	GM-3	GM
6:116986106_0	6	116986106	G	0	GA	0.73	GM-3	GM
6:116986133_0	6	116986133	T	0	TG	0.68	GM-3	GM
6:116986877_0	6	116986877	G	0	GA	0.5	GM-3	GM
6:117020165_1	6	117020165	A	1	AC	1	GM-3	GM
6:117046316_0	6	117046316	G	0	GA	0.59	GM-3	GM
6:117134169_1	6	117134169	C	1	CA	0.48	GM-3	GM
6:117428423_0	6	117428423	T	0	TC	0.86	GM-3	GM
6:117444121_0	6	117444121	A	0	AG	0.33	GM-3	GM
7:67987_1	7	67987	A	1	AG	0.71	GM-3	GM
7:68002_1	7	68002	A	1	AG	0.67	GM-3	GM
7:1800709_0	7	1800709	G	0	GA	0.3	GM-3	GM
7:1828547_0	7	1828547	A	0	AG	0.24	GM-3	GM
7:1842813_0	7	1842813	G	0	GT	0.71	GM-3	GM
7:1858404_0	7	1858404	C	0	CT	1	GM-3	GM
7:2186814_1	7	2186814	A	1	AG	0.47	GM-3	GM
7:2191097_1	7	2191097	G	1	GC	0.01	GM-3	GM
7:2201037_1	7	2201037	A	1	AG	0.82	GM-3	GM
7:2202431_1	7	2202431	A	1	AT	1	GM-3	GM
7:2208013_1	7	2208013	A	1	AT	0.5	GM-3	GM
7:2226877_1	7	2226877	G	1	GT	0.47	GM-3	GM
7:2231407_1	7	2231407	T	1	TG	0.29	GM-3	GM
7:2231414_1	7	2231414	T	1	TC	0.26	GM-3	GM
7:2231492_1	7	2231492	T	1	TC	1	GM-3	GM
7:2246656_1	7	2246656	A	1	AG	0.4	GM-3	GM
7:2452732_0	7	2452732	T	0	TC	0.33	GM-3	GM
7:2469820_0	7	2469820	A	0	AG	0.5	GM-3	GM
7:2494158_0	7	2494158	A	0	AG	0.6	GM-3	GM
7:2496362_0	7	2496362	A	0	AG	0.8	GM-3	GM
7:2704150_0	7	2704150	A	0	AG	0.8	GM-3	GM
7:3201984_1	7	3201984	A	1	AG	0.4	GM-3	GM
7:3386603_1	7	3386603	A	1	AC	0.75	GM-3	GM
7:3389207_1	7	3389207	A	1	AG	0.5	GM-3	GM
7:3401402_1	7	3401402	C	1	CT	0.33	GM-3	GM
7:3497693_1	7	3497693	G	1	GA	0.67	GM-3	GM
7:3580340_1	7	3580340	A	1	AG	0.5	GM-3	GM
7:8496356_0	7	8496356	A	0	AG	0.4	GM-3	GM
7:8497938_0	7	8497938	A	0	AG	0.5	GM-3	GM
7:8498014_0	7	8498014	A	0	AG	0.33	GM-3	GM
7:8498019_0	7	8498019	A	0	AG	0.83	GM-3	GM
7:14490645_0	7	14490645	A	0	AG	0.75	GM-3	GM
7:15010660_1	7	15010660	G	1	GT	0.67	GM-3	GM
7:15058371_1	7	15058371	A	1	AG	1	GM-3	GM
7:15058372_1	7	15058372	G	1	GA	1	GM-3	GM
7:15320095_1	7	15320095	A	1	AG	0.07	GM-3	GM
7:15320109_1	7	15320109	A	1	AG	0.04	GM-3	GM
7:16853262_1	7	16853262	A	1	AG	0.43	GM-3	GM
7:22251564_1	7	22251564	A	1	AG	0.19	GM-3	GM
7:22251576_1	7	22251576	C	1	CT	0.21	GM-3	GM
7:22251603_1	7	22251603	T	1	TA	0.2	GM-3	GM
7:22251615_1	7	22251615	C	1	CT	0.12	GM-3	GM
7:26348138_1	7	26348138	C	1	CT	0.25	GM-3	GM
7:26422700_1	7	26422700	A	1	AG	0.5	GM-3	GM
7:27654588_1	7	27654588	C	1	CT	0.6	GM-3	GM
7:28876204_1	7	28876204	A	1	AG	0.22	GM-3	GM
7:28876207_1	7	28876207	A	1	AG	0.33	GM-3	GM
7:28886225_1	7	28886225	A	1	AG	0.13	GM-3	GM
7:29400515_0	7	29400515	A	0	AG	1	GM-3	GM
7:30070162_0	7	30070162	A	0	AG	0.27	GM-3	GM
7:38970609_0	7	38970609	G	0	GA	1	GM-3	GM
7:41390895_1	7	41390895	C	1	CT	0.6	GM-3	GM
7:42471473_0	7	42471473	T	0	TC	1	GM-3	GM
7:42516292_0	7	42516292	A	0	AC	0.29	GM-3	GM
7:42815184_0	7	42815184	A	0	AG	0.5	GM-3	GM
7:44368022_0	7	44368022	T	0	TA	0.04	GM-3	GM
7:44368025_0	7	44368025	G	0	GC	0.02	GM-3	GM
7:47400449_0	7	47400449	G	0	GA	0.5	GM-3	GM
7:47461238_1	7	47461238	A	1	AG	0.5	GM-3	GM
7:47511842_1	7	47511842	G	1	GT	0.44	GM-3	GM
7:49521548_1	7	49521548	C	1	CT	0.69	GM-3	GM
7:51777618_1	7	51777618	G	1	GA	0.6	GM-3	GM
7:51777748_1	7	51777748	A	1	AG	0.55	GM-3	GM
7:51824839_1	7	51824839	A	1	AG	0.44	GM-3	GM
7:51843572_1	7	51843572	A	1	AT	0.65	GM-3	GM
7:51844127_1	7	51844127	G	1	GC	0.67	GM-3	GM
7:52362806_1	7	52362806	G	1	GA	0.64	GM-3	GM
7:52410794_1	7	52410794	A	1	AG	0.2	GM-3	GM
7:52410838_1	7	52410838	A	1	AG	0.18	GM-3	GM
7:52423940_1	7	52423940	A	1	AG	0.25	GM-3	GM
7:52557211_1	7	52557211	G	1	GA	0.55	GM-3	GM
7:52806016_0	7	52806016	G	0	GA	0.27	GM-3	GM
7:53096866_1	7	53096866	A	1	AG	0.29	GM-3	GM
7:53096872_1	7	53096872	A	1	AG	0.29	GM-3	GM
7:53096873_1	7	53096873	A	1	AG	0.29	GM-3	GM
7:53096879_1	7	53096879	A	1	AG	0.43	GM-3	GM
7:53458812_1	7	53458812	T	1	TC	0.71	GM-3	GM
7:56119944_1	7	56119944	G	1	GA	0.67	GM-3	GM
7:59678408_0	7	59678408	A	0	AG	0.22	GM-3	GM
7:59678618_0	7	59678618	A	0	AG	0.8	GM-3	GM
7:60869120_1	7	60869120	A	1	AG	0.17	GM-3	GM
7:60869125_1	7	60869125	A	1	AG	0.54	GM-3	GM
7:61288544_0	7	61288544	T	0	TC	1	GM-3	GM
7:64165607_0	7	64165607	G	0	GA	0.67	GM-3	GM
7:64322936_0	7	64322936	A	0	AG	0.2	GM-3	GM
7:64660778_1	7	64660778	C	1	CT	0.01	GM-3	GM
7:64660779_1	7	64660779	C	1	CA	0.01	GM-3	GM
7:64694556_1	7	64694556	A	1	AT	0.01	GM-3	GM
7:64833128_1	7	64833128	T	1	TG	0.8	GM-3	GM
7:64851530_1	7	64851530	A	1	AG	0.75	GM-3	GM
7:66860135_1	7	66860135	A	1	AG	0.6	GM-3	GM
7:70188141_1	7	70188141	A	1	AG	0.03	GM-3	GM
7:71639899_1	7	71639899	A	1	AG	0.12	GM-3	GM
7:71737019_0	7	71737019	A	0	AG	1	GM-3	GM
7:72738589_1	7	72738589	C	1	CT	0.5	GM-3	GM
7:78879293_0	7	78879293	A	0	AG	0.01	GM-3	GM
7:83567914_0	7	83567914	A	0	AG	0.08	GM-3	GM
7:84211241_1	7	84211241	C	1	CT	0.33	GM-3	GM
7:86331377_1	7	86331377	G	1	GA	0.62	GM-3	GM
7:86343841_1	7	86343841	T	1	TA	0.5	GM-3	GM
7:86368402_1	7	86368402	C	1	CG	0.5	GM-3	GM
7:86372246_1	7	86372246	C	1	CT	0.43	GM-3	GM
7:86423760_1	7	86423760	T	1	TC	0.43	GM-3	GM
7:86448714_1	7	86448714	C	1	CA	0.6	GM-3	GM
7:86477820_1	7	86477820	G	1	GA	0.5	GM-3	GM
7:86478386_1	7	86478386	C	1	CT	0.67	GM-3	GM
7:88935795_0	7	88935795	T	0	TC	0.5	GM-3	GM
7:88972483_0	7	88972483	A	0	AG	0.62	GM-3	GM
7:88972510_0	7	88972510	A	0	AG	0.25	GM-3	GM
7:88972573_0	7	88972573	A	0	AG	0.33	GM-3	GM
7:89103372_0	7	89103372	G	0	GA	0.07	GM-3	GM
7:89403537_0	7	89403537	C	0	CT	0.57	GM-3	GM
7:89403920_0	7	89403920	C	0	CG	0.5	GM-3	GM
7:89412506_0	7	89412506	C	0	CT	0.5	GM-3	GM
7:89426242_0	7	89426242	A	0	AG	0.67	GM-3	GM
7:90352005_1	7	90352005	C	1	CT	0.65	GM-3	GM
7:90898116_0	7	90898116	T	0	TC	0.29	GM-3	GM
7:91301957_1	7	91301957	A	1	AG	0.75	GM-3	GM
7:91427619_1	7	91427619	C	1	CG	0.4	GM-3	GM
7:91886524_1	7	91886524	T	1	TC	0.01	GM-3	GM
7:92548070_1	7	92548070	G	1	GA	1	GM-3	GM
7:93300691_0	7	93300691	G	0	GC	0.56	GM-3	GM
7:93347182_0	7	93347182	T	0	TC	0.01	GM-3	GM
7:93661148_0	7	93661148	A	0	AG	0.75	GM-3	GM
7:94247718_1	7	94247718	A	1	AG	0.29	GM-3	GM
7:94247719_1	7	94247719	A	1	AG	0.43	GM-3	GM
7:94983588_1	7	94983588	A	1	AG	0.22	GM-3	GM
7:94983618_1	7	94983618	A	1	AG	0.18	GM-3	GM
7:94983714_1	7	94983714	A	1	AG	0.25	GM-3	GM
7:95044034_1	7	95044034	C	1	CG	0.62	GM-3	GM
7:95501743_0	7	95501743	C	0	CG	0.67	GM-3	GM
7:95687135_1	7	95687135	T	1	TA	0.01	GM-3	GM
7:95758410_0	7	95758410	A	0	AG	0.57	GM-3	GM
7:100687114_0	7	100687114	G	0	GA	1	GM-3	GM
7:100934203_0	7	100934203	A	0	AG	0.75	GM-3	GM
7:102269148_1	7	102269148	C	1	CT	0.52	GM-3	GM
7:102361250_0	7	102361250	A	0	AG	0.18	GM-3	GM
7:102379486_0	7	102379486	A	0	AG	0.5	GM-3	GM
7:102379491_0	7	102379491	A	0	AG	0.88	GM-3	GM
7:102380382_0	7	102380382	A	0	AG	0.43	GM-3	GM
7:102380383_0	7	102380383	A	0	AG	0.57	GM-3	GM
7:102390100_1	7	102390100	A	1	AG	0.43	GM-3	GM
7:102390122_1	7	102390122	A	1	AG	0.43	GM-3	GM
7:102390147_1	7	102390147	G	1	GA	0.86	GM-3	GM
7:102560856_1	7	102560856	A	1	AG	0.75	GM-3	GM
7:102580158_1	7	102580158	G	1	GA	0.5	GM-3	GM
7:102900861_1	7	102900861	C	1	CG	0.93	GM-3	GM
7:102900863_1	7	102900863	A	1	AG	0.93	GM-3	GM
7:103179843_1	7	103179843	G	1	GT	1	GM-3	GM
7:104074591_0	7	104074591	C	0	CT	0.5	GM-3	GM
7:104232703_0	7	104232703	A	0	AG	1	GM-3	GM
7:105370994_1	7	105370994	G	1	GA	0.44	GM-3	GM
7:105386532_1	7	105386532	C	1	CT	0.45	GM-3	GM
7:105424792_1	7	105424792	A	1	AG	0.67	GM-3	GM
7:105424839_1	7	105424839	A	1	AG	0.67	GM-3	GM
7:105424840_1	7	105424840	C	1	CT	0.67	GM-3	GM
7:105827006_1	7	105827006	A	1	AG	0.33	GM-3	GM
7:105856911_1	7	105856911	A	1	AG	0.4	GM-3	GM
7:106339617_1	7	106339617	A	1	AG	0.67	GM-3	GM
7:106339621_1	7	106339621	A	1	AG	0.5	GM-3	GM
7:106339680_1	7	106339680	A	1	AG	0.6	GM-3	GM
7:106339708_1	7	106339708	A	1	AG	0.43	GM-3	GM
7:106467502_1	7	106467502	C	1	CT	0.7	GM-3	GM
7:106575598_0	7	106575598	C	0	CT	0.2	GM-3	GM
7:106769869_0	7	106769869	A	0	AC	0.33	GM-3	GM
7:107107325_0	7	107107325	C	0	CT	0.01	GM-3	GM
7:107340904_1	7	107340904	A	1	AG	0.5	GM-3	GM
7:107435222_0	7	107435222	A	0	AG	0.4	GM-3	GM
7:107620365_0	7	107620365	A	0	AG	0.15	GM-3	GM
7:107620483_0	7	107620483	A	0	AG	0.12	GM-3	GM
8:303094_1	8	303094	A	1	AG	0.21	GM-3	GM
8:883346_1	8	883346	C	1	CG	0.42	GM-3	GM
8:897901_1	8	897901	A	1	AG	0.07	GM-3	GM
8:897906_1	8	897906	A	1	AG	0.07	GM-3	GM
8:919526_1	8	919526	T	1	TC	0.48	GM-3	GM
8:925905_1	8	925905	G	1	GA	0.54	GM-3	GM
8:926538_1	8	926538	T	1	TC	0.74	GM-3	GM
8:966227_0	8	966227	C	0	CT	0.5	GM-3	GM
8:1065739_0	8	1065739	G	0	GA	0.6	GM-3	GM
8:1136587_0	8	1136587	C	0	CT	0.38	GM-3	GM
8:1203102_0	8	1203102	C	0	CG	0.57	GM-3	GM
8:1528204_1	8	1528204	C	1	CT	0.57	GM-3	GM
8:5540937_1	8	5540937	T	1	TA	0.4	GM-3	GM
8:5563747_1	8	5563747	C	1	CG	0.5	GM-3	GM
8:7461061_0	8	7461061	T	0	TC	0.25	GM-3	GM
8:9467526_0	8	9467526	G	0	GC	0.3	GM-3	GM
8:9645720_0	8	9645720	C	0	CT	1	GM-3	GM
8:9774898_1	8	9774898	G	1	GC	0.5	GM-3	GM
8:10835633_1	8	10835633	C	1	CA	0.36	GM-3	GM
8:22561227_1	8	22561227	G	1	GA	0.17	GM-3	GM
8:22640148_1	8	22640148	G	1	GA	0.22	GM-3	GM
8:22650151_1	8	22650151	A	1	AG	0.14	GM-3	GM
8:22650158_1	8	22650158	A	1	AG	0.23	GM-3	GM
8:22650160_1	8	22650160	A	1	AG	0.14	GM-3	GM
8:22650260_1	8	22650260	A	1	AG	0.31	GM-3	GM
8:22675267_1	8	22675267	C	1	CG	0.4	GM-3	GM
8:22675268_1	8	22675268	T	1	TA	0.4	GM-3	GM
8:24822458_0	8	24822458	G	0	GA	0.67	GM-3	GM
8:24829818_0	8	24829818	T	0	TC	1	GM-3	GM
8:24829819_0	8	24829819	T	0	TA	1	GM-3	GM
8:25012692_1	8	25012692	T	1	TC	0.5	GM-3	GM
8:25058182_0	8	25058182	G	0	GA	0.49	GM-3	GM
8:25204712_0	8	25204712	G	0	GT	0.23	GM-3	GM
8:25312528_0	8	25312528	A	0	AC	0.6	GM-3	GM
8:25317638_0	8	25317638	T	0	TC	0.2	GM-3	GM
8:25326652_0	8	25326652	A	0	AC	1	GM-3	GM
8:25412063_0	8	25412063	A	0	AG	0.33	GM-3	GM
8:25663912_0	8	25663912	T	0	TC	1	GM-3	GM
8:25685005_0	8	25685005	T	0	TG	1	GM-3	GM
8:25689898_0	8	25689898	G	0	GA	0.75	GM-3	GM
8:26855322_0	8	26855322	C	0	CT	0.5	GM-3	GM
8:26855351_0	8	26855351	G	0	GA	0.6	GM-3	GM
8:26921241_0	8	26921241	G	0	GA	1	GM-3	GM
8:26921483_0	8	26921483	T	0	TC	0.67	GM-3	GM
8:27362395_1	8	27362395	A	1	AG	0.15	GM-3	GM
8:27362401_1	8	27362401	A	1	AG	0.13	GM-3	GM
8:27366995_1	8	27366995	C	1	CG	0.5	GM-3	GM
8:27431303_1	8	27431303	C	1	CT	0.29	GM-3	GM
8:27483710_1	8	27483710	G	1	GA	0.24	GM-3	GM
8:27497611_1	8	27497611	A	1	AG	0.18	GM-3	GM
8:27497619_1	8	27497619	A	1	AG	0.25	GM-3	GM
8:27500011_1	8	27500011	A	1	AG	0.25	GM-3	GM
8:27500035_1	8	27500035	A	1	AG	0.21	GM-3	GM
8:27576787_1	8	27576787	A	1	AG	0.24	GM-3	GM
8:27576793_1	8	27576793	A	1	AG	0.19	GM-3	GM
8:27576802_1	8	27576802	A	1	AG	0.13	GM-3	GM
8:27576821_1	8	27576821	A	1	AG	0.38	GM-3	GM
8:27629708_1	8	27629708	A	1	AG	0.12	GM-3	GM
8:27639374_1	8	27639374	A	1	AG	0.33	GM-3	GM
8:27643568_1	8	27643568	A	1	AG	0.12	GM-3	GM
8:27784705_1	8	27784705	A	1	AG	0.15	GM-3	GM
8:27786588_1	8	27786588	T	1	TG	0.33	GM-3	GM
8:30946908_1	8	30946908	A	1	AG	0.61	GM-3	GM
8:31396148_0	8	31396148	G	0	GA	1	GM-3	GM
8:36828300_1	8	36828300	A	1	AC	0.88	GM-3	GM
8:37973544_0	8	37973544	C	0	CT	0.67	GM-3	GM
8:40227113_1	8	40227113	T	1	TC	0.4	GM-3	GM
8:40876319_1	8	40876319	A	1	AG	0.5	GM-3	GM
8:40904527_1	8	40904527	G	1	GA	0.67	GM-3	GM
8:44125070_1	8	44125070	G	1	GC	0.5	GM-3	GM
8:44139745_1	8	44139745	C	1	CG	0.67	GM-3	GM
8:44294147_1	8	44294147	G	1	GC	0.75	GM-3	GM
8:44428104_1	8	44428104	T	1	TC	0.44	GM-3	GM
8:46221579_1	8	46221579	C	1	CT	0.4	GM-3	GM
8:46221868_1	8	46221868	A	1	AG	0.6	GM-3	GM
8:46221977_1	8	46221977	G	1	GC	0.5	GM-3	GM
8:46383197_0	8	46383197	G	0	GC	0.4	GM-3	GM
8:48497528_0	8	48497528	A	0	AC	0.67	GM-3	GM
8:50893605_0	8	50893605	T	0	TC	0.6	GM-3	GM
8:52699250_0	8	52699250	A	0	AG	0.44	GM-3	GM
8:52699254_0	8	52699254	A	0	AG	0.12	GM-3	GM
8:53301855_1	8	53301855	A	1	AT	0.5	GM-3	GM
8:57004695_0	8	57004695	G	0	GC	0.7	GM-3	GM
8:59563463_1	8	59563463	T	1	TC	0.5	GM-3	GM
8:59672758_0	8	59672758	T	0	TC	0.01	GM-3	GM
8:59672764_0	8	59672764	T	0	TC	0.01	GM-3	GM
8:59831681_1	8	59831681	G	1	GC	0.56	GM-3	GM
8:60109777_1	8	60109777	G	1	GC	0.67	GM-3	GM
8:60208479_0	8	60208479	A	0	AT	0.67	GM-3	GM
8:61582572_1	8	61582572	T	1	TC	0.69	GM-3	GM
8:61645310_0	8	61645310	A	0	AT	0.4	GM-3	GM
8:61795936_0	8	61795936	G	0	GA	0.4	GM-3	GM
8:62546536_0	8	62546536	T	0	TC	1	GM-3	GM
8:62733649_0	8	62733649	C	0	CT	0.6	GM-3	GM
8:62808773_0	8	62808773	A	0	AG	0.67	GM-3	GM
8:62817606_1	8	62817606	T	1	TC	0.38	GM-3	GM
8:62818677_1	8	62818677	T	1	TA	0.5	GM-3	GM
8:62863586_1	8	62863586	C	1	CT	0.4	GM-3	GM
8:63272588_0	8	63272588	A	0	AG	1	GM-3	GM
8:64767632_0	8	64767632	G	0	GA	0.42	GM-3	GM
8:64920557_0	8	64920557	G	0	GA	0.32	GM-3	GM
8:64926650_0	8	64926650	C	0	CT	0.29	GM-3	GM
8:64938921_0	8	64938921	T	0	TC	0.18	GM-3	GM
8:64963076_0	8	64963076	G	0	GC	0.4	GM-3	GM
8:65211471_1	8	65211471	A	1	AC	0.17	GM-3	GM
8:65214846_1	8	65214846	C	1	CT	1	GM-3	GM
8:65260915_1	8	65260915	T	1	TA	0.52	GM-3	GM
8:65261820_1	8	65261820	A	1	AG	0.57	GM-3	GM
8:65806545_0	8	65806545	G	0	GA	1	GM-3	GM
8:67009204_0	8	67009204	A	0	AG	0.4	GM-3	GM
8:67019620_0	8	67019620	A	0	AC	0.45	GM-3	GM
8:67027627_0	8	67027627	A	0	AG	0.11	GM-3	GM
8:69523485_1	8	69523485	A	1	AG	0.44	GM-3	GM
8:69951662_1	8	69951662	G	1	GC	0.5	GM-3	GM
8:69956928_1	8	69956928	C	1	CG	0.67	GM-3	GM
8:69957355_1	8	69957355	A	1	AG	0.25	GM-3	GM
8:69957541_1	8	69957541	C	1	CT	0.4	GM-3	GM
8:69957568_1	8	69957568	C	1	CT	0.4	GM-3	GM
8:69957769_1	8	69957769	G	1	GA	0.13	GM-3	GM
8:69957890_1	8	69957890	G	1	GA	0.18	GM-3	GM
8:70152889_0	8	70152889	A	0	AG	0.67	GM-3	GM
8:70182917_1	8	70182917	C	1	CT	0.6	GM-3	GM
8:70238549_0	8	70238549	T	0	TC	0.53	GM-3	GM
8:70263835_0	8	70263835	A	0	AG	0.35	GM-3	GM
8:70531991_1	8	70531991	A	1	AG	0.33	GM-3	GM
8:74174413_0	8	74174413	A	0	AG	0.5	GM-3	GM
8:74815579_0	8	74815579	A	0	AG	0.14	GM-3	GM
8:75070591_1	8	75070591	A	1	AG	0.54	GM-3	GM
8:75121375_1	8	75121375	G	1	GA	0.02	GM-3	GM
8:75290518_0	8	75290518	C	0	CG	0.3	GM-3	GM
8:76339760_0	8	76339760	A	0	AG	0.29	GM-3	GM
8:76636331_0	8	76636331	T	0	TC	0.75	GM-3	GM
8:76652393_0	8	76652393	A	0	AG	0.57	GM-3	GM
8:76657469_0	8	76657469	C	0	CT	0.36	GM-3	GM
8:76677284_0	8	76677284	C	0	CT	0.67	GM-3	GM
8:76698411_0	8	76698411	C	0	CG	0.5	GM-3	GM
8:76701216_0	8	76701216	T	0	TG	0.53	GM-3	GM
8:76705077_0	8	76705077	T	0	TG	0.67	GM-3	GM
8:79194934_0	8	79194934	G	0	GC	0.44	GM-3	GM
8:79206354_0	8	79206354	G	0	GA	1	GM-3	GM
8:80539106_1	8	80539106	G	1	GT	1	GM-3	GM
8:81150689_1	8	81150689	A	1	AG	1	GM-3	GM
8:81169026_1	8	81169026	C	1	CT	0.5	GM-3	GM
8:81174372_1	8	81174372	C	1	CT	0.62	GM-3	GM
8:81181602_1	8	81181602	C	1	CT	0.5	GM-3	GM
8:81425136_0	8	81425136	T	0	TC	1	GM-3	GM
8:81425137_0	8	81425137	G	0	GC	1	GM-3	GM
8:83630141_0	8	83630141	A	0	AG	0.22	GM-3	GM
8:83991429_0	8	83991429	A	0	AG	0.71	GM-3	GM
8:83991433_0	8	83991433	A	0	AG	0.43	GM-3	GM
8:84625277_1	8	84625277	A	1	AG	0.23	GM-3	GM
8:85703078_1	8	85703078	C	1	CT	0.58	GM-3	GM
8:85705147_1	8	85705147	G	1	GA	0.4	GM-3	GM
8:85710712_1	8	85710712	C	1	CT	0.6	GM-3	GM
8:85714705_1	8	85714705	T	1	TC	0.53	GM-3	GM
8:85758753_1	8	85758753	C	1	CA	0.4	GM-3	GM
8:85860567_1	8	85860567	G	1	GA	0.75	GM-3	GM
8:85860930_1	8	85860930	T	1	TC	0.38	GM-3	GM
8:85866649_1	8	85866649	G	1	GA	0.5	GM-3	GM
8:88517707_0	8	88517707	G	0	GA	0.36	GM-3	GM
8:89851938_1	8	89851938	A	1	AG	0.33	GM-3	GM
8:89851940_1	8	89851940	A	1	AG	0.33	GM-3	GM
8:90144833_1	8	90144833	A	1	AG	0.75	GM-3	GM
8:90978260_0	8	90978260	C	0	CT	0.6	GM-3	GM
8:91113901_1	8	91113901	A	1	AG	1	GM-3	GM
8:92666379_0	8	92666379	T	0	TC	1	GM-3	GM
8:92669787_0	8	92669787	T	0	TC	1	GM-3	GM
8:94877289_1	8	94877289	A	1	AG	0.67	GM-3	GM
8:94988080_1	8	94988080	C	1	CT	0.01	GM-3	GM
8:95293011_1	8	95293011	G	1	GT	0.5	GM-3	GM
8:96489239_1	8	96489239	A	1	AG	0.16	GM-3	GM
8:96489255_1	8	96489255	A	1	AG	0.19	GM-3	GM
8:96502375_1	8	96502375	A	1	AG	0.25	GM-3	GM
8:98390533_0	8	98390533	G	0	GA	0.4	GM-3	GM
8:98443451_0	8	98443451	A	0	AG	0.57	GM-3	GM
8:99414398_1	8	99414398	A	1	AG	0.27	GM-3	GM
8:99465135_1	8	99465135	T	1	TC	0.35	GM-3	GM
8:99465138_1	8	99465138	G	1	GA	0.44	GM-3	GM
8:99661579_0	8	99661579	C	0	CT	0.67	GM-3	GM
8:99688653_0	8	99688653	G	0	GA	0.5	GM-3	GM
8:99692311_0	8	99692311	G	0	GA	0.02	GM-3	GM
8:99696597_0	8	99696597	A	0	AG	0.27	GM-3	GM
8:99700766_0	8	99700766	A	0	AG	0.25	GM-3	GM
8:99722046_0	8	99722046	G	0	GC	0.56	GM-3	GM
8:99750169_0	8	99750169	A	0	AG	0.1	GM-3	GM
8:99811776_0	8	99811776	A	0	AG	0.11	GM-3	GM
8:99811790_0	8	99811790	A	0	AG	0.15	GM-3	GM
8:100589868_0	8	100589868	A	0	AG	0.67	GM-3	GM
8:101041220_1	8	101041220	A	1	AG	0.39	GM-3	GM
8:101041231_1	8	101041231	A	1	AG	0.16	GM-3	GM
8:101041235_1	8	101041235	A	1	AG	0.21	GM-3	GM
8:101400639_0	8	101400639	A	0	AG	0.25	GM-3	GM
8:101402022_0	8	101402022	A	0	AG	0.13	GM-3	GM
8:101402978_0	8	101402978	A	0	AG	0.12	GM-3	GM
8:101738839_1	8	101738839	G	1	GC	0.4	GM-3	GM
8:101753333_1	8	101753333	G	1	GA	1	GM-3	GM
8:102140540_0	8	102140540	A	0	AG	0.31	GM-3	GM
8:102140542_0	8	102140542	A	0	AG	0.54	GM-3	GM
8:102140643_0	8	102140643	A	0	AG	0.17	GM-3	GM
8:102205905_1	8	102205905	C	1	CT	0.67	GM-3	GM
8:102934652_1	8	102934652	C	1	CT	0.86	GM-3	GM
8:103958837_0	8	103958837	G	0	GA	0.02	GM-3	GM
8:103958844_0	8	103958844	G	0	GA	0.02	GM-3	GM
8:103958847_0	8	103958847	C	0	CT	0.02	GM-3	GM
8:106584851_1	8	106584851	C	1	CT	0.67	GM-3	GM
8:110011902_0	8	110011902	G	0	GA	0.3	GM-3	GM
8:110315448_0	8	110315448	A	0	AG	0.57	GM-3	GM
8:110395547_1	8	110395547	A	1	AG	0.2	GM-3	GM
8:110395549_1	8	110395549	A	1	AG	0.65	GM-3	GM
8:110395603_1	8	110395603	A	1	AG	0.12	GM-3	GM
8:110395608_1	8	110395608	A	1	AG	0.09	GM-3	GM
8:110750216_1	8	110750216	C	1	CT	0.6	GM-3	GM
8:111788004_1	8	111788004	G	1	GA	0.6	GM-3	GM
9:464854_1	9	464854	A	1	AG	0.67	GM-3	GM
9:464860_1	9	464860	A	1	AG	0.43	GM-3	GM
9:464861_1	9	464861	A	1	AG	0.29	GM-3	GM
9:2516208_1	9	2516208	A	1	AG	0.1	GM-3	GM
9:2672733_1	9	2672733	G	1	GA	0.67	GM-3	GM
9:2672736_1	9	2672736	A	1	AG	0.5	GM-3	GM
9:2672779_1	9	2672779	C	1	CG	0.4	GM-3	GM
9:5864420_0	9	5864420	C	0	CT	0.6	GM-3	GM
9:5954763_1	9	5954763	G	1	GC	0.6	GM-3	GM
9:6114399_0	9	6114399	T	0	TA	0.6	GM-3	GM
9:6119216_0	9	6119216	C	0	CT	1	GM-3	GM
9:6119263_0	9	6119263	A	0	AG	1	GM-3	GM
9:6123302_0	9	6123302	C	0	CT	0.5	GM-3	GM
9:6123514_0	9	6123514	A	0	AC	0.67	GM-3	GM
9:6123554_0	9	6123554	C	0	CT	0.5	GM-3	GM
9:6123685_0	9	6123685	C	0	CA	0.57	GM-3	GM
9:6123790_0	9	6123790	A	0	AG	0.75	GM-3	GM
9:10100092_0	9	10100092	C	0	CT	0.67	GM-3	GM
9:10100093_0	9	10100093	A	0	AG	0.67	GM-3	GM
9:10100161_0	9	10100161	G	0	GC	1	GM-3	GM
9:10311574_1	9	10311574	A	1	AG	0.5	GM-3	GM
9:10369595_0	9	10369595	A	0	AG	0.38	GM-3	GM
9:11280924_0	9	11280924	C	0	CT	0.33	GM-3	GM
9:12550500_0	9	12550500	C	0	CT	0.5	GM-3	GM
9:12658354_0	9	12658354	A	0	AG	0.67	GM-3	GM
9:12774051_0	9	12774051	G	0	GA	1	GM-3	GM
9:13225056_1	9	13225056	C	1	CG	0.7	GM-3	GM
9:13225059_1	9	13225059	A	1	AG	0.2	GM-3	GM
9:13225061_1	9	13225061	A	1	AG	0.4	GM-3	GM
9:15964900_1	9	15964900	A	1	AG	0.42	GM-3	GM
9:15964915_1	9	15964915	A	1	AG	0.36	GM-3	GM
9:16984264_0	9	16984264	A	0	AG	0.17	GM-3	GM
9:17069028_1	9	17069028	A	1	AT	0.6	GM-3	GM
9:19591802_1	9	19591802	G	1	GA	0.67	GM-3	GM
9:19614437_1	9	19614437	T	1	TC	0.4	GM-3	GM
9:19643860_1	9	19643860	A	1	AG	0.67	GM-3	GM
9:20402471_0	9	20402471	T	0	TC	1	GM-3	GM
9:25583474_1	9	25583474	C	1	CA	0.79	GM-3	GM
9:26667993_0	9	26667993	A	0	AG	0.33	GM-3	GM
9:26668386_0	9	26668386	A	0	AG	0.5	GM-3	GM
9:26668387_0	9	26668387	A	0	AG	0.5	GM-3	GM
9:26668388_0	9	26668388	A	0	AG	0.83	GM-3	GM
9:26687314_1	9	26687314	A	1	AG	0.76	GM-3	GM
9:26687405_1	9	26687405	A	1	AG	0.54	GM-3	GM
9:26687419_1	9	26687419	T	1	TC	0.5	GM-3	GM
9:26754383_0	9	26754383	C	0	CT	0.04	GM-3	GM
9:26765937_0	9	26765937	A	0	AG	0.67	GM-3	GM
9:26765939_0	9	26765939	A	0	AG	0.65	GM-3	GM
9:27171276_1	9	27171276	G	1	GA	1	GM-3	GM
9:29211904_1	9	29211904	A	1	AG	0.75	GM-3	GM
9:29220310_1	9	29220310	G	1	GT	0.02	GM-3	GM
9:29337416_1	9	29337416	C	1	CT	1	GM-3	GM
9:29845875_0	9	29845875	C	0	CA	0.43	GM-3	GM
9:30169433_1	9	30169433	G	1	GA	1	GM-3	GM
9:30227696_1	9	30227696	A	1	AG	0.67	GM-3	GM
9:30586454_0	9	30586454	A	0	AG	0.17	GM-3	GM
9:30586455_0	9	30586455	A	0	AG	0.18	GM-3	GM
9:30586476_0	9	30586476	A	0	AG	0.18	GM-3	GM
9:31041297_1	9	31041297	A	1	AG	0.5	GM-3	GM
9:31041306_1	9	31041306	A	1	AG	0.33	GM-3	GM
9:31941573_1	9	31941573	A	1	AG	0.33	GM-3	GM
9:31959973_1	9	31959973	T	1	TC	0.27	GM-3	GM
9:37730086_1	9	37730086	A	1	AG	0.75	GM-3	GM
9:41529388_0	9	41529388	A	0	AG	0.59	GM-3	GM
9:41529389_0	9	41529389	A	0	AG	0.18	GM-3	GM
9:41529408_0	9	41529408	A	0	AG	0.22	GM-3	GM
9:47922030_0	9	47922030	A	0	AG	0.29	GM-3	GM
9:47987928_0	9	47987928	A	0	AG	0.15	GM-3	GM
9:51086148_1	9	51086148	C	1	CT	0.01	GM-3	GM
9:51086175_1	9	51086175	T	1	TC	0.02	GM-3	GM
9:53337067_0	9	53337067	G	0	GA	1	GM-3	GM
9:53835749_0	9	53835749	C	0	CG	1	GM-3	GM
9:53912126_0	9	53912126	T	0	TC	0.7	GM-3	GM
9:56232408_0	9	56232408	C	0	CT	0.29	GM-3	GM
9:58578804_1	9	58578804	G	1	GC	0.64	GM-3	GM
9:58713151_1	9	58713151	T	1	TC	0.4	GM-3	GM
9:60111890_0	9	60111890	T	0	TA	0.55	GM-3	GM
9:60117033_0	9	60117033	G	0	GA	0.67	GM-3	GM
9:60467073_0	9	60467073	T	0	TC	0.75	GM-3	GM
9:60486087_0	9	60486087	G	0	GA	0.67	GM-3	GM
9:60528265_0	9	60528265	A	0	AG	0.83	GM-3	GM
9:60529169_0	9	60529169	C	0	CT	0.4	GM-3	GM
9:60538141_0	9	60538141	A	0	AT	0.83	GM-3	GM
9:60592365_0	9	60592365	T	0	TC	0.71	GM-3	GM
9:60592660_0	9	60592660	C	0	CT	0.33	GM-3	GM
9:60634347_0	9	60634347	C	0	CT	0.71	GM-3	GM
9:62069091_0	9	62069091	C	0	CT	1	GM-3	GM
9:63992349_1	9	63992349	A	1	AG	0.35	GM-3	GM
9:67344260_0	9	67344260	A	0	AG	0.33	GM-3	GM
9:67377289_0	9	67377289	C	0	CA	0.67	GM-3	GM
9:67429747_0	9	67429747	G	0	GA	0.67	GM-3	GM
9:67444555_0	9	67444555	T	0	TC	0.45	GM-3	GM
9:67965201_1	9	67965201	A	1	AG	1	GM-3	GM
9:67967376_1	9	67967376	A	1	AG	1	GM-3	GM
9:67967425_1	9	67967425	A	1	AG	1	GM-3	GM
9:68706525_1	9	68706525	A	1	AG	0.33	GM-3	GM
9:68723221_1	9	68723221	A	1	AG	0.04	GM-3	GM
9:68821404_1	9	68821404	A	1	AG	0.29	GM-3	GM
9:68821531_1	9	68821531	A	1	AG	0.5	GM-3	GM
9:68822005_1	9	68822005	T	1	TC	0.5	GM-3	GM
9:69021101_1	9	69021101	A	1	AG	0.12	GM-3	GM
9:69031490_1	9	69031490	A	1	AG	0.47	GM-3	GM
9:69116128_1	9	69116128	G	1	GA	0.4	GM-3	GM
9:69158061_1	9	69158061	A	1	AG	0.57	GM-3	GM
[truncated: 47,989 more rows]

## Sheet: Table S2
Table S2. List of A-to-I RNA editing sites.
loci	Region	Position	Reference	Strand	AllSubs	Frequency	sample	Group
1:2278924_1	1	2278924	A	1	AG	0.83	GM-3	GM
1:4571243_1	1	4571243	A	1	AG	0.43	GM-3	GM
1:4605081_1	1	4605081	A	1	AG	0.25	GM-3	GM
1:4605119_1	1	4605119	A	1	AG	0.82	GM-3	GM
1:4639364_1	1	4639364	A	1	AG	0.25	GM-3	GM
1:4886416_1	1	4886416	A	1	AG	0.45	GM-3	GM
1:4886480_1	1	4886480	A	1	AG	0.8	GM-3	GM
1:5157045_0	1	5157045	A	0	AG	0.33	GM-3	GM
1:5211268_0	1	5211268	A	0	AG	0.13	GM-3	GM
1:7827665_1	1	7827665	A	1	AG	0.33	GM-3	GM
1:7865919_1	1	7865919	A	1	AG	1	GM-3	GM
1:8712349_1	1	8712349	A	1	AG	0.5	GM-3	GM
1:8757938_1	1	8757938	A	1	AG	0.5	GM-3	GM
1:18965945_0	1	18965945	A	0	AG	0.33	GM-3	GM
1:18965995_0	1	18965995	A	0	AG	0.5	GM-3	GM
1:18965996_0	1	18965996	A	0	AG	0.25	GM-3	GM
1:18966044_0	1	18966044	A	0	AG	0.25	GM-3	GM
1:18968114_0	1	18968114	A	0	AG	0.12	GM-3	GM
1:18968155_0	1	18968155	A	0	AG	0.54	GM-3	GM
1:18968193_0	1	18968193	A	0	AG	0.17	GM-3	GM
1:18969560_0	1	18969560	A	0	AG	0.23	GM-3	GM
1:18969561_0	1	18969561	A	0	AG	0.23	GM-3	GM
1:18969597_0	1	18969597	A	0	AG	0.17	GM-3	GM
1:18969602_0	1	18969602	A	0	AG	0.58	GM-3	GM
1:18969604_0	1	18969604	A	0	AG	0.42	GM-3	GM
1:18978115_0	1	18978115	A	0	AG	0.04	GM-3	GM
1:21549499_0	1	21549499	A	0	AG	0.75	GM-3	GM
1:25058808_0	1	25058808	A	0	AG	0.56	GM-3	GM
1:25058821_0	1	25058821	A	0	AG	0.38	GM-3	GM
1:41228101_1	1	41228101	A	1	AG	0.6	GM-3	GM
1:43742555_1	1	43742555	A	1	AG	0.8	GM-3	GM
1:43742558_1	1	43742558	A	1	AG	0.4	GM-3	GM
1:45711443_0	1	45711443	A	0	AG	0.33	GM-3	GM
1:45711483_0	1	45711483	A	0	AG	0.5	GM-3	GM
1:45716327_0	1	45716327	A	0	AG	0.33	GM-3	GM
1:45717108_0	1	45717108	A	0	AG	0.21	GM-3	GM
1:45755022_1	1	45755022	A	1	AG	0.14	GM-3	GM
1:49856413_1	1	49856413	A	1	AG	0.15	GM-3	GM
1:49878196_1	1	49878196	A	1	AG	0.17	GM-3	GM
1:49895112_1	1	49895112	A	1	AG	0.16	GM-3	GM
1:52625459_0	1	52625459	A	0	AG	0.25	GM-3	GM
1:52627501_0	1	52627501	A	0	AG	0.07	GM-3	GM
1:52627567_0	1	52627567	A	0	AG	0.07	GM-3	GM
1:54187412_0	1	54187412	A	0	AG	1	GM-3	GM
1:56466119_1	1	56466119	A	1	AG	0.07	GM-3	GM
1:57473558_1	1	57473558	A	1	AG	0.64	GM-3	GM
1:58463338_0	1	58463338	A	0	AG	0.5	GM-3	GM
1:63980079_1	1	63980079	A	1	AG	0.09	GM-3	GM
1:64340764_0	1	64340764	A	0	AG	0.06	GM-3	GM
1:64340861_0	1	64340861	A	0	AG	0.1	GM-3	GM
1:64340869_0	1	64340869	A	0	AG	0.06	GM-3	GM
1:64506388_0	1	64506388	A	0	AG	0.18	GM-3	GM
1:64870886_0	1	64870886	A	0	AG	0.09	GM-3	GM
1:64870891_0	1	64870891	A	0	AG	0.12	GM-3	GM
1:64877693_0	1	64877693	A	0	AG	0.06	GM-3	GM
1:68231455_1	1	68231455	A	1	AG	0.67	GM-3	GM
1:68716750_1	1	68716750	A	1	AG	0.33	GM-3	GM
1:68834798_1	1	68834798	A	1	AG	1	GM-3	GM
1:68834799_1	1	68834799	A	1	AG	1	GM-3	GM
1:68834801_1	1	68834801	A	1	AG	1	GM-3	GM
1:70034701_0	1	70034701	A	0	AG	0.27	GM-3	GM
1:76923496_1	1	76923496	A	1	AG	0.05	GM-3	GM
1:76923566_1	1	76923566	A	1	AG	0.07	GM-3	GM
1:76931144_1	1	76931144	A	1	AG	0.09	GM-3	GM
1:76931157_1	1	76931157	A	1	AG	0.14	GM-3	GM
1:76931158_1	1	76931158	A	1	AG	0.06	GM-3	GM
1:76931181_1	1	76931181	A	1	AG	0.04	GM-3	GM
1:76931208_1	1	76931208	A	1	AG	0.1	GM-3	GM
1:78180266_0	1	78180266	A	0	AG	0.5	GM-3	GM
1:78219878_0	1	78219878	A	0	AG	0.42	GM-3	GM
1:78427869_0	1	78427869	A	0	AG	0.3	GM-3	GM
1:78427874_0	1	78427874	A	0	AG	0.2	GM-3	GM
1:78441812_0	1	78441812	A	0	AG	0.09	GM-3	GM
1:78441817_0	1	78441817	A	0	AG	0.05	GM-3	GM
1:78551590_0	1	78551590	A	0	AG	0.11	GM-3	GM
1:78640958_0	1	78640958	A	0	AG	0.21	GM-3	GM
1:78785111_0	1	78785111	A	0	AG	0.17	GM-3	GM
1:78785114_0	1	78785114	A	0	AG	0.13	GM-3	GM
1:78785147_0	1	78785147	A	0	AG	0.09	GM-3	GM
1:78801812_0	1	78801812	A	0	AG	0.17	GM-3	GM
1:81183526_1	1	81183526	A	1	AG	0.13	GM-3	GM
1:82962379_1	1	82962379	A	1	AG	0.17	GM-3	GM
1:83021431_0	1	83021431	A	0	AG	0.38	GM-3	GM
1:83021445_0	1	83021445	A	0	AG	0.21	GM-3	GM
1:87432904_0	1	87432904	A	0	AG	0.67	GM-3	GM
1:89560839_1	1	89560839	A	1	AG	0.6	GM-3	GM
1:89675616_1	1	89675616	A	1	AG	0.78	GM-3	GM
1:92055064_0	1	92055064	A	0	AG	0.75	GM-3	GM
1:92345275_0	1	92345275	A	0	AG	0.67	GM-3	GM
1:94810136_0	1	94810136	A	0	AG	0.75	GM-3	GM
1:94810141_0	1	94810141	A	0	AG	0.22	GM-3	GM
1:95679786_1	1	95679786	A	1	AG	0.11	GM-3	GM
1:95725750_1	1	95725750	A	1	AG	0.33	GM-3	GM
1:95725781_1	1	95725781	A	1	AG	0.5	GM-3	GM
1:96654669_0	1	96654669	A	0	AG	0.08	GM-3	GM
1:96654678_0	1	96654678	A	0	AG	0.43	GM-3	GM
1:98884944_1	1	98884944	A	1	AG	0.5	GM-3	GM
1:98884948_1	1	98884948	A	1	AG	0.29	GM-3	GM
1:106672580_0	1	106672580	A	0	AG	1	GM-3	GM
1:107102108_0	1	107102108	A	0	AG	0.13	GM-3	GM
1:107102151_0	1	107102151	A	0	AG	0.2	GM-3	GM
1:111352262_0	1	111352262	A	0	AG	0.67	GM-3	GM
1:111448780_1	1	111448780	A	1	AG	0.67	GM-3	GM
1:112997372_1	1	112997372	A	1	AG	0.18	GM-3	GM
1:115015934_0	1	115015934	A	0	AG	0.01	GM-3	GM
1:115015937_0	1	115015937	A	0	AG	0.01	GM-3	GM
1:115088605_0	1	115088605	A	0	AG	0.18	GM-3	GM
1:117281044_0	1	117281044	A	0	AG	0.32	GM-3	GM
1:117281049_0	1	117281049	A	0	AG	0.16	GM-3	GM
1:117281063_0	1	117281063	A	0	AG	0.11	GM-3	GM
1:121767861_1	1	121767861	A	1	AG	0.67	GM-3	GM
1:121858640_1	1	121858640	A	1	AG	0.67	GM-3	GM
1:130314785_0	1	130314785	A	0	AG	0.3	GM-3	GM
1:133914935_0	1	133914935	A	0	AG	0.4	GM-3	GM
1:136536139_0	1	136536139	A	0	AG	0.22	GM-3	GM
1:136536142_0	1	136536142	A	0	AG	0.33	GM-3	GM
1:138561407_0	1	138561407	A	0	AG	0.27	GM-3	GM
1:138561411_0	1	138561411	A	0	AG	0.5	GM-3	GM
1:140981765_1	1	140981765	A	1	AG	0.33	GM-3	GM
1:141019573_1	1	141019573	A	1	AG	0.62	GM-3	GM
1:142749535_1	1	142749535	A	1	AG	0.29	GM-3	GM
1:146190695_1	1	146190695	A	1	AG	0.5	GM-3	GM
1:146942278_0	1	146942278	A	0	AG	0.08	GM-3	GM
1:146942292_0	1	146942292	A	0	AG	0.07	GM-3	GM
1:146942305_0	1	146942305	A	0	AG	0.05	GM-3	GM
1:146942307_0	1	146942307	A	0	AG	0.08	GM-3	GM
1:146942318_0	1	146942318	A	0	AG	0.1	GM-3	GM
1:146942331_0	1	146942331	A	0	AG	0.03	GM-3	GM
1:147019285_0	1	147019285	A	0	AG	0.32	GM-3	GM
1:147036375_0	1	147036375	A	0	AG	0.11	GM-3	GM
1:147042204_0	1	147042204	A	0	AG	0.24	GM-3	GM
1:147042207_0	1	147042207	A	0	AG	0.09	GM-3	GM
1:147090315_0	1	147090315	A	0	AG	0.12	GM-3	GM
1:147090319_0	1	147090319	A	0	AG	0.18	GM-3	GM
1:147107719_0	1	147107719	A	0	AG	0.27	GM-3	GM
1:147107749_0	1	147107749	A	0	AG	0.03	GM-3	GM
1:147107752_0	1	147107752	A	0	AG	0.07	GM-3	GM
1:147107757_0	1	147107757	A	0	AG	0.05	GM-3	GM
1:147107768_0	1	147107768	A	0	AG	0.15	GM-3	GM
1:147117881_0	1	147117881	A	0	AG	0.13	GM-3	GM
1:147133984_0	1	147133984	A	0	AG	0.02	GM-3	GM
1:148496046_1	1	148496046	A	1	AG	0.12	GM-3	GM
1:148543763_1	1	148543763	A	1	AG	0.45	GM-3	GM
1:149457314_1	1	149457314	A	1	AG	0.41	GM-3	GM
1:150615920_0	1	150615920	A	0	AG	0.6	GM-3	GM
1:150743681_0	1	150743681	A	0	AG	0.17	GM-3	GM
1:150756047_0	1	150756047	A	0	AG	0.4	GM-3	GM
1:150776779_0	1	150776779	A	0	AG	0.22	GM-3	GM
1:150798712_0	1	150798712	A	0	AG	0.43	GM-3	GM
1:150803507_0	1	150803507	A	0	AG	0.5	GM-3	GM
1:150820332_0	1	150820332	A	0	AG	0.44	GM-3	GM
1:150853957_0	1	150853957	A	0	AG	0.45	GM-3	GM
1:150865490_0	1	150865490	A	0	AG	0.15	GM-3	GM
1:151427599_1	1	151427599	A	1	AG	0.05	GM-3	GM
2:187622_0	2	187622	A	0	AG	0.07	GM-3	GM
2:187661_0	2	187661	A	0	AG	0.07	GM-3	GM
2:2292837_0	2	2292837	A	0	AG	0.16	GM-3	GM
2:2292859_0	2	2292859	A	0	AG	0.21	GM-3	GM
2:2519810_0	2	2519810	A	0	AG	0.36	GM-3	GM
2:2774095_0	2	2774095	A	0	AG	0.43	GM-3	GM
2:2783441_0	2	2783441	A	0	AG	0.12	GM-3	GM
2:3037203_0	2	3037203	A	0	AG	0.38	GM-3	GM
2:3037231_0	2	3037231	A	0	AG	0.88	GM-3	GM
2:3037239_0	2	3037239	A	0	AG	1	GM-3	GM
2:3037309_0	2	3037309	A	0	AG	1	GM-3	GM
2:3182165_1	2	3182165	A	1	AG	0.4	GM-3	GM
2:3949206_1	2	3949206	A	1	AG	0.27	GM-3	GM
2:3949240_1	2	3949240	A	1	AG	0.31	GM-3	GM
2:3949250_1	2	3949250	A	1	AG	0.64	GM-3	GM
2:4004192_1	2	4004192	A	1	AG	0.07	GM-3	GM
2:4004208_1	2	4004208	A	1	AG	0.33	GM-3	GM
2:4004223_1	2	4004223	A	1	AG	0.06	GM-3	GM
2:4469698_0	2	4469698	A	0	AG	0.5	GM-3	GM
2:4469701_0	2	4469701	A	0	AG	0.6	GM-3	GM
2:4469703_0	2	4469703	A	0	AG	0.6	GM-3	GM
2:5189309_1	2	5189309	A	1	AG	0.36	GM-3	GM
2:5189311_1	2	5189311	A	1	AG	0.25	GM-3	GM
2:5189753_1	2	5189753	A	1	AG	0.16	GM-3	GM
2:5189797_1	2	5189797	A	1	AG	0.16	GM-3	GM
2:5192881_1	2	5192881	A	1	AG	0.11	GM-3	GM
2:5229412_1	2	5229412	A	1	AG	0.09	GM-3	GM
2:5847143_1	2	5847143	A	1	AG	0.67	GM-3	GM
2:6237137_0	2	6237137	A	0	AG	0.44	GM-3	GM
2:6259966_0	2	6259966	A	0	AG	0.5	GM-3	GM
2:6397955_0	2	6397955	A	0	AG	0.11	GM-3	GM
2:6397962_0	2	6397962	A	0	AG	0.18	GM-3	GM
2:7765112_1	2	7765112	A	1	AG	0.38	GM-3	GM
2:8732123_0	2	8732123	A	0	AG	0.29	GM-3	GM
2:9290013_1	2	9290013	A	1	AG	0.43	GM-3	GM
2:10503961_0	2	10503961	A	0	AG	0.14	GM-3	GM
2:10642127_0	2	10642127	A	0	AG	0.5	GM-3	GM
2:10965476_1	2	10965476	A	1	AG	0.8	GM-3	GM
2:11002500_1	2	11002500	A	1	AG	0.15	GM-3	GM
2:13411221_0	2	13411221	A	0	AG	0.17	GM-3	GM
2:13411293_0	2	13411293	A	0	AG	0.33	GM-3	GM
2:14874831_1	2	14874831	A	1	AG	1	GM-3	GM
2:14874850_1	2	14874850	A	1	AG	1	GM-3	GM
2:15065336_0	2	15065336	A	0	AG	0.5	GM-3	GM
2:15066795_0	2	15066795	A	0	AG	0.5	GM-3	GM
2:15302206_1	2	15302206	A	1	AG	0.11	GM-3	GM
2:16802032_0	2	16802032	A	0	AG	0.17	GM-3	GM
2:16802039_0	2	16802039	A	0	AG	0.17	GM-3	GM
2:17636433_1	2	17636433	A	1	AG	0.29	GM-3	GM
2:17645036_1	2	17645036	A	1	AG	0.39	GM-3	GM
2:20758109_1	2	20758109	A	1	AG	0.29	GM-3	GM
2:28999999_0	2	28999999	A	0	AG	0.33	GM-3	GM
2:29000026_0	2	29000026	A	0	AG	0.4	GM-3	GM
2:29775366_1	2	29775366	A	1	AG	0.08	GM-3	GM
2:29779465_1	2	29779465	A	1	AG	0.08	GM-3	GM
2:31132267_1	2	31132267	A	1	AG	0.05	GM-3	GM
2:31287349_0	2	31287349	A	0	AG	0.29	GM-3	GM
2:31287351_0	2	31287351	A	0	AG	0.71	GM-3	GM
2:34498923_0	2	34498923	A	0	AG	0.75	GM-3	GM
2:37637112_1	2	37637112	A	1	AG	0.5	GM-3	GM
2:37637113_1	2	37637113	A	1	AG	0.8	GM-3	GM
2:38051351_0	2	38051351	A	0	AG	1	GM-3	GM
2:39897751_0	2	39897751	A	0	AG	0.02	GM-3	GM
2:39897762_0	2	39897762	A	0	AG	0.05	GM-3	GM
2:39897768_0	2	39897768	A	0	AG	0.02	GM-3	GM
2:39897776_0	2	39897776	A	0	AG	0.02	GM-3	GM
2:39897791_0	2	39897791	A	0	AG	0.05	GM-3	GM
2:39897811_0	2	39897811	A	0	AG	0.09	GM-3	GM
2:39897813_0	2	39897813	A	0	AG	0.84	GM-3	GM
2:39897821_0	2	39897821	A	0	AG	0.07	GM-3	GM
2:39897822_0	2	39897822	A	0	AG	0.06	GM-3	GM
2:39897836_0	2	39897836	A	0	AG	0.14	GM-3	GM
2:39897843_0	2	39897843	A	0	AG	0.31	GM-3	GM
2:39897876_0	2	39897876	A	0	AG	0.08	GM-3	GM
2:39897877_0	2	39897877	A	0	AG	0.09	GM-3	GM
2:39898153_0	2	39898153	A	0	AG	0.01	GM-3	GM
2:40071817_0	2	40071817	A	0	AG	0.44	GM-3	GM
2:40469380_1	2	40469380	A	1	AG	0.29	GM-3	GM
2:40500432_1	2	40500432	A	1	AG	0.01	GM-3	GM
2:40503353_1	2	40503353	A	1	AG	0.03	GM-3	GM
2:40514680_1	2	40514680	A	1	AG	0.05	GM-3	GM
2:41874920_0	2	41874920	A	0	AG	0.62	GM-3	GM
2:42915513_0	2	42915513	A	0	AG	0.41	GM-3	GM
2:42915516_0	2	42915516	A	0	AG	0.44	GM-3	GM
2:46468658_1	2	46468658	A	1	AG	0.67	GM-3	GM
2:47416732_1	2	47416732	A	1	AG	0.33	GM-3	GM
2:47416744_1	2	47416744	A	1	AG	0.33	GM-3	GM
2:47416766_1	2	47416766	A	1	AG	0.5	GM-3	GM
2:51676218_0	2	51676218	A	0	AG	0.29	GM-3	GM
2:51676987_0	2	51676987	A	0	AG	0.2	GM-3	GM
2:56067128_0	2	56067128	A	0	AG	0.36	GM-3	GM
2:57092328_0	2	57092328	A	0	AG	0.4	GM-3	GM
2:62817628_1	2	62817628	A	1	AG	0.54	GM-3	GM
2:63628425_0	2	63628425	A	0	AG	0.57	GM-3	GM
2:64987201_1	2	64987201	A	1	AG	1	GM-3	GM
2:66578419_1	2	66578419	A	1	AG	0.67	GM-3	GM
2:73074315_1	2	73074315	A	1	AG	1	GM-3	GM
2:74444618_1	2	74444618	A	1	AG	1	GM-3	GM
2:74444623_1	2	74444623	A	1	AG	0.75	GM-3	GM
2:74498043_0	2	74498043	A	0	AG	0.67	GM-3	GM
2:88057830_0	2	88057830	A	0	AG	0.38	GM-3	GM
2:88059970_0	2	88059970	A	0	AG	0.45	GM-3	GM
2:88059991_0	2	88059991	A	0	AG	0.5	GM-3	GM
2:88060005_0	2	88060005	A	0	AG	0.4	GM-3	GM
2:88082939_0	2	88082939	A	0	AG	0.67	GM-3	GM
2:88150641_1	2	88150641	A	1	AG	0.24	GM-3	GM
2:91759799_0	2	91759799	A	0	AG	0.67	GM-3	GM
2:92123935_0	2	92123935	A	0	AG	0.67	GM-3	GM
2:92656387_0	2	92656387	A	0	AG	1	GM-3	GM
2:92656388_0	2	92656388	A	0	AG	0.6	GM-3	GM
2:94832822_1	2	94832822	A	1	AG	0.12	GM-3	GM
2:94866317_1	2	94866317	A	1	AG	0.25	GM-3	GM
2:94866346_1	2	94866346	A	1	AG	0.43	GM-3	GM
2:94866366_1	2	94866366	A	1	AG	0.38	GM-3	GM
2:99551503_1	2	99551503	A	1	AG	0.15	GM-3	GM
2:99551511_1	2	99551511	A	1	AG	0.15	GM-3	GM
2:99551516_1	2	99551516	A	1	AG	0.15	GM-3	GM
2:100137008_0	2	100137008	A	0	AG	0.14	GM-3	GM
2:100137147_0	2	100137147	A	0	AG	0.47	GM-3	GM
2:100162745_0	2	100162745	A	0	AG	0.13	GM-3	GM
2:100162746_0	2	100162746	A	0	AG	0.07	GM-3	GM
2:100217667_0	2	100217667	A	0	AG	0.25	GM-3	GM
2:100986833_1	2	100986833	A	1	AG	0.54	GM-3	GM
2:102200321_0	2	102200321	A	0	AG	0.16	GM-3	GM
2:102402653_0	2	102402653	A	0	AG	0.07	GM-3	GM
2:102462719_0	2	102462719	A	0	AG	0.06	GM-3	GM
2:102462769_0	2	102462769	A	0	AG	0.07	GM-3	GM
2:102487492_0	2	102487492	A	0	AG	0.35	GM-3	GM
2:102511097_0	2	102511097	A	0	AG	0.13	GM-3	GM
2:102511410_0	2	102511410	A	0	AG	0.19	GM-3	GM
2:102511411_0	2	102511411	A	0	AG	0.13	GM-3	GM
2:102511412_0	2	102511412	A	0	AG	0.16	GM-3	GM
2:102518480_0	2	102518480	A	0	AG	0.08	GM-3	GM
2:102557940_0	2	102557940	A	0	AG	0.15	GM-3	GM
2:102566636_0	2	102566636	A	0	AG	0.35	GM-3	GM
2:102579972_0	2	102579972	A	0	AG	0.2	GM-3	GM
2:102581947_0	2	102581947	A	0	AG	0.22	GM-3	GM
2:102581948_0	2	102581948	A	0	AG	0.33	GM-3	GM
2:102582810_0	2	102582810	A	0	AG	0.03	GM-3	GM
2:102593836_0	2	102593836	A	0	AG	0.4	GM-3	GM
2:102647805_0	2	102647805	A	0	AG	0.06	GM-3	GM
2:102647813_0	2	102647813	A	0	AG	0.05	GM-3	GM
2:102647825_0	2	102647825	A	0	AG	0.5	GM-3	GM
2:105051312_1	2	105051312	A	1	AG	0.42	GM-3	GM
2:105051317_1	2	105051317	A	1	AG	0.33	GM-3	GM
2:105051330_1	2	105051330	A	1	AG	0.92	GM-3	GM
2:105051338_1	2	105051338	A	1	AG	0.43	GM-3	GM
2:105051345_1	2	105051345	A	1	AG	0.43	GM-3	GM
2:105106029_0	2	105106029	A	0	AG	0.58	GM-3	GM
2:105957125_0	2	105957125	A	0	AG	0.57	GM-3	GM
2:106015159_0	2	106015159	A	0	AG	0.21	GM-3	GM
2:108592657_1	2	108592657	A	1	AG	0.33	GM-3	GM
2:108592660_1	2	108592660	A	1	AG	0.22	GM-3	GM
2:110856794_0	2	110856794	A	0	AG	1	GM-3	GM
2:111647066_0	2	111647066	A	0	AG	0.5	GM-3	GM
2:113464987_0	2	113464987	A	0	AG	0.31	GM-3	GM
2:114159712_0	2	114159712	A	0	AG	0.56	GM-3	GM
2:114507617_0	2	114507617	A	0	AG	0.33	GM-3	GM
2:115308315_0	2	115308315	A	0	AG	0.07	GM-3	GM
2:115308316_0	2	115308316	A	0	AG	0.58	GM-3	GM
2:115308317_0	2	115308317	A	0	AG	0.28	GM-3	GM
2:115308332_0	2	115308332	A	0	AG	0.07	GM-3	GM
2:115702324_1	2	115702324	A	1	AG	0.67	GM-3	GM
2:115702337_1	2	115702337	A	1	AG	0.75	GM-3	GM
2:115702342_1	2	115702342	A	1	AG	0.5	GM-3	GM
2:118608915_0	2	118608915	A	0	AG	0.33	GM-3	GM
2:118643998_0	2	118643998	A	0	AG	1	GM-3	GM
2:118644132_0	2	118644132	A	0	AG	0.71	GM-3	GM
2:118644177_0	2	118644177	A	0	AG	0.38	GM-3	GM
2:129273600_0	2	129273600	A	0	AG	0.08	GM-3	GM
2:129305598_0	2	129305598	A	0	AG	0.05	GM-3	GM
2:131669717_0	2	131669717	A	0	AG	0.61	GM-3	GM
2:131713979_0	2	131713979	A	0	AG	0.5	GM-3	GM
3:2413349_1	3	2413349	A	1	AG	0.4	GM-3	GM
3:3170316_1	3	3170316	A	1	AG	1	GM-3	GM
3:3568082_0	3	3568082	A	0	AG	0.15	GM-3	GM
3:4194596_0	3	4194596	A	0	AG	0.5	GM-3	GM
3:7350762_0	3	7350762	A	0	AG	0.08	GM-3	GM
3:8324004_0	3	8324004	A	0	AG	0.43	GM-3	GM
3:8350227_0	3	8350227	A	0	AG	0.4	GM-3	GM
3:10463691_1	3	10463691	A	1	AG	0.12	GM-3	GM
3:10558608_0	3	10558608	A	0	AG	0.5	GM-3	GM
3:13905137_1	3	13905137	A	1	AG	0.83	GM-3	GM
3:15344220_1	3	15344220	A	1	AG	0.33	GM-3	GM
3:15344222_1	3	15344222	A	1	AG	0.33	GM-3	GM
3:15604495_1	3	15604495	A	1	AG	0.25	GM-3	GM
3:15604496_1	3	15604496	A	1	AG	0.5	GM-3	GM
3:15604501_1	3	15604501	A	1	AG	0.07	GM-3	GM
3:17315540_1	3	17315540	A	1	AG	0.43	GM-3	GM
3:17315557_1	3	17315557	A	1	AG	0.43	GM-3	GM
3:18674713_1	3	18674713	A	1	AG	0.02	GM-3	GM
3:18674746_1	3	18674746	A	1	AG	0.02	GM-3	GM
3:19829993_0	3	19829993	A	0	AG	1	GM-3	GM
3:20609972_1	3	20609972	A	1	AG	0.22	GM-3	GM
3:20950779_1	3	20950779	A	1	AG	0.52	GM-3	GM
3:20950782_1	3	20950782	A	1	AG	0.12	GM-3	GM
3:22849543_0	3	22849543	A	0	AG	0.13	GM-3	GM
3:26233465_1	3	26233465	A	1	AG	0.7	GM-3	GM
3:26233468_1	3	26233468	A	1	AG	0.16	GM-3	GM
3:26233470_1	3	26233470	A	1	AG	0.07	GM-3	GM
3:26233491_1	3	26233491	A	1	AG	0.18	GM-3	GM
3:26233499_1	3	26233499	A	1	AG	0.04	GM-3	GM
3:26563160_1	3	26563160	A	1	AG	0.58	GM-3	GM
3:26975848_0	3	26975848	A	0	AG	0.44	GM-3	GM
3:26975850_0	3	26975850	A	0	AG	0.22	GM-3	GM
3:28750313_0	3	28750313	A	0	AG	0.67	GM-3	GM
3:29484657_0	3	29484657	A	0	AG	0.5	GM-3	GM
3:37605645_0	3	37605645	A	0	AG	1	GM-3	GM
3:37827635_0	3	37827635	A	0	AG	0.25	GM-3	GM
3:38763121_1	3	38763121	A	1	AG	0.8	GM-3	GM
3:38763126_1	3	38763126	A	1	AG	0.6	GM-3	GM
3:38856697_0	3	38856697	A	0	AG	0.67	GM-3	GM
3:39154075_1	3	39154075	A	1	AG	0.28	GM-3	GM
3:39154096_1	3	39154096	A	1	AG	0.11	GM-3	GM
3:39154933_1	3	39154933	A	1	AG	0.1	GM-3	GM
3:39188826_1	3	39188826	A	1	AG	0.28	GM-3	GM
3:39197494_1	3	39197494	A	1	AG	0.32	GM-3	GM
3:39197499_1	3	39197499	A	1	AG	0.09	GM-3	GM
3:39197504_1	3	39197504	A	1	AG	0.04	GM-3	GM
3:39315342_1	3	39315342	A	1	AG	0.5	GM-3	GM
3:47902406_0	3	47902406	A	0	AG	0.11	GM-3	GM
3:47902494_0	3	47902494	A	0	AG	0.14	GM-3	GM
3:48011407_0	3	48011407	A	0	AG	0.12	GM-3	GM
3:48011427_0	3	48011427	A	0	AG	0.1	GM-3	GM
3:48011499_0	3	48011499	A	0	AG	0.08	GM-3	GM
3:48011500_0	3	48011500	A	0	AG	0.11	GM-3	GM
3:51274737_1	3	51274737	A	1	AG	1	GM-3	GM
3:52140074_1	3	52140074	A	1	AG	0.33	GM-3	GM
3:52478665_1	3	52478665	A	1	AG	0.38	GM-3	GM
3:52564143_1	3	52564143	A	1	AG	0.5	GM-3	GM
3:52641705_1	3	52641705	A	1	AG	0.5	GM-3	GM
3:54089771_0	3	54089771	A	0	AG	0.83	GM-3	GM
3:54089772_0	3	54089772	A	0	AG	0.33	GM-3	GM
3:54296813_0	3	54296813	A	0	AG	0.12	GM-3	GM
3:61193552_1	3	61193552	A	1	AG	0.67	GM-3	GM
3:61193553_1	3	61193553	A	1	AG	0.8	GM-3	GM
3:62611755_0	3	62611755	A	0	AG	1	GM-3	GM
3:62692455_0	3	62692455	A	0	AG	0.25	GM-3	GM
3:62692585_0	3	62692585	A	0	AG	0.29	GM-3	GM
3:63955473_1	3	63955473	A	1	AG	0.1	GM-3	GM
3:66544230_0	3	66544230	A	0	AG	0.5	GM-3	GM
3:66948068_0	3	66948068	A	0	AG	0.5	GM-3	GM
3:70710325_0	3	70710325	A	0	AG	0.32	GM-3	GM
3:70710326_0	3	70710326	A	0	AG	0.43	GM-3	GM
3:70710356_0	3	70710356	A	0	AG	0.16	GM-3	GM
3:70710359_0	3	70710359	A	0	AG	0.39	GM-3	GM
3:73811009_1	3	73811009	A	1	AG	0.03	GM-3	GM
3:73811023_1	3	73811023	A	1	AG	0.03	GM-3	GM
3:73811026_1	3	73811026	A	1	AG	0.03	GM-3	GM
3:73811027_1	3	73811027	A	1	AG	0.2	GM-3	GM
3:75291990_1	3	75291990	A	1	AG	0.8	GM-3	GM
3:77280250_1	3	77280250	A	1	AG	0.43	GM-3	GM
3:80068563_0	3	80068563	A	0	AG	0.16	GM-3	GM
3:80098619_0	3	80098619	A	0	AG	0.26	GM-3	GM
3:80103586_0	3	80103586	A	0	AG	0.15	GM-3	GM
3:80110567_0	3	80110567	A	0	AG	0.12	GM-3	GM
3:80124014_0	3	80124014	A	0	AG	0.06	GM-3	GM
3:80124034_0	3	80124034	A	0	AG	0.15	GM-3	GM
3:80174705_0	3	80174705	A	0	AG	0.05	GM-3	GM
3:80174725_0	3	80174725	A	0	AG	0.02	GM-3	GM
3:80176710_0	3	80176710	A	0	AG	0.03	GM-3	GM
3:80176712_0	3	80176712	A	0	AG	0.05	GM-3	GM
3:86695148_1	3	86695148	A	1	AG	0.08	GM-3	GM
3:86695159_1	3	86695159	A	1	AG	0.19	GM-3	GM
3:86695175_1	3	86695175	A	1	AG	0.08	GM-3	GM
3:86695186_1	3	86695186	A	1	AG	0.08	GM-3	GM
3:86695209_1	3	86695209	A	1	AG	0.1	GM-3	GM
3:86695222_1	3	86695222	A	1	AG	0.1	GM-3	GM
3:86695240_1	3	86695240	A	1	AG	0.08	GM-3	GM
3:86699316_1	3	86699316	A	1	AG	0.4	GM-3	GM
3:86699320_1	3	86699320	A	1	AG	0.3	GM-3	GM
3:86699321_1	3	86699321	A	1	AG	0.6	GM-3	GM
3:86699326_1	3	86699326	A	1	AG	0.3	GM-3	GM
3:86843781_1	3	86843781	A	1	AG	0.29	GM-3	GM
3:86844085_1	3	86844085	A	1	AG	0.29	GM-3	GM
3:86845256_1	3	86845256	A	1	AG	0.5	GM-3	GM
3:86867809_1	3	86867809	A	1	AG	0.05	GM-3	GM
3:90342933_1	3	90342933	A	1	AG	0.17	GM-3	GM
3:90398653_1	3	90398653	A	1	AG	0.49	GM-3	GM
3:91118817_1	3	91118817	A	1	AG	0.35	GM-3	GM
3:92592285_0	3	92592285	A	0	AG	0.43	GM-3	GM
3:96970264_1	3	96970264	A	1	AG	0.22	GM-3	GM
3:96979028_1	3	96979028	A	1	AG	0.15	GM-3	GM
3:97246884_0	3	97246884	A	0	AG	0.5	GM-3	GM
3:97329608_0	3	97329608	A	0	AG	0.05	GM-3	GM
3:97458973_0	3	97458973	A	0	AG	1	GM-3	GM
3:98448831_1	3	98448831	A	1	AG	0.86	GM-3	GM
3:98448937_1	3	98448937	A	1	AG	0.43	GM-3	GM
3:100927600_1	3	100927600	A	1	AG	0.06	GM-3	GM
3:101484761_1	3	101484761	A	1	AG	0.3	GM-3	GM
3:103561088_0	3	103561088	A	0	AG	0.75	GM-3	GM
3:104466430_0	3	104466430	A	0	AG	0.36	GM-3	GM
3:104808807_1	3	104808807	A	1	AG	0.06	GM-3	GM
3:106286252_0	3	106286252	A	0	AG	0.22	GM-3	GM
3:106286265_0	3	106286265	A	0	AG	0.16	GM-3	GM
3:110159133_0	3	110159133	A	0	AG	0.04	GM-3	GM
3:110159134_0	3	110159134	A	0	AG	0.07	GM-3	GM
3:110423004_0	3	110423004	A	0	AG	0.67	GM-3	GM
3:110423009_0	3	110423009	A	0	AG	1	GM-3	GM
3:110423048_0	3	110423048	A	0	AG	1	GM-3	GM
3:113241406_1	3	113241406	A	1	AG	0.6	GM-3	GM
3:115719951_1	3	115719951	A	1	AG	0.27	GM-3	GM
3:115754486_1	3	115754486	A	1	AG	0.09	GM-3	GM
3:115754529_1	3	115754529	A	1	AG	0.16	GM-3	GM
3:115938157_1	3	115938157	A	1	AG	0.33	GM-3	GM
3:117184927_1	3	117184927	A	1	AG	0.33	GM-3	GM
3:118633924_1	3	118633924	A	1	AG	0.75	GM-3	GM
3:118633925_1	3	118633925	A	1	AG	0.5	GM-3	GM
3:119168689_1	3	119168689	A	1	AG	0.07	GM-3	GM
3:119537249_0	3	119537249	A	0	AG	0.09	GM-3	GM
3:119537287_0	3	119537287	A	0	AG	0.14	GM-3	GM
4:377224_1	4	377224	A	1	AG	0.4	GM-3	GM
4:5149012_1	4	5149012	A	1	AG	0.12	GM-3	GM
4:8762714_1	4	8762714	A	1	AG	1	GM-3	GM
4:13963879_1	4	13963879	A	1	AG	0.67	GM-3	GM
4:13965425_1	4	13965425	A	1	AG	0.6	GM-3	GM
4:17477655_0	4	17477655	A	0	AG	0.47	GM-3	GM
4:18166774_0	4	18166774	A	0	AG	1	GM-3	GM
4:18175601_0	4	18175601	A	0	AG	0.57	GM-3	GM
4:18175602_0	4	18175602	A	0	AG	0.4	GM-3	GM
4:18182878_0	4	18182878	A	0	AG	0.67	GM-3	GM
4:18686536_1	4	18686536	A	1	AG	0.15	GM-3	GM
4:18774982_1	4	18774982	A	1	AG	0.09	GM-3	GM
4:19317369_0	4	19317369	A	0	AG	0.22	GM-3	GM
4:19468575_1	4	19468575	A	1	AG	0.06	GM-3	GM
4:19495670_1	4	19495670	A	1	AG	0.02	GM-3	GM
4:19506935_1	4	19506935	A	1	AG	0.1	GM-3	GM
4:19516249_1	4	19516249	A	1	AG	0.34	GM-3	GM
4:19516264_1	4	19516264	A	1	AG	0.07	GM-3	GM
4:21082188_1	4	21082188	A	1	AG	0.45	GM-3	GM
4:21597450_0	4	21597450	A	0	AG	0.03	GM-3	GM
4:21631803_0	4	21631803	A	0	AG	0.02	GM-3	GM
4:21669526_0	4	21669526	A	0	AG	0.01	GM-3	GM
4:21669545_0	4	21669545	A	0	AG	0.01	GM-3	GM
4:21669571_0	4	21669571	A	0	AG	0.08	GM-3	GM
4:21671147_0	4	21671147	A	0	AG	0.06	GM-3	GM
4:21671148_0	4	21671148	A	0	AG	0.06	GM-3	GM
4:21672270_0	4	21672270	A	0	AG	0.01	GM-3	GM
4:21672285_0	4	21672285	A	0	AG	0.02	GM-3	GM
4:21679204_0	4	21679204	A	0	AG	0.02	GM-3	GM
4:21698808_0	4	21698808	A	0	AG	0.03	GM-3	GM
4:21698833_0	4	21698833	A	0	AG	0.01	GM-3	GM
4:21698836_0	4	21698836	A	0	AG	0.01	GM-3	GM
4:21698841_0	4	21698841	A	0	AG	0.11	GM-3	GM
4:21698842_0	4	21698842	A	0	AG	0.01	GM-3	GM
4:21698872_0	4	21698872	A	0	AG	0.05	GM-3	GM
4:21698880_0	4	21698880	A	0	AG	0.02	GM-3	GM
4:21701229_0	4	21701229	A	0	AG	0.01	GM-3	GM
4:21701250_0	4	21701250	A	0	AG	0.02	GM-3	GM
4:21701265_0	4	21701265	A	0	AG	0.04	GM-3	GM
4:21708235_0	4	21708235	A	0	AG	0.05	GM-3	GM
4:21719353_0	4	21719353	A	0	AG	0.04	GM-3	GM
4:21723139_0	4	21723139	A	0	AG	0.08	GM-3	GM
4:21723152_0	4	21723152	A	0	AG	0.03	GM-3	GM
4:21723185_0	4	21723185	A	0	AG	0.16	GM-3	GM
4:21723202_0	4	21723202	A	0	AG	0.03	GM-3	GM
4:21723216_0	4	21723216	A	0	AG	0.05	GM-3	GM
4:21723219_0	4	21723219	A	0	AG	0.01	GM-3	GM
4:21723253_0	4	21723253	A	0	AG	0.03	GM-3	GM
4:21723256_0	4	21723256	A	0	AG	0.11	GM-3	GM
4:21723257_0	4	21723257	A	0	AG	0.01	GM-3	GM
4:25542424_1	4	25542424	A	1	AG	0.1	GM-3	GM
4:25562428_1	4	25562428	A	1	AG	0.1	GM-3	GM
4:25562468_1	4	25562468	A	1	AG	0.07	GM-3	GM
4:26661096_0	4	26661096	A	0	AG	0.67	GM-3	GM
4:26832581_0	4	26832581	A	0	AG	0.86	GM-3	GM
4:28145746_0	4	28145746	A	0	AG	0.29	GM-3	GM
4:31970073_1	4	31970073	A	1	AG	0.4	GM-3	GM
4:33672140_1	4	33672140	A	1	AG	0.6	GM-3	GM
4:39114387_1	4	39114387	A	1	AG	0.62	GM-3	GM
4:39156688_1	4	39156688	A	1	AG	0.46	GM-3	GM
4:39156708_1	4	39156708	A	1	AG	0.31	GM-3	GM
4:39200951_1	4	39200951	A	1	AG	0.4	GM-3	GM
4:40143410_1	4	40143410	A	1	AG	0.2	GM-3	GM
4:42869083_1	4	42869083	A	1	AG	0.14	GM-3	GM
4:42869140_1	4	42869140	A	1	AG	0.07	GM-3	GM
4:45317617_0	4	45317617	A	0	AG	0.2	GM-3	GM
4:45317621_0	4	45317621	A	0	AG	0.4	GM-3	GM
4:45410759_0	4	45410759	A	0	AG	0.5	GM-3	GM
4:54032827_1	4	54032827	A	1	AG	0.17	GM-3	GM
4:54032831_1	4	54032831	A	1	AG	0.17	GM-3	GM
4:58920013_1	4	58920013	A	1	AG	0.23	GM-3	GM
4:58945033_1	4	58945033	A	1	AG	0.75	GM-3	GM
4:62752437_1	4	62752437	A	1	AG	0.8	GM-3	GM
4:66789701_1	4	66789701	A	1	AG	0.1	GM-3	GM
4:66789702_1	4	66789702	A	1	AG	0.07	GM-3	GM
4:66789707_1	4	66789707	A	1	AG	0.07	GM-3	GM
4:66789726_1	4	66789726	A	1	AG	0.08	GM-3	GM
4:68587104_1	4	68587104	A	1	AG	0.2	GM-3	GM
4:68587969_1	4	68587969	A	1	AG	0.22	GM-3	GM
4:69656446_0	4	69656446	A	0	AG	0.73	GM-3	GM
4:69656459_0	4	69656459	A	0	AG	0.18	GM-3	GM
4:69769850_0	4	69769850	A	0	AG	0.5	GM-3	GM
4:71988584_0	4	71988584	A	0	AG	0.21	GM-3	GM
4:74106035_1	4	74106035	A	1	AG	0.08	GM-3	GM
4:82017640_0	4	82017640	A	0	AG	0.4	GM-3	GM
4:88554312_1	4	88554312	A	1	AG	0.79	GM-3	GM
4:88640535_0	4	88640535	A	0	AG	0.57	GM-3	GM
4:88943998_1	4	88943998	A	1	AG	0.5	GM-3	GM
4:88944002_1	4	88944002	A	1	AG	0.33	GM-3	GM
4:94162751_1	4	94162751	A	1	AG	0.44	GM-3	GM
4:94162765_1	4	94162765	A	1	AG	0.44	GM-3	GM
4:94162782_1	4	94162782	A	1	AG	0.64	GM-3	GM
4:94162787_1	4	94162787	A	1	AG	0.91	GM-3	GM
4:108739984_0	4	108739984	A	0	AG	0.67	GM-3	GM
4:110625412_1	4	110625412	A	1	AG	0.13	GM-3	GM
4:112128071_0	4	112128071	A	0	AG	0.67	GM-3	GM
4:115197789_0	4	115197789	A	0	AG	0.22	GM-3	GM
4:115197793_0	4	115197793	A	0	AG	0.5	GM-3	GM
4:115204271_0	4	115204271	A	0	AG	0.23	GM-3	GM
5:1191224_1	5	1191224	A	1	AG	1	GM-3	GM
5:4974789_0	5	4974789	A	0	AG	1	GM-3	GM
5:5357747_0	5	5357747	A	0	AG	0.02	GM-3	GM
5:9164726_0	5	9164726	A	0	AG	0.45	GM-3	GM
5:9235279_0	5	9235279	A	0	AG	0.32	GM-3	GM
5:9236011_0	5	9236011	A	0	AG	0.25	GM-3	GM
5:9269764_0	5	9269764	A	0	AG	0.5	GM-3	GM
5:17766356_1	5	17766356	A	1	AG	0.15	GM-3	GM
5:17766365_1	5	17766365	A	1	AG	0.21	GM-3	GM
5:22471072_0	5	22471072	A	0	AG	0.43	GM-3	GM
5:26559717_1	5	26559717	A	1	AG	0.11	GM-3	GM
5:26563710_1	5	26563710	A	1	AG	0.75	GM-3	GM
5:30096890_0	5	30096890	A	0	AG	0.25	GM-3	GM
5:30096894_0	5	30096894	A	0	AG	0.5	GM-3	GM
5:30305156_1	5	30305156	A	1	AG	0.02	GM-3	GM
5:33528527_1	5	33528527	A	1	AG	0.12	GM-3	GM
5:33928929_0	5	33928929	A	0	AG	0.4	GM-3	GM
5:37592586_1	5	37592586	A	1	AG	0.2	GM-3	GM
5:37625185_1	5	37625185	A	1	AG	0.53	GM-3	GM
5:37628975_1	5	37628975	A	1	AG	0.52	GM-3	GM
5:37990765_1	5	37990765	A	1	AG	0.75	GM-3	GM
5:40603914_1	5	40603914	A	1	AG	0.5	GM-3	GM
5:47807213_0	5	47807213	A	0	AG	0.08	GM-3	GM
5:47807232_0	5	47807232	A	0	AG	0.06	GM-3	GM
5:47807299_0	5	47807299	A	0	AG	0.06	GM-3	GM
5:47834932_0	5	47834932	A	0	AG	0.15	GM-3	GM
5:47835999_0	5	47835999	A	0	AG	0.56	GM-3	GM
5:47836000_0	5	47836000	A	0	AG	0.22	GM-3	GM
5:47842559_0	5	47842559	A	0	AG	0.05	GM-3	GM
5:47842601_0	5	47842601	A	0	AG	0.08	GM-3	GM
5:48764441_0	5	48764441	A	0	AG	0.5	GM-3	GM
5:48983116_0	5	48983116	A	0	AG	0.12	GM-3	GM
5:49011456_0	5	49011456	A	0	AG	0.43	GM-3	GM
5:49135342_0	5	49135342	A	0	AG	0.27	GM-3	GM
5:53866721_1	5	53866721	A	1	AG	0.04	GM-3	GM
5:53866722_1	5	53866722	A	1	AG	0.04	GM-3	GM
5:53868261_1	5	53868261	A	1	AG	0.13	GM-3	GM
5:53890629_1	5	53890629	A	1	AG	0.48	GM-3	GM
5:55362915_1	5	55362915	A	1	AG	0.22	GM-3	GM
5:55362923_1	5	55362923	A	1	AG	0.33	GM-3	GM
5:56348621_1	5	56348621	A	1	AG	1	GM-3	GM
5:56463729_1	5	56463729	A	1	AG	0.03	GM-3	GM
5:58783663_0	5	58783663	A	0	AG	0.75	GM-3	GM
5:62768832_0	5	62768832	A	0	AG	0.4	GM-3	GM
5:62768833_0	5	62768833	A	0	AG	0.4	GM-3	GM
5:63861056_1	5	63861056	A	1	AG	0.75	GM-3	GM
5:64363545_1	5	64363545	A	1	AG	0.3	GM-3	GM
5:67283005_0	5	67283005	A	0	AG	0.09	GM-3	GM
5:67283009_0	5	67283009	A	0	AG	0.26	GM-3	GM
5:68195274_0	5	68195274	A	0	AG	0.07	GM-3	GM
5:68198300_0	5	68198300	A	0	AG	0.05	GM-3	GM
5:68198302_0	5	68198302	A	0	AG	0.15	GM-3	GM
5:72215170_1	5	72215170	A	1	AG	0.54	GM-3	GM
5:72617481_0	5	72617481	A	0	AG	0.6	GM-3	GM
5:73340241_0	5	73340241	A	0	AG	0.67	GM-3	GM
5:74687403_1	5	74687403	A	1	AG	0.33	GM-3	GM
5:76085665_0	5	76085665	A	0	AG	0.38	GM-3	GM
5:76085688_0	5	76085688	A	0	AG	0.33	GM-3	GM
5:76085732_0	5	76085732	A	0	AG	0.38	GM-3	GM
5:76085748_0	5	76085748	A	0	AG	0.4	GM-3	GM
5:77431252_1	5	77431252	A	1	AG	0.8	GM-3	GM
5:80719938_0	5	80719938	A	0	AG	0.89	GM-3	GM
5:80729124_0	5	80729124	A	0	AG	0.29	GM-3	GM
5:80729135_0	5	80729135	A	0	AG	0.29	GM-3	GM
5:82717590_1	5	82717590	A	1	AG	0.67	GM-3	GM
5:82723513_1	5	82723513	A	1	AG	1	GM-3	GM
5:83684169_1	5	83684169	A	1	AG	0.12	GM-3	GM
5:83722645_1	5	83722645	A	1	AG	0.2	GM-3	GM
5:83746767_1	5	83746767	A	1	AG	0.62	GM-3	GM
5:83751067_1	5	83751067	A	1	AG	0.29	GM-3	GM
5:83790964_1	5	83790964	A	1	AG	0.04	GM-3	GM
5:86294923_1	5	86294923	A	1	AG	1	GM-3	GM
5:86728548_0	5	86728548	A	0	AG	0.5	GM-3	GM
5:92516722_0	5	92516722	A	0	AG	0.25	GM-3	GM
5:93717561_1	5	93717561	A	1	AG	0.39	GM-3	GM
5:95269315_0	5	95269315	A	0	AG	0.62	GM-3	GM
5:95731461_0	5	95731461	A	0	AG	0.4	GM-3	GM
5:96604954_0	5	96604954	A	0	AG	0.25	GM-3	GM
5:96703024_0	5	96703024	A	0	AG	0.06	GM-3	GM
5:96706481_0	5	96706481	A	0	AG	0.07	GM-3	GM
5:96706591_0	5	96706591	A	0	AG	0.14	GM-3	GM
5:96767923_0	5	96767923	A	0	AG	0.33	GM-3	GM
5:102457103_0	5	102457103	A	0	AG	0.67	GM-3	GM
5:102457104_0	5	102457104	A	0	AG	0.67	GM-3	GM
5:102538122_0	5	102538122	A	0	AG	0.8	GM-3	GM
5:102538127_0	5	102538127	A	0	AG	0.8	GM-3	GM
5:105750714_0	5	105750714	A	0	AG	0.22	GM-3	GM
5:105750725_0	5	105750725	A	0	AG	0.25	GM-3	GM
5:105782502_0	5	105782502	A	0	AG	0.5	GM-3	GM
5:108652129_1	5	108652129	A	1	AG	0.33	GM-3	GM
5:110444613_1	5	110444613	A	1	AG	0.4	GM-3	GM
5:110444615_1	5	110444615	A	1	AG	0.4	GM-3	GM
5:111785480_1	5	111785480	A	1	AG	0.5	GM-3	GM
5:112013136_0	5	112013136	A	0	AG	0.5	GM-3	GM
5:112015809_0	5	112015809	A	0	AG	0.33	GM-3	GM
5:112015835_0	5	112015835	A	0	AG	0.25	GM-3	GM
5:112471606_0	5	112471606	A	0	AG	0.38	GM-3	GM
6:3941225_1	6	3941225	A	1	AG	0.29	GM-3	GM
6:5064458_1	6	5064458	A	1	AG	0.83	GM-3	GM
6:6973872_1	6	6973872	A	1	AG	0.67	GM-3	GM
6:9074800_0	6	9074800	A	0	AG	1	GM-3	GM
6:12413070_1	6	12413070	A	1	AG	0.18	GM-3	GM
6:16097824_0	6	16097824	A	0	AG	0.3	GM-3	GM
6:17615980_0	6	17615980	A	0	AG	0.29	GM-3	GM
6:17701469_0	6	17701469	A	0	AG	0.6	GM-3	GM
6:17859172_1	6	17859172	A	1	AG	0.67	GM-3	GM
6:20299704_0	6	20299704	A	0	AG	0.22	GM-3	GM
6:22051445_1	6	22051445	A	1	AG	0.15	GM-3	GM
6:22319488_1	6	22319488	A	1	AG	0.01	GM-3	GM
6:22993756_0	6	22993756	A	0	AG	0.33	GM-3	GM
6:24997073_1	6	24997073	A	1	AG	0.01	GM-3	GM
6:30563545_0	6	30563545	A	0	AG	0.71	GM-3	GM
6:30617203_0	6	30617203	A	0	AG	0.23	GM-3	GM
6:30656155_0	6	30656155	A	0	AG	0.5	GM-3	GM
6:32147817_0	6	32147817	A	0	AG	0.25	GM-3	GM
6:32251010_0	6	32251010	A	0	AG	0.6	GM-3	GM
6:32251018_0	6	32251018	A	0	AG	0.44	GM-3	GM
6:32251030_0	6	32251030	A	0	AG	0.18	GM-3	GM
6:32251063_0	6	32251063	A	0	AG	0.18	GM-3	GM
6:32444360_0	6	32444360	A	0	AG	0.25	GM-3	GM
6:32444363_0	6	32444363	A	0	AG	0.15	GM-3	GM
6:32452322_0	6	32452322	A	0	AG	0.19	GM-3	GM
6:32459231_0	6	32459231	A	0	AG	0.75	GM-3	GM
6:32459284_0	6	32459284	A	0	AG	0.69	GM-3	GM
6:32504578_0	6	32504578	A	0	AG	0.09	GM-3	GM
6:32548692_0	6	32548692	A	0	AG	0.55	GM-3	GM
6:32725915_0	6	32725915	A	0	AG	0.07	GM-3	GM
6:32735013_0	6	32735013	A	0	AG	0.11	GM-3	GM
6:32779452_0	6	32779452	A	0	AG	0.16	GM-3	GM
6:32840217_0	6	32840217	A	0	AG	0.07	GM-3	GM
6:32851532_0	6	32851532	A	0	AG	0.08	GM-3	GM
6:32853316_0	6	32853316	A	0	AG	0.22	GM-3	GM
6:32853325_0	6	32853325	A	0	AG	0.42	GM-3	GM
6:37868624_1	6	37868624	A	1	AG	0.23	GM-3	GM
6:37971080_0	6	37971080	A	0	AG	0.22	GM-3	GM
6:37971082_0	6	37971082	A	0	AG	0.38	GM-3	GM
6:40949958_0	6	40949958	A	0	AG	0.07	GM-3	GM
6:42436710_0	6	42436710	A	0	AG	0.12	GM-3	GM
6:46239201_1	6	46239201	A	1	AG	0.56	GM-3	GM
6:46528709_1	6	46528709	A	1	AG	0.29	GM-3	GM
6:46536312_1	6	46536312	A	1	AG	0.44	GM-3	GM
6:50407390_1	6	50407390	A	1	AG	0.13	GM-3	GM
6:50535474_1	6	50535474	A	1	AG	0.43	GM-3	GM
6:50535497_1	6	50535497	A	1	AG	0.29	GM-3	GM
6:50535498_1	6	50535498	A	1	AG	0.57	GM-3	GM
6:50642387_1	6	50642387	A	1	AG	0.5	GM-3	GM
6:50706758_1	6	50706758	A	1	AG	1	GM-3	GM
6:59414760_1	6	59414760	A	1	AG	0.29	GM-3	GM
6:69231725_0	6	69231725	A	0	AG	1	GM-3	GM
6:71505740_0	6	71505740	A	0	AG	0.29	GM-3	GM
6:72783489_1	6	72783489	A	1	AG	0.07	GM-3	GM
6:83955139_0	6	83955139	A	0	AG	0.12	GM-3	GM
6:87258850_1	6	87258850	A	1	AG	0.5	GM-3	GM
6:87259158_1	6	87259158	A	1	AG	0.67	GM-3	GM
6:87482761_1	6	87482761	A	1	AG	1	GM-3	GM
6:88829718_0	6	88829718	A	0	AG	0.18	GM-3	GM
6:88829723_0	6	88829723	A	0	AG	0.18	GM-3	GM
6:92292418_1	6	92292418	A	1	AG	0.57	GM-3	GM
6:92336243_1	6	92336243	A	1	AG	0.29	GM-3	GM
6:92336281_1	6	92336281	A	1	AG	0.18	GM-3	GM
6:92381353_0	6	92381353	A	0	AG	0.01	GM-3	GM
6:93816685_1	6	93816685	A	1	AG	0.11	GM-3	GM
6:95116974_0	6	95116974	A	0	AG	0.71	GM-3	GM
6:97610438_0	6	97610438	A	0	AG	0.02	GM-3	GM
6:98148195_0	6	98148195	A	0	AG	0.11	GM-3	GM
6:98228161_0	6	98228161	A	0	AG	0.6	GM-3	GM
6:98693803_0	6	98693803	A	0	AG	0.1	GM-3	GM
6:98693820_0	6	98693820	A	0	AG	0.1	GM-3	GM
6:98693825_0	6	98693825	A	0	AG	0.21	GM-3	GM
6:98693839_0	6	98693839	A	0	AG	0.04	GM-3	GM
6:98693887_0	6	98693887	A	0	AG	0.14	GM-3	GM
6:98706958_0	6	98706958	A	0	AG	0.33	GM-3	GM
6:102064195_1	6	102064195	A	1	AG	0.27	GM-3	GM
6:102064199_1	6	102064199	A	1	AG	0.18	GM-3	GM
6:102068306_1	6	102068306	A	1	AG	0.5	GM-3	GM
6:103806930_0	6	103806930	A	0	AG	0.5	GM-3	GM
6:103807018_0	6	103807018	A	0	AG	0.25	GM-3	GM
6:103807019_0	6	103807019	A	0	AG	0.38	GM-3	GM
6:111007700_1	6	111007700	A	1	AG	0.25	GM-3	GM
6:113471323_1	6	113471323	A	1	AG	0.6	GM-3	GM
6:114302332_0	6	114302332	A	0	AG	0.02	GM-3	GM
6:114393023_0	6	114393023	A	0	AG	0.15	GM-3	GM
6:114427208_0	6	114427208	A	0	AG	0.31	GM-3	GM
6:114427209_0	6	114427209	A	0	AG	0.31	GM-3	GM
6:114432944_0	6	114432944	A	0	AG	0.21	GM-3	GM
6:116359433_1	6	116359433	A	1	AG	0.35	GM-3	GM
6:116359566_1	6	116359566	A	1	AG	0.28	GM-3	GM
6:116366659_1	6	116366659	A	1	AG	0.14	GM-3	GM
6:116366684_1	6	116366684	A	1	AG	0.67	GM-3	GM
6:116366685_1	6	116366685	A	1	AG	0.27	GM-3	GM
6:116486080_1	6	116486080	A	1	AG	0.5	GM-3	GM
6:116984830_0	6	116984830	A	0	AG	0.22	GM-3	GM
6:116984883_0	6	116984883	A	0	AG	0.17	GM-3	GM
6:117444121_0	6	117444121	A	0	AG	0.33	GM-3	GM
7:67987_1	7	67987	A	1	AG	0.71	GM-3	GM
7:68002_1	7	68002	A	1	AG	0.67	GM-3	GM
7:1828547_0	7	1828547	A	0	AG	0.24	GM-3	GM
7:2186814_1	7	2186814	A	1	AG	0.47	GM-3	GM
7:2201037_1	7	2201037	A	1	AG	0.82	GM-3	GM
7:2246656_1	7	2246656	A	1	AG	0.4	GM-3	GM
7:2469820_0	7	2469820	A	0	AG	0.5	GM-3	GM
7:2494158_0	7	2494158	A	0	AG	0.6	GM-3	GM
7:2496362_0	7	2496362	A	0	AG	0.8	GM-3	GM
7:2704150_0	7	2704150	A	0	AG	0.8	GM-3	GM
7:3201984_1	7	3201984	A	1	AG	0.4	GM-3	GM
7:3389207_1	7	3389207	A	1	AG	0.5	GM-3	GM
7:3580340_1	7	3580340	A	1	AG	0.5	GM-3	GM
7:8496356_0	7	8496356	A	0	AG	0.4	GM-3	GM
7:8497938_0	7	8497938	A	0	AG	0.5	GM-3	GM
7:8498014_0	7	8498014	A	0	AG	0.33	GM-3	GM
7:8498019_0	7	8498019	A	0	AG	0.83	GM-3	GM
7:14490645_0	7	14490645	A	0	AG	0.75	GM-3	GM
7:15058371_1	7	15058371	A	1	AG	1	GM-3	GM
7:15320095_1	7	15320095	A	1	AG	0.07	GM-3	GM
7:15320109_1	7	15320109	A	1	AG	0.04	GM-3	GM
7:16853262_1	7	16853262	A	1	AG	0.43	GM-3	GM
7:22251564_1	7	22251564	A	1	AG	0.19	GM-3	GM
7:26422700_1	7	26422700	A	1	AG	0.5	GM-3	GM
7:28876204_1	7	28876204	A	1	AG	0.22	GM-3	GM
7:28876207_1	7	28876207	A	1	AG	0.33	GM-3	GM
7:28886225_1	7	28886225	A	1	AG	0.13	GM-3	GM
7:29400515_0	7	29400515	A	0	AG	1	GM-3	GM
7:30070162_0	7	30070162	A	0	AG	0.27	GM-3	GM
7:42815184_0	7	42815184	A	0	AG	0.5	GM-3	GM
7:47461238_1	7	47461238	A	1	AG	0.5	GM-3	GM
7:51777748_1	7	51777748	A	1	AG	0.55	GM-3	GM
7:51824839_1	7	51824839	A	1	AG	0.44	GM-3	GM
7:52410794_1	7	52410794	A	1	AG	0.2	GM-3	GM
7:52410838_1	7	52410838	A	1	AG	0.18	GM-3	GM
7:52423940_1	7	52423940	A	1	AG	0.25	GM-3	GM
7:53096866_1	7	53096866	A	1	AG	0.29	GM-3	GM
7:53096872_1	7	53096872	A	1	AG	0.29	GM-3	GM
7:53096873_1	7	53096873	A	1	AG	0.29	GM-3	GM
7:53096879_1	7	53096879	A	1	AG	0.43	GM-3	GM
7:59678408_0	7	59678408	A	0	AG	0.22	GM-3	GM
7:59678618_0	7	59678618	A	0	AG	0.8	GM-3	GM
7:60869120_1	7	60869120	A	1	AG	0.17	GM-3	GM
7:60869125_1	7	60869125	A	1	AG	0.54	GM-3	GM
7:64322936_0	7	64322936	A	0	AG	0.2	GM-3	GM
7:64851530_1	7	64851530	A	1	AG	0.75	GM-3	GM
7:66860135_1	7	66860135	A	1	AG	0.6	GM-3	GM
7:70188141_1	7	70188141	A	1	AG	0.03	GM-3	GM
7:71639899_1	7	71639899	A	1	AG	0.12	GM-3	GM
7:71737019_0	7	71737019	A	0	AG	1	GM-3	GM
7:78879293_0	7	78879293	A	0	AG	0.01	GM-3	GM
7:83567914_0	7	83567914	A	0	AG	0.08	GM-3	GM
7:88972483_0	7	88972483	A	0	AG	0.62	GM-3	GM
7:88972510_0	7	88972510	A	0	AG	0.25	GM-3	GM
7:88972573_0	7	88972573	A	0	AG	0.33	GM-3	GM
7:89426242_0	7	89426242	A	0	AG	0.67	GM-3	GM
7:91301957_1	7	91301957	A	1	AG	0.75	GM-3	GM
7:93661148_0	7	93661148	A	0	AG	0.75	GM-3	GM
7:94247718_1	7	94247718	A	1	AG	0.29	GM-3	GM
7:94247719_1	7	94247719	A	1	AG	0.43	GM-3	GM
7:94983588_1	7	94983588	A	1	AG	0.22	GM-3	GM
7:94983618_1	7	94983618	A	1	AG	0.18	GM-3	GM
7:94983714_1	7	94983714	A	1	AG	0.25	GM-3	GM
7:95758410_0	7	95758410	A	0	AG	0.57	GM-3	GM
7:100934203_0	7	100934203	A	0	AG	0.75	GM-3	GM
7:102361250_0	7	102361250	A	0	AG	0.18	GM-3	GM
7:102379486_0	7	102379486	A	0	AG	0.5	GM-3	GM
7:102379491_0	7	102379491	A	0	AG	0.88	GM-3	GM
7:102380382_0	7	102380382	A	0	AG	0.43	GM-3	GM
7:102380383_0	7	102380383	A	0	AG	0.57	GM-3	GM
7:102390100_1	7	102390100	A	1	AG	0.43	GM-3	GM
7:102390122_1	7	102390122	A	1	AG	0.43	GM-3	GM
7:102560856_1	7	102560856	A	1	AG	0.75	GM-3	GM
7:102900863_1	7	102900863	A	1	AG	0.93	GM-3	GM
7:104232703_0	7	104232703	A	0	AG	1	GM-3	GM
7:105424792_1	7	105424792	A	1	AG	0.67	GM-3	GM
7:105424839_1	7	105424839	A	1	AG	0.67	GM-3	GM
7:105827006_1	7	105827006	A	1	AG	0.33	GM-3	GM
7:105856911_1	7	105856911	A	1	AG	0.4	GM-3	GM
7:106339617_1	7	106339617	A	1	AG	0.67	GM-3	GM
7:106339621_1	7	106339621	A	1	AG	0.5	GM-3	GM
7:106339680_1	7	106339680	A	1	AG	0.6	GM-3	GM
7:106339708_1	7	106339708	A	1	AG	0.43	GM-3	GM
7:107340904_1	7	107340904	A	1	AG	0.5	GM-3	GM
7:107435222_0	7	107435222	A	0	AG	0.4	GM-3	GM
7:107620365_0	7	107620365	A	0	AG	0.15	GM-3	GM
7:107620483_0	7	107620483	A	0	AG	0.12	GM-3	GM
8:303094_1	8	303094	A	1	AG	0.21	GM-3	GM
8:897901_1	8	897901	A	1	AG	0.07	GM-3	GM
8:897906_1	8	897906	A	1	AG	0.07	GM-3	GM
8:22650151_1	8	22650151	A	1	AG	0.14	GM-3	GM
8:22650158_1	8	22650158	A	1	AG	0.23	GM-3	GM
8:22650160_1	8	22650160	A	1	AG	0.14	GM-3	GM
8:22650260_1	8	22650260	A	1	AG	0.31	GM-3	GM
8:25412063_0	8	25412063	A	0	AG	0.33	GM-3	GM
8:27362395_1	8	27362395	A	1	AG	0.15	GM-3	GM
8:27362401_1	8	27362401	A	1	AG	0.13	GM-3	GM
8:27497611_1	8	27497611	A	1	AG	0.18	GM-3	GM
8:27497619_1	8	27497619	A	1	AG	0.25	GM-3	GM
8:27500011_1	8	27500011	A	1	AG	0.25	GM-3	GM
8:27500035_1	8	27500035	A	1	AG	0.21	GM-3	GM
8:27576787_1	8	27576787	A	1	AG	0.24	GM-3	GM
8:27576793_1	8	27576793	A	1	AG	0.19	GM-3	GM
8:27576802_1	8	27576802	A	1	AG	0.13	GM-3	GM
8:27576821_1	8	27576821	A	1	AG	0.38	GM-3	GM
8:27629708_1	8	27629708	A	1	AG	0.12	GM-3	GM
8:27639374_1	8	27639374	A	1	AG	0.33	GM-3	GM
8:27643568_1	8	27643568	A	1	AG	0.12	GM-3	GM
8:27784705_1	8	27784705	A	1	AG	0.15	GM-3	GM
8:30946908_1	8	30946908	A	1	AG	0.61	GM-3	GM
8:40876319_1	8	40876319	A	1	AG	0.5	GM-3	GM
8:46221868_1	8	46221868	A	1	AG	0.6	GM-3	GM
8:52699250_0	8	52699250	A	0	AG	0.44	GM-3	GM
8:52699254_0	8	52699254	A	0	AG	0.12	GM-3	GM
8:62808773_0	8	62808773	A	0	AG	0.67	GM-3	GM
8:63272588_0	8	63272588	A	0	AG	1	GM-3	GM
8:65261820_1	8	65261820	A	1	AG	0.57	GM-3	GM
8:67009204_0	8	67009204	A	0	AG	0.4	GM-3	GM
8:67027627_0	8	67027627	A	0	AG	0.11	GM-3	GM
8:69523485_1	8	69523485	A	1	AG	0.44	GM-3	GM
8:69957355_1	8	69957355	A	1	AG	0.25	GM-3	GM
8:70152889_0	8	70152889	A	0	AG	0.67	GM-3	GM
8:70263835_0	8	70263835	A	0	AG	0.35	GM-3	GM
8:70531991_1	8	70531991	A	1	AG	0.33	GM-3	GM
8:74174413_0	8	74174413	A	0	AG	0.5	GM-3	GM
8:74815579_0	8	74815579	A	0	AG	0.14	GM-3	GM
8:75070591_1	8	75070591	A	1	AG	0.54	GM-3	GM
8:76339760_0	8	76339760	A	0	AG	0.29	GM-3	GM
8:76652393_0	8	76652393	A	0	AG	0.57	GM-3	GM
8:81150689_1	8	81150689	A	1	AG	1	GM-3	GM
8:83630141_0	8	83630141	A	0	AG	0.22	GM-3	GM
8:83991429_0	8	83991429	A	0	AG	0.71	GM-3	GM
8:83991433_0	8	83991433	A	0	AG	0.43	GM-3	GM
8:84625277_1	8	84625277	A	1	AG	0.23	GM-3	GM
8:89851938_1	8	89851938	A	1	AG	0.33	GM-3	GM
8:89851940_1	8	89851940	A	1	AG	0.33	GM-3	GM
8:90144833_1	8	90144833	A	1	AG	0.75	GM-3	GM
8:91113901_1	8	91113901	A	1	AG	1	GM-3	GM
8:94877289_1	8	94877289	A	1	AG	0.67	GM-3	GM
8:96489239_1	8	96489239	A	1	AG	0.16	GM-3	GM
8:96489255_1	8	96489255	A	1	AG	0.19	GM-3	GM
8:96502375_1	8	96502375	A	1	AG	0.25	GM-3	GM
8:98443451_0	8	98443451	A	0	AG	0.57	GM-3	GM
8:99414398_1	8	99414398	A	1	AG	0.27	GM-3	GM
8:99696597_0	8	99696597	A	0	AG	0.27	GM-3	GM
8:99700766_0	8	99700766	A	0	AG	0.25	GM-3	GM
8:99750169_0	8	99750169	A	0	AG	0.1	GM-3	GM
8:99811776_0	8	99811776	A	0	AG	0.11	GM-3	GM
8:99811790_0	8	99811790	A	0	AG	0.15	GM-3	GM
8:100589868_0	8	100589868	A	0	AG	0.67	GM-3	GM
8:101041220_1	8	101041220	A	1	AG	0.39	GM-3	GM
8:101041231_1	8	101041231	A	1	AG	0.16	GM-3	GM
8:101041235_1	8	101041235	A	1	AG	0.21	GM-3	GM
8:101400639_0	8	101400639	A	0	AG	0.25	GM-3	GM
8:101402022_0	8	101402022	A	0	AG	0.13	GM-3	GM
8:101402978_0	8	101402978	A	0	AG	0.12	GM-3	GM
8:102140540_0	8	102140540	A	0	AG	0.31	GM-3	GM
8:102140542_0	8	102140542	A	0	AG	0.54	GM-3	GM
8:102140643_0	8	102140643	A	0	AG	0.17	GM-3	GM
8:110315448_0	8	110315448	A	0	AG	0.57	GM-3	GM
8:110395547_1	8	110395547	A	1	AG	0.2	GM-3	GM
8:110395549_1	8	110395549	A	1	AG	0.65	GM-3	GM
8:110395603_1	8	110395603	A	1	AG	0.12	GM-3	GM
8:110395608_1	8	110395608	A	1	AG	0.09	GM-3	GM
9:464854_1	9	464854	A	1	AG	0.67	GM-3	GM
9:464860_1	9	464860	A	1	AG	0.43	GM-3	GM
9:464861_1	9	464861	A	1	AG	0.29	GM-3	GM
9:2516208_1	9	2516208	A	1	AG	0.1	GM-3	GM
9:2672736_1	9	2672736	A	1	AG	0.5	GM-3	GM
9:6119263_0	9	6119263	A	0	AG	1	GM-3	GM
9:6123790_0	9	6123790	A	0	AG	0.75	GM-3	GM
9:10100093_0	9	10100093	A	0	AG	0.67	GM-3	GM
9:10311574_1	9	10311574	A	1	AG	0.5	GM-3	GM
9:10369595_0	9	10369595	A	0	AG	0.38	GM-3	GM
9:12658354_0	9	12658354	A	0	AG	0.67	GM-3	GM
9:13225059_1	9	13225059	A	1	AG	0.2	GM-3	GM
9:13225061_1	9	13225061	A	1	AG	0.4	GM-3	GM
9:15964900_1	9	15964900	A	1	AG	0.42	GM-3	GM
9:15964915_1	9	15964915	A	1	AG	0.36	GM-3	GM
9:16984264_0	9	16984264	A	0	AG	0.17	GM-3	GM
9:19643860_1	9	19643860	A	1	AG	0.67	GM-3	GM
9:26667993_0	9	26667993	A	0	AG	0.33	GM-3	GM
9:26668386_0	9	26668386	A	0	AG	0.5	GM-3	GM
9:26668387_0	9	26668387	A	0	AG	0.5	GM-3	GM
9:26668388_0	9	26668388	A	0	AG	0.83	GM-3	GM
9:26687314_1	9	26687314	A	1	AG	0.76	GM-3	GM
9:26687405_1	9	26687405	A	1	AG	0.54	GM-3	GM
9:26765937_0	9	26765937	A	0	AG	0.67	GM-3	GM
9:26765939_0	9	26765939	A	0	AG	0.65	GM-3	GM
9:29211904_1	9	29211904	A	1	AG	0.75	GM-3	GM
9:30227696_1	9	30227696	A	1	AG	0.67	GM-3	GM
9:30586454_0	9	30586454	A	0	AG	0.17	GM-3	GM
9:30586455_0	9	30586455	A	0	AG	0.18	GM-3	GM
9:30586476_0	9	30586476	A	0	AG	0.18	GM-3	GM
9:31041297_1	9	31041297	A	1	AG	0.5	GM-3	GM
9:31041306_1	9	31041306	A	1	AG	0.33	GM-3	GM
9:31941573_1	9	31941573	A	1	AG	0.33	GM-3	GM
9:37730086_1	9	37730086	A	1	AG	0.75	GM-3	GM
9:41529388_0	9	41529388	A	0	AG	0.59	GM-3	GM
9:41529389_0	9	41529389	A	0	AG	0.18	GM-3	GM
9:41529408_0	9	41529408	A	0	AG	0.22	GM-3	GM
9:47922030_0	9	47922030	A	0	AG	0.29	GM-3	GM
9:47987928_0	9	47987928	A	0	AG	0.15	GM-3	GM
9:60528265_0	9	60528265	A	0	AG	0.83	GM-3	GM
9:63992349_1	9	63992349	A	1	AG	0.35	GM-3	GM
9:67344260_0	9	67344260	A	0	AG	0.33	GM-3	GM
9:67965201_1	9	67965201	A	1	AG	1	GM-3	GM
9:67967376_1	9	67967376	A	1	AG	1	GM-3	GM
9:67967425_1	9	67967425	A	1	AG	1	GM-3	GM
9:68706525_1	9	68706525	A	1	AG	0.33	GM-3	GM
9:68723221_1	9	68723221	A	1	AG	0.04	GM-3	GM
9:68821404_1	9	68821404	A	1	AG	0.29	GM-3	GM
9:68821531_1	9	68821531	A	1	AG	0.5	GM-3	GM
9:69021101_1	9	69021101	A	1	AG	0.12	GM-3	GM
9:69031490_1	9	69031490	A	1	AG	0.47	GM-3	GM
9:69158061_1	9	69158061	A	1	AG	0.57	GM-3	GM
9:69179553_1	9	69179553	A	1	AG	0.18	GM-3	GM
9:69184852_1	9	69184852	A	1	AG	0.4	GM-3	GM
9:69234755_1	9	69234755	A	1	AG	0.21	GM-3	GM
9:72805941_1	9	72805941	A	1	AG	0.4	GM-3	GM
9:72805982_1	9	72805982	A	1	AG	0.45	GM-3	GM
9:72805987_1	9	72805987	A	1	AG	0.45	GM-3	GM
9:72805990_1	9	72805990	A	1	AG	0.36	GM-3	GM
9:72805992_1	9	72805992	A	1	AG	0.2	GM-3	GM
9:73729985_0	9	73729985	A	0	AG	0.4	GM-3	GM
9:73729997_0	9	73729997	A	0	AG	0.6	GM-3	GM
9:73730001_0	9	73730001	A	0	AG	0.45	GM-3	GM
9:78929058_1	9	78929058	A	1	AG	0.11	GM-3	GM
9:78947582_1	9	78947582	A	1	AG	0.12	GM-3	GM
9:79133949_1	9	79133949	A	1	AG	0.55	GM-3	GM
9:79146628_1	9	79146628	A	1	AG	0.39	GM-3	GM
9:82065358_1	9	82065358	A	1	AG	0.25	GM-3	GM
9:82065374_1	9	82065374	A	1	AG	0.5	GM-3	GM
9:82787509_1	9	82787509	A	1	AG	1	GM-3	GM
9:86175589_1	9	86175589	A	1	AG	0.15	GM-3	GM
9:89304895_1	9	89304895	A	1	AG	0.5	GM-3	GM
10:395813_0	10	395813	A	0	AG	0.67	GM-3	GM
10:429868_0	10	429868	A	0	AG	0.56	GM-3	GM
10:1008707_1	10	1008707	A	1	AG	0.33	GM-3	GM
10:2278041_1	10	2278041	A	1	AG	0.86	GM-3	GM
10:5947839_0	10	5947839	A	0	AG	0.06	GM-3	GM
10:5947995_0	10	5947995	A	0	AG	0.42	GM-3	GM
10:14369880_1	10	14369880	A	1	AG	0.09	GM-3	GM
10:15611899_0	10	15611899	A	0	AG	0.57	GM-3	GM
10:15710450_0	10	15710450	A	0	AG	0.33	GM-3	GM
10:18448385_0	10	18448385	A	0	AG	0.33	GM-3	GM
10:18503063_0	10	18503063	A	0	AG	0.25	GM-3	GM
10:18545680_0	10	18545680	A	0	AG	0.13	GM-3	GM
10:19959317_0	10	19959317	A	0	AG	0.67	GM-3	GM
10:20211003_0	10	20211003	A	0	AG	0.11	GM-3	GM
10:20211020_0	10	20211020	A	0	AG	0.36	GM-3	GM
10:22039529_0	10	22039529	A	0	AG	0.14	GM-3	GM
10:22074984_0	10	22074984	A	0	AG	0.29	GM-3	GM
10:22075004_0	10	22075004	A	0	AG	0.23	GM-3	GM
10:22303731_1	10	22303731	A	1	AG	0.22	GM-3	GM
10:22303732_1	10	22303732	A	1	AG	0.33	GM-3	GM
10:26256384_0	10	26256384	A	0	AG	0.33	GM-3	GM
10:30889044_0	10	30889044	A	0	AG	1	GM-3	GM
10:30889047_0	10	30889047	A	0	AG	0.5	GM-3	GM
10:31597335_0	10	31597335	A	0	AG	0.75	GM-3	GM
10:34237183_0	10	34237183	A	0	AG	0.64	GM-3	GM
10:36024084_0	10	36024084	A	0	AG	0.43	GM-3	GM
10:36057930_0	10	36057930	A	0	AG	0.07	GM-3	GM
10:36057958_0	10	36057958	A	0	AG	0.1	GM-3	GM
10:36098930_0	10	36098930	A	0	AG	0.11	GM-3	GM
10:36098934_0	10	36098934	A	0	AG	0.15	GM-3	GM
10:36098960_0	10	36098960	A	0	AG	0.1	GM-3	GM
10:36098966_0	10	36098966	A	0	AG	0.05	GM-3	GM
10:36108892_0	10	36108892	A	0	AG	0.06	GM-3	GM
10:37645981_1	10	37645981	A	1	AG	0.06	GM-3	GM
10:37645987_1	10	37645987	A	1	AG	0.06	GM-3	GM
10:37645988_1	10	37645988	A	1	AG	0.38	GM-3	GM
10:37645989_1	10	37645989	A	1	AG	0.21	GM-3	GM
10:41367389_0	10	41367389	A	0	AG	0.08	GM-3	GM
10:41371500_0	10	41371500	A	0	AG	0.12	GM-3	GM
10:41371503_0	10	41371503	A	0	AG	0.12	GM-3	GM
10:41371530_0	10	41371530	A	0	AG	0.12	GM-3	GM
10:41433481_0	10	41433481	A	0	AG	0.22	GM-3	GM
10:43560277_0	10	43560277	A	0	AG	0.5	GM-3	GM
10:48182818_0	10	48182818	A	0	AG	0.6	GM-3	GM
10:48182835_0	10	48182835	A	0	AG	0.43	GM-3	GM
10:48948058_0	10	48948058	A	0	AG	0.12	GM-3	GM
10:48948078_0	10	48948078	A	0	AG	0.19	GM-3	GM
10:48948091_0	10	48948091	A	0	AG	0.2	GM-3	GM
10:49810127_1	10	49810127	A	1	AG	0.5	GM-3	GM
10:49816785_1	10	49816785	A	1	AG	0.05	GM-3	GM
10:49816786_1	10	49816786	A	1	AG	0.08	GM-3	GM
10:53397347_0	10	53397347	A	0	AG	0.6	GM-3	GM
10:54139979_0	10	54139979	A	0	AG	0.6	GM-3	GM
10:54140415_0	10	54140415	A	0	AG	0.71	GM-3	GM
10:54158225_0	10	54158225	A	0	AG	0.25	GM-3	GM
10:54958188_0	10	54958188	A	0	AG	0.56	GM-3	GM
10:56655023_1	10	56655023	A	1	AG	0.13	GM-3	GM
10:57451112_1	10	57451112	A	1	AG	0.38	GM-3	GM
10:57451117_1	10	57451117	A	1	AG	0.25	GM-3	GM
10:57451118_1	10	57451118	A	1	AG	0.38	GM-3	GM
10:57451122_1	10	57451122	A	1	AG	0.25	GM-3	GM
10:57452531_1	10	57452531	A	1	AG	0.5	GM-3	GM
10:58322423_0	10	58322423	A	0	AG	0.29	GM-3	GM
10:59398962_1	10	59398962	A	1	AG	0.67	GM-3	GM
10:64626647_0	10	64626647	A	0	AG	0.06	GM-3	GM
10:64627024_0	10	64627024	A	0	AG	0.41	GM-3	GM
10:64627025_0	10	64627025	A	0	AG	0.23	GM-3	GM
10:64627026_0	10	64627026	A	0	AG	0.32	GM-3	GM
10:64627032_0	10	64627032	A	0	AG	0.24	GM-3	GM
10:64822815_1	10	64822815	A	1	AG	0.5	GM-3	GM
10:65120896_0	10	65120896	A	0	AG	0.67	GM-3	GM
10:65493665_1	10	65493665	A	1	AG	0.45	GM-3	GM
10:66128096_1	10	66128096	A	1	AG	0.17	GM-3	GM
10:66463663_1	10	66463663	A	1	AG	1	GM-3	GM
10:67240774_0	10	67240774	A	0	AG	0.4	GM-3	GM
10:67240775_0	10	67240775	A	0	AG	0.6	GM-3	GM
10:67240776_0	10	67240776	A	0	AG	0.8	GM-3	GM
10:67377942_1	10	67377942	A	1	AG	0.35	GM-3	GM
10:67378002_1	10	67378002	A	1	AG	0.11	GM-3	GM
10:67378070_1	10	67378070	A	1	AG	0.06	GM-3	GM
10:67455523_0	10	67455523	A	0	AG	0.43	GM-3	GM
10:67455549_0	10	67455549	A	0	AG	0.33	GM-3	GM
10:67455603_0	10	67455603	A	0	AG	0.43	GM-3	GM
10:67455613_0	10	67455613	A	0	AG	0.88	GM-3	GM
10:76316967_0	10	76316967	A	0	AG	0.17	GM-3	GM
10:76317004_0	10	76317004	A	0	AG	0.2	GM-3	GM
10:77003122_0	10	77003122	A	0	AG	0.21	GM-3	GM
10:77003123_0	10	77003123	A	0	AG	0.11	GM-3	GM
10:81892443_0	10	81892443	A	0	AG	0.27	GM-3	GM
10:82879313_0	10	82879313	A	0	AG	0.4	GM-3	GM
10:82943815_0	10	82943815	A	0	AG	0.17	GM-3	GM
10:82972131_0	10	82972131	A	0	AG	0.25	GM-3	GM
10:82972146_0	10	82972146	A	0	AG	0.5	GM-3	GM
10:82972149_0	10	82972149	A	0	AG	0.62	GM-3	GM
10:82973376_0	10	82973376	A	0	AG	0.67	GM-3	GM
10:83042903_0	10	83042903	A	0	AG	0.62	GM-3	GM
10:83110951_0	10	83110951	A	0	AG	0.44	GM-3	GM
10:83281240_0	10	83281240	A	0	AG	0.25	GM-3	GM
10:83281241_0	10	83281241	A	0	AG	0.38	GM-3	GM
10:83580741_1	10	83580741	A	1	AG	0.15	GM-3	GM
10:83582441_1	10	83582441	A	1	AG	0.5	GM-3	GM
10:84330150_0	10	84330150	A	0	AG	0.67	GM-3	GM
10:85644248_1	10	85644248	A	1	AG	0.27	GM-3	GM
10:86712721_0	10	86712721	A	0	AG	0.64	GM-3	GM
10:86712761_0	10	86712761	A	0	AG	0.3	GM-3	GM
10:86713633_0	10	86713633	A	0	AG	0.18	GM-3	GM
10:88517739_0	10	88517739	A	0	AG	0.29	GM-3	GM
10:88520244_0	10	88520244	A	0	AG	0.02	GM-3	GM
10:88786280_1	10	88786280	A	1	AG	0.4	GM-3	GM
10:97138389_1	10	97138389	A	1	AG	0.5	GM-3	GM
10:97452492_0	10	97452492	A	0	AG	0.17	GM-3	GM
10:97458649_0	10	97458649	A	0	AG	0.67	GM-3	GM
10:98856806_0	10	98856806	A	0	AG	0.29	GM-3	GM
10:100256863_1	10	100256863	A	1	AG	0.02	GM-3	GM
10:100355627_0	10	100355627	A	0	AG	0.12	GM-3	GM
10:100397107_0	10	100397107	A	0	AG	0.4	GM-3	GM
10:100397112_0	10	100397112	A	0	AG	0.4	GM-3	GM
10:100576627_0	10	100576627	A	0	AG	0.18	GM-3	GM
11:212518_0	11	212518	A	0	AG	0.44	GM-3	GM
11:378493_0	11	378493	A	0	AG	0.8	GM-3	GM
11:807395_1	11	807395	A	1	AG	0.5	GM-3	GM
11:821977_1	11	821977	A	1	AG	0.1	GM-3	GM
11:840091_1	11	840091	A	1	AG	0.6	GM-3	GM
11:884651_1	11	884651	A	1	AG	0.06	GM-3	GM
11:884656_1	11	884656	A	1	AG	0.26	GM-3	GM
11:4527188_0	11	4527188	A	0	AG	0.2	GM-3	GM
11:5958792_0	11	5958792	A	0	AG	0.67	GM-3	GM
11:6098561_1	11	6098561	A	1	AG	0.1	GM-3	GM
11:6417872_1	11	6417872	A	1	AG	0.09	GM-3	GM
11:6482861_1	11	6482861	A	1	AG	0.29	GM-3	GM
11:13853096_1	11	13853096	A	1	AG	0.97	GM-3	GM
11:18715415_1	11	18715415	A	1	AG	0.14	GM-3	GM
11:18717944_1	11	18717944	A	1	AG	0.2	GM-3	GM
11:18718466_1	11	18718466	A	1	AG	0.21	GM-3	GM
11:18718672_1	11	18718672	A	1	AG	0.05	GM-3	GM
11:18718675_1	11	18718675	A	1	AG	0.12	GM-3	GM
11:18742862_1	11	18742862	A	1	AG	0.15	GM-3	GM
11:18810973_1	11	18810973	A	1	AG	0.11	GM-3	GM
11:18811307_1	11	18811307	A	1	AG	0.06	GM-3	GM
11:18811357_1	11	18811357	A	1	AG	0.32	GM-3	GM
11:21526781_0	11	21526781	A	0	AG	0.56	GM-3	GM
11:21582434_0	11	21582434	A	0	AG	0.18	GM-3	GM
11:21945881_1	11	21945881	A	1	AG	1	GM-3	GM
11:22576531_0	11	22576531	A	0	AG	0.67	GM-3	GM
11:22576546_0	11	22576546	A	0	AG	1	GM-3	GM
11:22576577_0	11	22576577	A	0	AG	0.8	GM-3	GM
11:27728475_1	11	27728475	A	1	AG	0.78	GM-3	GM
11:27761869_1	11	27761869	A	1	AG	0.33	GM-3	GM
11:27971702_1	11	27971702	A	1	AG	0.4	GM-3	GM
11:28413330_1	11	28413330	A	1	AG	0.58	GM-3	GM
11:29794723_0	11	29794723	A	0	AG	0.11	GM-3	GM
11:29794724_0	11	29794724	A	0	AG	0.39	GM-3	GM
11:36189608_0	11	36189608	A	0	AG	0.5	GM-3	GM
11:36892797_1	11	36892797	A	1	AG	0.67	GM-3	GM
11:37790038_0	11	37790038	A	0	AG	0.17	GM-3	GM
11:40407276_1	11	40407276	A	1	AG	0.57	GM-3	GM
11:40415866_1	11	40415866	A	1	AG	0.45	GM-3	GM
11:44403169_0	11	44403169	A	0	AG	0.13	GM-3	GM
11:45926752_1	11	45926752	A	1	AG	0.12	GM-3	GM
11:45926753_1	11	45926753	A	1	AG	0.08	GM-3	GM
11:45940841_1	11	45940841	A	1	AG	0.29	GM-3	GM
11:45940848_1	11	45940848	A	1	AG	0.29	GM-3	GM
11:45951632_1	11	45951632	A	1	AG	0.2	GM-3	GM
11:45951643_1	11	45951643	A	1	AG	0.18	GM-3	GM
11:45951651_1	11	45951651	A	1	AG	0.27	GM-3	GM
11:45951658_1	11	45951658	A	1	AG	0.45	GM-3	GM
11:45990975_1	11	45990975	A	1	AG	1	GM-3	GM
11:45990982_1	11	45990982	A	1	AG	0.75	GM-3	GM
11:45990983_1	11	45990983	A	1	AG	1	GM-3	GM
11:47762223_0	11	47762223	A	0	AG	0.6	GM-3	GM
11:48700058_0	11	48700058	A	0	AG	0.36	GM-3	GM
11:49263081_0	11	49263081	A	0	AG	0.6	GM-3	GM
11:49271205_0	11	49271205	A	0	AG	0.43	GM-3	GM
11:49299367_0	11	49299367	A	0	AG	0.06	GM-3	GM
11:49299382_0	11	49299382	A	0	AG	0.17	GM-3	GM
11:49302716_0	11	49302716	A	0	AG	0.3	GM-3	GM
11:49302717_0	11	49302717	A	0	AG	0.3	GM-3	GM
11:49302779_0	11	49302779	A	0	AG	0.18	GM-3	GM
11:49303130_0	11	49303130	A	0	AG	0.5	GM-3	GM
11:49332385_0	11	49332385	A	0	AG	0.12	GM-3	GM
11:49332387_0	11	49332387	A	0	AG	0.08	GM-3	GM
11:49332390_0	11	49332390	A	0	AG	0.74	GM-3	GM
11:49332423_0	11	49332423	A	0	AG	0.1	GM-3	GM
11:49334573_0	11	49334573	A	0	AG	0.14	GM-3	GM
11:49360340_0	11	49360340	A	0	AG	0.3	GM-3	GM
11:49360343_0	11	49360343	A	0	AG	0.33	GM-3	GM
11:49361748_0	11	49361748	A	0	AG	0.07	GM-3	GM
11:49361751_0	11	49361751	A	0	AG	0.12	GM-3	GM
11:54400248_0	11	54400248	A	0	AG	0.6	GM-3	GM
11:55068712_0	11	55068712	A	0	AG	0.5	GM-3	GM
11:55103059_0	11	55103059	A	0	AG	0.5	GM-3	GM
11:55161428_0	11	55161428	A	0	AG	0.2	GM-3	GM
11:55164414_0	11	55164414	A	0	AG	0.78	GM-3	GM
11:55164478_0	11	55164478	A	0	AG	0.75	GM-3	GM
11:55164479_0	11	55164479	A	0	AG	0.75	GM-3	GM
11:55190231_0	11	55190231	A	0	AG	0.29	GM-3	GM
11:55194615_0	11	55194615	A	0	AG	0.4	GM-3	GM
11:55214191_0	11	55214191	A	0	AG	0.43	GM-3	GM
11:55214196_0	11	55214196	A	0	AG	0.33	GM-3	GM
11:55214208_0	11	55214208	A	0	AG	0.33	GM-3	GM
11:55214213_0	11	55214213	A	0	AG	0.43	GM-3	GM
11:55300131_0	11	55300131	A	0	AG	1	GM-3	GM
11:55712618_0	11	55712618	A	0	AG	0.22	GM-3	GM
11:60868620_1	11	60868620	A	1	AG	0.38	GM-3	GM
11:61416683_0	11	61416683	A	0	AG	0.33	GM-3	GM
11:62845497_0	11	62845497	A	0	AG	0.31	GM-3	GM
11:63211963_0	11	63211963	A	0	AG	0.12	GM-3	GM
11:63211997_0	11	63211997	A	0	AG	0.15	GM-3	GM
11:63517709_0	11	63517709	A	0	AG	0.5	GM-3	GM
11:64592575_1	11	64592575	A	1	AG	0.16	GM-3	GM
11:66505443_1	11	66505443	A	1	AG	0.67	GM-3	GM
11:66657971_1	11	66657971	A	1	AG	1	GM-3	GM
11:67292079_1	11	67292079	A	1	AG	0.1	GM-3	GM
11:67292084_1	11	67292084	A	1	AG	0.15	GM-3	GM
11:71602234_1	11	71602234	A	1	AG	0.75	GM-3	GM
11:72512315_0	11	72512315	A	0	AG	0.02	GM-3	GM
11:72512330_0	11	72512330	A	0	AG	0.02	GM-3	GM
11:72512352_0	11	72512352	A	0	AG	0.01	GM-3	GM
11:72512392_0	11	72512392	A	0	AG	0.02	GM-3	GM
11:72512393_0	11	72512393	A	0	AG	0.01	GM-3	GM
11:72512396_0	11	72512396	A	0	AG	0.06	GM-3	GM
11:73550620_1	11	73550620	A	1	AG	0.67	GM-3	GM
11:75176909_0	11	75176909	A	0	AG	0.67	GM-3	GM
11:75334797_1	11	75334797	A	1	AG	0.17	GM-3	GM
11:75334798_1	11	75334798	A	1	AG	0.24	GM-3	GM
11:78306689_1	11	78306689	A	1	AG	0.48	GM-3	GM
11:82676918_1	11	82676918	A	1	AG	0.67	GM-3	GM
11:82695500_1	11	82695500	A	1	AG	0.67	GM-3	GM
11:86823497_0	11	86823497	A	0	AG	0.4	GM-3	GM
11:87487214_1	11	87487214	A	1	AG	0.6	GM-3	GM
11:87616922_1	11	87616922	A	1	AG	0.27	GM-3	GM
11:87616960_1	11	87616960	A	1	AG	0.6	GM-3	GM
11:89617862_0	11	89617862	A	0	AG	0.53	GM-3	GM
11:91952319_0	11	91952319	A	0	AG	0.18	GM-3	GM
11:93588842_1	11	93588842	A	1	AG	0.25	GM-3	GM
11:93602808_0	11	93602808	A	0	AG	0.29	GM-3	GM
11:93773755_0	11	93773755	A	0	AG	0.34	GM-3	GM
11:95837863_0	11	95837863	A	0	AG	0.67	GM-3	GM
11:95838823_0	11	95838823	A	0	AG	1	GM-3	GM
11:95842370_0	11	95842370	A	0	AG	0.71	GM-3	GM
11:98443032_0	11	98443032	A	0	AG	0.12	GM-3	GM
11:98443033_0	11	98443033	A	0	AG	0.12	GM-3	GM
11:99603200_0	11	99603200	A	0	AG	0.4	GM-3	GM
11:100362405_1	11	100362405	A	1	AG	0.1	GM-3	GM
11:100362410_1	11	100362410	A	1	AG	0.07	GM-3	GM
11:101857501_0	11	101857501	A	0	AG	1	GM-3	GM
11:105099292_0	11	105099292	A	0	AG	0.57	GM-3	GM
12:2926221_1	12	2926221	A	1	AG	0.8	GM-3	GM
12:2926267_1	12	2926267	A	1	AG	0.33	GM-3	GM
12:3014194_1	12	3014194	A	1	AG	0.57	GM-3	GM
12:3014199_1	12	3014199	A	1	AG	0.29	GM-3	GM
12:3052107_1	12	3052107	A	1	AG	0.8	GM-3	GM
12:3052108_1	12	3052108	A	1	AG	0.8	GM-3	GM
12:3114362_1	12	3114362	A	1	AG	0.38	GM-3	GM
12:9744391_0	12	9744391	A	0	AG	0.5	GM-3	GM
12:10327567_1	12	10327567	A	1	AG	0.67	GM-3	GM
12:11842452_0	12	11842452	A	0	AG	0.18	GM-3	GM
12:11863375_0	12	11863375	A	0	AG	0.5	GM-3	GM
12:11863378_0	12	11863378	A	0	AG	0.09	GM-3	GM
12:11888499_0	12	11888499	A	0	AG	0.25	GM-3	GM
12:18342109_0	12	18342109	A	0	AG	0.45	GM-3	GM
12:33629248_1	12	33629248	A	1	AG	0.5	GM-3	GM
12:33663845_1	12	33663845	A	1	AG	0.75	GM-3	GM
12:33677360_1	12	33677360	A	1	AG	0.4	GM-3	GM
12:33779789_1	12	33779789	A	1	AG	0.86	GM-3	GM
12:33822749_1	12	33822749	A	1	AG	0.33	GM-3	GM
12:33830218_1	12	33830218	A	1	AG	0.5	GM-3	GM
12:35489129_0	12	35489129	A	0	AG	0.47	GM-3	GM
12:35544422_0	12	35544422	A	0	AG	0.12	GM-3	GM
12:35544427_0	12	35544427	A	0	AG	0.56	GM-3	GM
12:35544476_0	12	35544476	A	0	AG	0.09	GM-3	GM
12:35613013_0	12	35613013	A	0	AG	0.14	GM-3	GM
12:35613014_0	12	35613014	A	0	AG	0.14	GM-3	GM
12:35615213_0	12	35615213	A	0	AG	0.33	GM-3	GM
12:35646943_0	12	35646943	A	0	AG	0.76	GM-3	GM
12:35705327_0	12	35705327	A	0	AG	0.23	GM-3	GM
12:35705336_0	12	35705336	A	0	AG	0.17	GM-3	GM
12:37425305_1	12	37425305	A	1	AG	0.11	GM-3	GM
12:37436302_1	12	37436302	A	1	AG	0.4	GM-3	GM
12:37509267_1	12	37509267	A	1	AG	0.8	GM-3	GM
12:37512019_1	12	37512019	A	1	AG	0.5	GM-3	GM
12:37885417_1	12	37885417	A	1	AG	0.4	GM-3	GM
12:38604346_0	12	38604346	A	0	AG	0.4	GM-3	GM
12:39901428_1	12	39901428	A	1	AG	0.32	GM-3	GM
12:39901492_1	12	39901492	A	1	AG	0.3	GM-3	GM
12:39911001_1	12	39911001	A	1	AG	0.32	GM-3	GM
12:40272635_1	12	40272635	A	1	AG	1	GM-3	GM
12:61111509_0	12	61111509	A	0	AG	0.21	GM-3	GM
12:61111514_0	12	61111514	A	0	AG	0.28	GM-3	GM
12:61111515_0	12	61111515	A	0	AG	0.11	GM-3	GM
12:61294446_0	12	61294446	A	0	AG	0.13	GM-3	GM
12:62693612_0	12	62693612	A	0	AG	0.43	GM-3	GM
12:63655606_0	12	63655606	A	0	AG	0.67	GM-3	GM
12:63698930_0	12	63698930	A	0	AG	0.09	GM-3	GM
12:63777710_0	12	63777710	A	0	AG	0.08	GM-3	GM
12:63812927_0	12	63812927	A	0	AG	0.64	GM-3	GM
12:63813582_0	12	63813582	A	0	AG	0.31	GM-3	GM
12:63818634_0	12	63818634	A	0	AG	0.15	GM-3	GM
12:63833559_0	12	63833559	A	0	AG	0.03	GM-3	GM
12:63856819_0	12	63856819	A	0	AG	0.1	GM-3	GM
12:63856820_0	12	63856820	A	0	AG	0.05	GM-3	GM
12:64868864_1	12	64868864	A	1	AG	0.7	GM-3	GM
12:65104368_1	12	65104368	A	1	AG	0.6	GM-3	GM
12:65444238_0	12	65444238	A	0	AG	0.22	GM-3	GM
12:65448720_0	12	65448720	A	0	AG	0.67	GM-3	GM
12:67061295_1	12	67061295	A	1	AG	0.33	GM-3	GM
12:67800872_0	12	67800872	A	0	AG	0.5	GM-3	GM
12:71407714_1	12	71407714	A	1	AG	0.24	GM-3	GM
12:71407715_1	12	71407715	A	1	AG	0.24	GM-3	GM
12:72456245_0	12	72456245	A	0	AG	0.13	GM-3	GM
12:72456260_0	12	72456260	A	0	AG	0.88	GM-3	GM
12:74175075_0	12	74175075	A	0	AG	0.25	GM-3	GM
12:74175076_0	12	74175076	A	0	AG	0.25	GM-3	GM
12:74175106_0	12	74175106	A	0	AG	0.22	GM-3	GM
12:74833726_1	12	74833726	A	1	AG	0.5	GM-3	GM
13:7190406_1	13	7190406	A	1	AG	0.5	GM-3	GM
13:10001188_0	13	10001188	A	0	AG	0.71	GM-3	GM
13:10487510_1	13	10487510	A	1	AG	0.38	GM-3	GM
13:10516267_1	13	10516267	A	1	AG	0.5	GM-3	GM
13:10591713_1	13	10591713	A	1	AG	0.43	GM-3	GM
13:14949213_1	13	14949213	A	1	AG	0.43	GM-3	GM
13:15115760_1	13	15115760	A	1	AG	0.11	GM-3	GM
13:15157805_1	13	15157805	A	1	AG	0.18	GM-3	GM
13:15187574_1	13	15187574	A	1	AG	0.11	GM-3	GM
13:15187617_1	13	15187617	A	1	AG	0.67	GM-3	GM
13:15220900_1	13	15220900	A	1	AG	0.55	GM-3	GM
13:15220950_1	13	15220950	A	1	AG	0.36	GM-3	GM
13:17700625_1	13	17700625	A	1	AG	0.86	GM-3	GM
13:17830855_1	13	17830855	A	1	AG	0.27	GM-3	GM
13:18268058_1	13	18268058	A	1	AG	0.5	GM-3	GM
13:18268070_1	13	18268070	A	1	AG	0.29	GM-3	GM
13:19646357_1	13	19646357	A	1	AG	0.67	GM-3	GM
13:20706555_1	13	20706555	A	1	AG	0.07	GM-3	GM
13:20707954_1	13	20707954	A	1	AG	0.1	GM-3	GM
13:20707958_1	13	20707958	A	1	AG	0.07	GM-3	GM
13:20763381_1	13	20763381	A	1	AG	0.38	GM-3	GM
13:20763544_1	13	20763544	A	1	AG	0.13	GM-3	GM
13:20763584_1	13	20763584	A	1	AG	0.11	GM-3	GM
13:20763613_1	13	20763613	A	1	AG	0.44	GM-3	GM
13:20788510_1	13	20788510	A	1	AG	0.22	GM-3	GM
13:20794584_1	13	20794584	A	1	AG	0.5	GM-3	GM
13:21033828_1	13	21033828	A	1	AG	0.17	GM-3	GM
13:22847855_1	13	22847855	A	1	AG	0.05	GM-3	GM
13:23521560_1	13	23521560	A	1	AG	0.08	GM-3	GM
13:23521565_1	13	23521565	A	1	AG	0.07	GM-3	GM
13:24513836_1	13	24513836	A	1	AG	0.29	GM-3	GM
13:24687373_1	13	24687373	A	1	AG	0.46	GM-3	GM
13:24719634_1	13	24719634	A	1	AG	0.21	GM-3	GM
13:24870025_0	13	24870025	A	0	AG	0.09	GM-3	GM
13:27176134_1	13	27176134	A	1	AG	0.1	GM-3	GM
13:30913680_0	13	30913680	A	0	AG	0.59	GM-3	GM
13:34395987_0	13	34395987	A	0	AG	0.29	GM-3	GM
13:35525434_1	13	35525434	A	1	AG	0.4	GM-3	GM
13:36377482_0	13	36377482	A	0	AG	0.33	GM-3	GM
13:36379375_0	13	36379375	A	0	AG	0.17	GM-3	GM
13:37411927_1	13	37411927	A	1	AG	0.11	GM-3	GM
13:37477515_0	13	37477515	A	0	AG	0.12	GM-3	GM
13:37809664_1	13	37809664	A	1	AG	0.13	GM-3	GM
13:38962757_1	13	38962757	A	1	AG	0.1	GM-3	GM
13:38962765_1	13	38962765	A	1	AG	0.15	GM-3	GM
13:46163953_1	13	46163953	A	1	AG	0.13	GM-3	GM
13:46163958_1	13	46163958	A	1	AG	0.2	GM-3	GM
13:46163963_1	13	46163963	A	1	AG	0.13	GM-3	GM
13:50654587_0	13	50654587	A	0	AG	0.5	GM-3	GM
13:51891368_1	13	51891368	A	1	AG	0.43	GM-3	GM
13:53862560_1	13	53862560	A	1	AG	0.67	GM-3	GM
13:56668019_1	13	56668019	A	1	AG	0.4	GM-3	GM
13:57372237_1	13	57372237	A	1	AG	0.67	GM-3	GM
13:57413355_1	13	57413355	A	1	AG	0.67	GM-3	GM
13:57790593_1	13	57790593	A	1	AG	0.07	GM-3	GM
13:58096107_0	13	58096107	A	0	AG	0.13	GM-3	GM
13:59289854_0	13	59289854	A	0	AG	0.18	GM-3	GM
13:59289921_0	13	59289921	A	0	AG	0.33	GM-3	GM
13:59289922_0	13	59289922	A	0	AG	0.75	GM-3	GM
13:59289932_0	13	59289932	A	0	AG	0.55	GM-3	GM
13:59289946_0	13	59289946	A	0	AG	0.27	GM-3	GM
13:59840444_1	13	59840444	A	1	AG	0.29	GM-3	GM
13:61079640_1	13	61079640	A	1	AG	0.5	GM-3	GM
13:61079642_1	13	61079642	A	1	AG	0.5	GM-3	GM
13:64147116_0	13	64147116	A	0	AG	0.42	GM-3	GM
13:64147117_0	13	64147117	A	0	AG	0.46	GM-3	GM
13:65151379_1	13	65151379	A	1	AG	0.15	GM-3	GM
13:66022538_0	13	66022538	A	0	AG	0.07	GM-3	GM
13:66022547_0	13	66022547	A	0	AG	0.19	GM-3	GM
13:69597609_0	13	69597609	A	0	AG	0.4	GM-3	GM
13:70016028_1	13	70016028	A	1	AG	0.67	GM-3	GM
13:72182823_0	13	72182823	A	0	AG	0.1	GM-3	GM
13:72605095_0	13	72605095	A	0	AG	0.6	GM-3	GM
13:74900268_1	13	74900268	A	1	AG	0.4	GM-3	GM
13:76779012_0	13	76779012	A	0	AG	0.15	GM-3	GM
13:76779021_0	13	76779021	A	0	AG	0.09	GM-3	GM
13:77150738_0	13	77150738	A	0	AG	0.08	GM-3	GM
13:77508741_1	13	77508741	A	1	AG	0.1	GM-3	GM
13:80791477_1	13	80791477	A	1	AG	0.67	GM-3	GM
13:80791482_1	13	80791482	A	1	AG	0.67	GM-3	GM
14:1126049_1	14	1126049	A	1	AG	0.4	GM-3	GM
14:6057841_1	14	6057841	A	1	AG	0.6	GM-3	GM
14:9898138_0	14	9898138	A	0	AG	0.05	GM-3	GM
14:12639941_1	14	12639941	A	1	AG	0.2	GM-3	GM
14:12639957_1	14	12639957	A	1	AG	0.27	GM-3	GM
14:17136516_1	14	17136516	A	1	AG	0.75	GM-3	GM
14:18780362_0	14	18780362	A	0	AG	0.05	GM-3	GM
14:22131950_0	14	22131950	A	0	AG	0.45	GM-3	GM
14:22132014_0	14	22132014	A	0	AG	0.38	GM-3	GM
14:33264192_0	14	33264192	A	0	AG	0.3	GM-3	GM
14:33307818_0	14	33307818	A	0	AG	0.56	GM-3	GM
14:35729849_0	14	35729849	A	0	AG	0.24	GM-3	GM
14:35749930_0	14	35749930	A	0	AG	0.32	GM-3	GM
14:35749931_0	14	35749931	A	0	AG	0.18	GM-3	GM
14:35749944_0	14	35749944	A	0	AG	0.07	GM-3	GM
14:35749960_0	14	35749960	A	0	AG	0.08	GM-3	GM
14:35750017_0	14	35750017	A	0	AG	0.08	GM-3	GM
14:35782833_0	14	35782833	A	0	AG	0.1	GM-3	GM
14:35804085_0	14	35804085	A	0	AG	0.15	GM-3	GM
14:35804100_0	14	35804100	A	0	AG	0.44	GM-3	GM
14:35833737_0	14	35833737	A	0	AG	0.12	GM-3	GM
14:35833780_0	14	35833780	A	0	AG	0.08	GM-3	GM
14:35833796_0	14	35833796	A	0	AG	0.11	GM-3	GM
14:35880291_0	14	35880291	A	0	AG	0.32	GM-3	GM
14:38071636_1	14	38071636	A	1	AG	0.5	GM-3	GM
14:38742866_1	14	38742866	A	1	AG	0.5	GM-3	GM
14:42272320_1	14	42272320	A	1	AG	0.33	GM-3	GM
14:45052684_1	14	45052684	A	1	AG	0.45	GM-3	GM
14:45052693_1	14	45052693	A	1	AG	0.55	GM-3	GM
14:46903742_1	14	46903742	A	1	AG	0.75	GM-3	GM
14:48657546_0	14	48657546	A	0	AG	0.67	GM-3	GM
14:50691183_1	14	50691183	A	1	AG	0.48	GM-3	GM
14:50693273_1	14	50693273	A	1	AG	0.6	GM-3	GM
14:54071935_1	14	54071935	A	1	AG	1	GM-3	GM
14:54071943_1	14	54071943	A	1	AG	1	GM-3	GM
14:54959817_1	14	54959817	A	1	AG	0.15	GM-3	GM
14:56837157_1	14	56837157	A	1	AG	0.67	GM-3	GM
14:61011031_1	14	61011031	A	1	AG	0.67	GM-3	GM
14:61025214_1	14	61025214	A	1	AG	0.14	GM-3	GM
14:66324053_0	14	66324053	A	0	AG	0.57	GM-3	GM
14:67124186_1	14	67124186	A	1	AG	0.5	GM-3	GM
14:69407784_1	14	69407784	A	1	AG	0.26	GM-3	GM
14:69407873_1	14	69407873	A	1	AG	0.04	GM-3	GM
14:69407896_1	14	69407896	A	1	AG	0.07	GM-3	GM
14:69407911_1	14	69407911	A	1	AG	0.11	GM-3	GM
14:69407938_1	14	69407938	A	1	AG	0.06	GM-3	GM
14:69487019_1	14	69487019	A	1	AG	0.12	GM-3	GM
14:69487021_1	14	69487021	A	1	AG	0.06	GM-3	GM
14:69487024_1	14	69487024	A	1	AG	0.04	GM-3	GM
14:69487025_1	14	69487025	A	1	AG	0.06	GM-3	GM
14:69487040_1	14	69487040	A	1	AG	0.05	GM-3	GM
14:69530087_1	14	69530087	A	1	AG	0.19	GM-3	GM
14:69530124_1	14	69530124	A	1	AG	0.14	GM-3	GM
14:69534469_1	14	69534469	A	1	AG	0.75	GM-3	GM
14:69550285_1	14	69550285	A	1	AG	0.64	GM-3	GM
14:69605936_1	14	69605936	A	1	AG	0.15	GM-3	GM
14:69659494_1	14	69659494	A	1	AG	0.3	GM-3	GM
14:71651434_0	14	71651434	A	0	AG	0.29	GM-3	GM
14:73836424_1	14	73836424	A	1	AG	0.13	GM-3	GM
14:73837673_1	14	73837673	A	1	AG	0.18	GM-3	GM
14:73837677_1	14	73837677	A	1	AG	0.33	GM-3	GM
14:73837687_1	14	73837687	A	1	AG	0.17	GM-3	GM
14:73837691_1	14	73837691	A	1	AG	0.73	GM-3	GM
14:73853877_0	14	73853877	A	0	AG	0.57	GM-3	GM
14:74068163_0	14	74068163	A	0	AG	0.45	GM-3	GM
14:74943489_0	14	74943489	A	0	AG	0.6	GM-3	GM
14:80420184_1	14	80420184	A	1	AG	0.29	GM-3	GM
14:81359858_0	14	81359858	A	0	AG	0.11	GM-3	GM
14:81541709_0	14	81541709	A	0	AG	0.58	GM-3	GM
14:81848813_1	14	81848813	A	1	AG	0.5	GM-3	GM
14:91518230_1	14	91518230	A	1	AG	0.33	GM-3	GM
15:1487696_0	15	1487696	A	0	AG	0.33	GM-3	GM
15:2600777_1	15	2600777	A	1	AG	0.29	GM-3	GM
15:2600780_1	15	2600780	A	1	AG	0.43	GM-3	GM
15:2600795_1	15	2600795	A	1	AG	0.22	GM-3	GM
15:5277736_0	15	5277736	A	0	AG	0.29	GM-3	GM
15:5289268_0	15	5289268	A	0	AG	0.31	GM-3	GM
15:5477646_0	15	5477646	A	0	AG	0.67	GM-3	GM
15:5477673_0	15	5477673	A	0	AG	0.67	GM-3	GM
15:5713773_1	15	5713773	A	1	AG	0.05	GM-3	GM
15:6105967_0	15	6105967	A	0	AG	1	GM-3	GM
15:6563217_1	15	6563217	A	1	AG	0.43	GM-3	GM
15:6966757_1	15	6966757	A	1	AG	0.6	GM-3	GM
15:8082469_0	15	8082469	A	0	AG	0.2	GM-3	GM
15:8172915_0	15	8172915	A	0	AG	0.43	GM-3	GM
15:8192283_0	15	8192283	A	0	AG	0.83	GM-3	GM
15:15844898_0	15	15844898	A	0	AG	1	GM-3	GM
15:15982081_1	15	15982081	A	1	AG	0.2	GM-3	GM
15:15982093_1	15	15982093	A	1	AG	0.33	GM-3	GM
15:15982098_1	15	15982098	A	1	AG	0.57	GM-3	GM
15:15982105_1	15	15982105	A	1	AG	0.43	GM-3	GM
15:16633841_0	15	16633841	A	0	AG	0.5	GM-3	GM
15:16633848_0	15	16633848	A	0	AG	0.11	GM-3	GM
15:17530577_1	15	17530577	A	1	AG	0.04	GM-3	GM
15:18257580_0	15	18257580	A	0	AG	0.13	GM-3	GM
15:19364310_0	15	19364310	A	0	AG	0.25	GM-3	GM
15:19364350_0	15	19364350	A	0	AG	0.18	GM-3	GM
15:26570327_0	15	26570327	A	0	AG	0.8	GM-3	GM
15:27062532_0	15	27062532	A	0	AG	1	GM-3	GM
15:27136258_1	15	27136258	A	1	AG	0.75	GM-3	GM
15:30298856_0	15	30298856	A	0	AG	0.56	GM-3	GM
15:30298871_0	15	30298871	A	0	AG	0.2	GM-3	GM
15:32050078_0	15	32050078	A	0	AG	0.25	GM-3	GM
15:32050090_0	15	32050090	A	0	AG	0.57	GM-3	GM
15:36298866_0	15	36298866	A	0	AG	0.43	GM-3	GM
15:38489044_0	15	38489044	A	0	AG	0.67	GM-3	GM
15:38878666_0	15	38878666	A	0	AG	0.6	GM-3	GM
15:38878758_0	15	38878758	A	0	AG	0.33	GM-3	GM
15:39053496_0	15	39053496	A	0	AG	0.5	GM-3	GM
15:39053508_0	15	39053508	A	0	AG	0.75	GM-3	GM
15:39450364_1	15	39450364	A	1	AG	0.62	GM-3	GM
15:39860562_0	15	39860562	A	0	AG	0.4	GM-3	GM
15:40188607_1	15	40188607	A	1	AG	0.03	GM-3	GM
15:40188623_1	15	40188623	A	1	AG	0.02	GM-3	GM
15:40188637_1	15	40188637	A	1	AG	0.02	GM-3	GM
15:40188647_1	15	40188647	A	1	AG	0.01	GM-3	GM
15:42141759_1	15	42141759	A	1	AG	0.36	GM-3	GM
15:42356634_1	15	42356634	A	1	AG	0.19	GM-3	GM
15:43486485_1	15	43486485	A	1	AG	0.67	GM-3	GM
15:43967561_0	15	43967561	A	0	AG	0.36	GM-3	GM
15:44114364_0	15	44114364	A	0	AG	0.01	GM-3	GM
15:48010736_1	15	48010736	A	1	AG	0.12	GM-3	GM
15:48655508_1	15	48655508	A	1	AG	0.51	GM-3	GM
15:54593445_1	15	54593445	A	1	AG	0.08	GM-3	GM
15:58627057_0	15	58627057	A	0	AG	0.25	GM-3	GM
15:58627071_0	15	58627071	A	0	AG	0.25	GM-3	GM
15:58627105_0	15	58627105	A	0	AG	0.25	GM-3	GM
15:58673165_0	15	58673165	A	0	AG	0.2	GM-3	GM
15:58673183_0	15	58673183	A	0	AG	0.04	GM-3	GM
15:58673184_0	15	58673184	A	0	AG	0.1	GM-3	GM
15:58673225_0	15	58673225	A	0	AG	0.15	GM-3	GM
15:58765025_0	15	58765025	A	0	AG	0.71	GM-3	GM
15:58783779_0	15	58783779	A	0	AG	0.75	GM-3	GM
15:58802224_0	15	58802224	A	0	AG	0.1	GM-3	GM
15:58802229_0	15	58802229	A	0	AG	0.2	GM-3	GM
15:58856186_0	15	58856186	A	0	AG	0.05	GM-3	GM
15:61592572_1	15	61592572	A	1	AG	0.13	GM-3	GM
15:61627036_1	15	61627036	A	1	AG	0.58	GM-3	GM
15:61627052_1	15	61627052	A	1	AG	0.83	GM-3	GM
15:61627057_1	15	61627057	A	1	AG	0.83	GM-3	GM
15:61627967_1	15	61627967	A	1	AG	0.07	GM-3	GM
15:61643318_1	15	61643318	A	1	AG	0.38	GM-3	GM
15:61865874_0	15	61865874	A	0	AG	1	GM-3	GM
15:64204588_1	15	64204588	A	1	AG	0.11	GM-3	GM
15:64204619_1	15	64204619	A	1	AG	0.07	GM-3	GM
15:64329079_0	15	64329079	A	0	AG	0.67	GM-3	GM
15:66391528_1	15	66391528	A	1	AG	0.83	GM-3	GM
15:68280926_0	15	68280926	A	0	AG	0.2	GM-3	GM
15:68353983_0	15	68353983	A	0	AG	0.17	GM-3	GM
15:68353992_0	15	68353992	A	0	AG	0.34	GM-3	GM
15:68357574_0	15	68357574	A	0	AG	0.12	GM-3	GM
15:68363741_0	15	68363741	A	0	AG	0.07	GM-3	GM
15:68363792_0	15	68363792	A	0	AG	0.16	GM-3	GM
15:68363793_0	15	68363793	A	0	AG	0.07	GM-3	GM
15:68366578_0	15	68366578	A	0	AG	0.04	GM-3	GM
15:68366579_0	15	68366579	A	0	AG	0.04	GM-3	GM
15:68488474_0	15	68488474	A	0	AG	0.33	GM-3	GM
16:1681284_1	16	1681284	A	1	AG	0.02	GM-3	GM
16:1681285_1	16	1681285	A	1	AG	0.03	GM-3	GM
16:1681286_1	16	1681286	A	1	AG	0.14	GM-3	GM
16:1681300_1	16	1681300	A	1	AG	0.02	GM-3	GM
16:1681308_1	16	1681308	A	1	AG	0.13	GM-3	GM
16:1681321_1	16	1681321	A	1	AG	0.02	GM-3	GM
16:1681323_1	16	1681323	A	1	AG	0.02	GM-3	GM
16:1681336_1	16	1681336	A	1	AG	0.05	GM-3	GM
16:1681344_1	16	1681344	A	1	AG	0.3	GM-3	GM
16:1681352_1	16	1681352	A	1	AG	0.04	GM-3	GM
16:1797925_0	16	1797925	A	0	AG	0.2	GM-3	GM
16:1797939_0	16	1797939	A	0	AG	0.3	GM-3	GM
16:2379744_0	16	2379744	A	0	AG	0.2	GM-3	GM
16:5923331_1	16	5923331	A	1	AG	0.97	GM-3	GM
16:5923363_1	16	5923363	A	1	AG	1	GM-3	GM
16:5942150_1	16	5942150	A	1	AG	0.29	GM-3	GM
16:19096570_0	16	19096570	A	0	AG	1	GM-3	GM
16:20361632_1	16	20361632	A	1	AG	0.4	GM-3	GM
16:22038604_0	16	22038604	A	0	AG	0.15	GM-3	GM
16:22038627_0	16	22038627	A	0	AG	0.11	GM-3	GM
16:22195172_0	16	22195172	A	0	AG	0.57	GM-3	GM
16:24677894_0	16	24677894	A	0	AG	0.6	GM-3	GM
16:27946676_0	16	27946676	A	0	AG	0.67	GM-3	GM
16:29777888_1	16	29777888	A	1	AG	0.5	GM-3	GM
16:32078735_1	16	32078735	A	1	AG	0.33	GM-3	GM
16:33963652_1	16	33963652	A	1	AG	0.38	GM-3	GM
16:34004614_1	16	34004614	A	1	AG	0.06	GM-3	GM
16:34004617_1	16	34004617	A	1	AG	0.04	GM-3	GM
16:34004698_1	16	34004698	A	1	AG	0.04	GM-3	GM
16:34023369_1	16	34023369	A	1	AG	0.18	GM-3	GM
16:34023373_1	16	34023373	A	1	AG	0.22	GM-3	GM
16:34108203_1	16	34108203	A	1	AG	0.12	GM-3	GM
16:34267741_1	16	34267741	A	1	AG	0.13	GM-3	GM
16:34446550_1	16	34446550	A	1	AG	0.13	GM-3	GM
16:34446568_1	16	34446568	A	1	AG	0.13	GM-3	GM
16:36119779_0	16	36119779	A	0	AG	0.12	GM-3	GM
16:36652016_1	16	36652016	A	1	AG	0.5	GM-3	GM
16:36823750_1	16	36823750	A	1	AG	0.53	GM-3	GM
16:39694017_0	16	39694017	A	0	AG	0.09	GM-3	GM
16:39694053_0	16	39694053	A	0	AG	0.21	GM-3	GM
16:39694083_0	16	39694083	A	0	AG	0.1	GM-3	GM
16:39694086_0	16	39694086	A	0	AG	0.11	GM-3	GM
16:40500502_0	16	40500502	A	0	AG	0.33	GM-3	GM
16:41820937_0	16	41820937	A	0	AG	0.22	GM-3	GM
16:41820977_0	16	41820977	A	0	AG	0.29	GM-3	GM
16:42780522_0	16	42780522	A	0	AG	0.3	GM-3	GM
16:42787610_1	16	42787610	A	1	AG	0.09	GM-3	GM
16:43547667_1	16	43547667	A	1	AG	0.3	GM-3	GM
16:43547672_1	16	43547672	A	1	AG	0.2	GM-3	GM
16:49013518_0	16	49013518	A	0	AG	0.67	GM-3	GM
16:49346982_1	16	49346982	A	1	AG	0.05	GM-3	GM
16:49346983_1	16	49346983	A	1	AG	0.05	GM-3	GM
16:49348002_1	16	49348002	A	1	AG	0.15	GM-3	GM
16:49348019_1	16	49348019	A	1	AG	0.11	GM-3	GM
16:49356322_1	16	49356322	A	1	AG	0.22	GM-3	GM
16:49369474_1	16	49369474	A	1	AG	0.1	GM-3	GM
16:50268948_0	16	50268948	A	0	AG	0.23	GM-3	GM
16:50268952_0	16	50268952	A	0	AG	0.15	GM-3	GM
16:50268958_0	16	50268958	A	0	AG	0.29	GM-3	GM
16:50288130_0	16	50288130	A	0	AG	0.46	GM-3	GM
16:50288133_0	16	50288133	A	0	AG	0.07	GM-3	GM
16:50951723_0	16	50951723	A	0	AG	1	GM-3	GM
16:50953938_0	16	50953938	A	0	AG	1	GM-3	GM
16:52387422_0	16	52387422	A	0	AG	0.4	GM-3	GM
16:54582832_1	16	54582832	A	1	AG	0.5	GM-3	GM
16:54600910_1	16	54600910	A	1	AG	0.29	GM-3	GM
16:55781857_0	16	55781857	A	0	AG	0.4	GM-3	GM
16:58146692_1	16	58146692	A	1	AG	0.19	GM-3	GM
16:60482719_1	16	60482719	A	1	AG	0.67	GM-3	GM
16:60635050_1	16	60635050	A	1	AG	0.2	GM-3	GM
16:60663195_1	16	60663195	A	1	AG	0.43	GM-3	GM
16:60703301_0	16	60703301	A	0	AG	0.2	GM-3	GM
16:60707003_0	16	60707003	A	0	AG	0.19	GM-3	GM
16:60707016_0	16	60707016	A	0	AG	0.12	GM-3	GM
16:62801737_1	16	62801737	A	1	AG	0.4	GM-3	GM
16:62801755_1	16	62801755	A	1	AG	0.4	GM-3	GM
16:63561341_1	16	63561341	A	1	AG	1	GM-3	GM
16:64415984_0	16	64415984	A	0	AG	0.6	GM-3	GM
16:64481588_0	16	64481588	A	0	AG	0.12	GM-3	GM
16:65346580_1	16	65346580	A	1	AG	0.18	GM-3	GM
16:65358486_1	16	65358486	A	1	AG	0.11	GM-3	GM
16:65358496_1	16	65358496	A	1	AG	0.11	GM-3	GM
16:65358499_1	16	65358499	A	1	AG	0.18	GM-3	GM
16:65358517_1	16	65358517	A	1	AG	0.1	GM-3	GM
16:65399766_1	16	65399766	A	1	AG	0.23	GM-3	GM
16:65399767_1	16	65399767	A	1	AG	0.23	GM-3	GM
16:65423212_1	16	65423212	A	1	AG	0.38	GM-3	GM
16:65423223_1	16	65423223	A	1	AG	0.14	GM-3	GM
16:65466406_1	16	65466406	A	1	AG	0.09	GM-3	GM
16:65466436_1	16	65466436	A	1	AG	0.1	GM-3	GM
16:65538531_1	16	65538531	A	1	AG	0.18	GM-3	GM
16:65618546_1	16	65618546	A	1	AG	0.11	GM-3	GM
16:65618550_1	16	65618550	A	1	AG	0.13	GM-3	GM
16:65660357_1	16	65660357	A	1	AG	0.16	GM-3	GM
16:65678187_1	16	65678187	A	1	AG	0.11	GM-3	GM
16:65678192_1	16	65678192	A	1	AG	0.25	GM-3	GM
16:65807317_1	16	65807317	A	1	AG	0.05	GM-3	GM
16:65807318_1	16	65807318	A	1	AG	0.2	GM-3	GM
16:65807336_1	16	65807336	A	1	AG	0.08	GM-3	GM
16:65807380_1	16	65807380	A	1	AG	0.07	GM-3	GM
16:65807398_1	16	65807398	A	1	AG	0.21	GM-3	GM
16:65809072_1	16	65809072	A	1	AG	0.09	GM-3	GM
16:65809120_1	16	65809120	A	1	AG	0.19	GM-3	GM
16:65809124_1	16	65809124	A	1	AG	0.48	GM-3	GM
16:65809125_1	16	65809125	A	1	AG	0.5	GM-3	GM
16:65809128_1	16	65809128	A	1	AG	0.08	GM-3	GM
16:65809130_1	16	65809130	A	1	AG	0.33	GM-3	GM
16:67770444_1	16	67770444	A	1	AG	0.33	GM-3	GM
16:67797447_1	16	67797447	A	1	AG	0.6	GM-3	GM
16:70748354_0	16	70748354	A	0	AG	0.76	GM-3	GM
16:73886106_1	16	73886106	A	1	AG	0.22	GM-3	GM
16:73933209_1	16	73933209	A	1	AG	0.33	GM-3	GM
16:74189440_0	16	74189440	A	0	AG	0.25	GM-3	GM
16:74656339_0	16	74656339	A	0	AG	0.5	GM-3	GM
16:77949832_1	16	77949832	A	1	AG	0.43	GM-3	GM
16:77955747_1	16	77955747	A	1	AG	0.42	GM-3	GM
16:77992425_1	16	77992425	A	1	AG	0.67	GM-3	GM
16:77992437_1	16	77992437	A	1	AG	0.57	GM-3	GM
16:78693657_0	16	78693657	A	0	AG	0.57	GM-3	GM
16:78693704_0	16	78693704	A	0	AG	0.5	GM-3	GM
16:79118913_1	16	79118913	A	1	AG	0.24	GM-3	GM
17:2494558_0	17	2494558	A	0	AG	0.33	GM-3	GM
17:3373494_1	17	3373494	A	1	AG	0.2	GM-3	GM
17:3433472_1	17	3433472	A	1	AG	0.33	GM-3	GM
17:3497181_1	17	3497181	A	1	AG	0.25	GM-3	GM
17:3554481_1	17	3554481	A	1	AG	0.29	GM-3	GM
17:6957133_0	17	6957133	A	0	AG	0.25	GM-3	GM
17:6957148_0	17	6957148	A	0	AG	0.3	GM-3	GM
17:6957185_0	17	6957185	A	0	AG	0.18	GM-3	GM
17:6957208_0	17	6957208	A	0	AG	0.33	GM-3	GM
17:12404496_0	17	12404496	A	0	AG	0.3	GM-3	GM
17:13089876_1	17	13089876	A	1	AG	0.6	GM-3	GM
17:17084458_0	17	17084458	A	0	AG	0.22	GM-3	GM
17:17308866_0	17	17308866	A	0	AG	0.4	GM-3	GM
17:17308875_0	17	17308875	A	0	AG	0.3	GM-3	GM
17:17308876_0	17	17308876	A	0	AG	0.3	GM-3	GM
17:17308925_0	17	17308925	A	0	AG	0.38	GM-3	GM
17:17310419_0	17	17310419	A	0	AG	0.69	GM-3	GM
17:17310435_0	17	17310435	A	0	AG	0.15	GM-3	GM
17:17310464_0	17	17310464	A	0	AG	0.8	GM-3	GM
17:17314842_0	17	17314842	A	0	AG	0.12	GM-3	GM
17:19010414_0	17	19010414	A	0	AG	0.67	GM-3	GM
17:19449402_0	17	19449402	A	0	AG	0.67	GM-3	GM
17:19821830_0	17	19821830	A	0	AG	0.29	GM-3	GM
17:19958271_0	17	19958271	A	0	AG	0.29	GM-3	GM
17:25902455_1	17	25902455	A	1	AG	0.6	GM-3	GM
17:25902460_1	17	25902460	A	1	AG	0.4	GM-3	GM
17:26568945_1	17	26568945	A	1	AG	0.5	GM-3	GM
17:28810454_0	17	28810454	A	0	AG	0.13	GM-3	GM
17:51537125_0	17	51537125	A	0	AG	0.08	GM-3	GM
17:56465843_1	17	56465843	A	1	AG	0.5	GM-3	GM
17:56475923_1	17	56475923	A	1	AG	0.18	GM-3	GM
17:56475925_1	17	56475925	A	1	AG	0.2	GM-3	GM
17:60382877_1	17	60382877	A	1	AG	0.36	GM-3	GM
17:60382893_1	17	60382893	A	1	AG	0.5	GM-3	GM
17:64479054_0	17	64479054	A	0	AG	1	GM-3	GM
18:2680936_1	18	2680936	A	1	AG	0.29	GM-3	GM
18:2682960_1	18	2682960	A	1	AG	0.6	GM-3	GM
18:2682975_1	18	2682975	A	1	AG	0.33	GM-3	GM
18:3026831_0	18	3026831	A	0	AG	0.4	GM-3	GM
18:3026861_0	18	3026861	A	0	AG	0.5	GM-3	GM
18:4080852_0	18	4080852	A	0	AG	0.33	GM-3	GM
18:4118732_0	18	4118732	A	0	AG	0.45	GM-3	GM
18:4118740_0	18	4118740	A	0	AG	0.2	GM-3	GM
18:4152986_0	18	4152986	A	0	AG	0.23	GM-3	GM
18:6986368_1	18	6986368	A	1	AG	0.29	GM-3	GM
18:8774577_0	18	8774577	A	0	AG	0.33	GM-3	GM
18:10575422_1	18	10575422	A	1	AG	0.11	GM-3	GM
18:10575445_1	18	10575445	A	1	AG	0.08	GM-3	GM
18:10587777_1	18	10587777	A	1	AG	0.09	GM-3	GM
18:10601318_1	18	10601318	A	1	AG	0.1	GM-3	GM
18:10642138_1	18	10642138	A	1	AG	0.1	GM-3	GM
18:10642146_1	18	10642146	A	1	AG	0.16	GM-3	GM
18:10733582_1	18	10733582	A	1	AG	0.14	GM-3	GM
18:10743270_1	18	10743270	A	1	AG	0.27	GM-3	GM
18:10743288_1	18	10743288	A	1	AG	0.67	GM-3	GM
18:11170860_1	18	11170860	A	1	AG	0.38	GM-3	GM
18:11245795_1	18	11245795	A	1	AG	0.09	GM-3	GM
18:11247743_1	18	11247743	A	1	AG	0.21	GM-3	GM
18:11547668_1	18	11547668	A	1	AG	0.33	GM-3	GM
18:12304563_1	18	12304563	A	1	AG	0.08	GM-3	GM
18:21300274_0	18	21300274	A	0	AG	0.86	GM-3	GM
18:21907167_1	18	21907167	A	1	AG	0.67	GM-3	GM
18:23183981_1	18	23183981	A	1	AG	1	GM-3	GM
18:23184114_1	18	23184114	A	1	AG	0.67	GM-3	GM
18:23718259_1	18	23718259	A	1	AG	0.67	GM-3	GM
18:26125047_1	18	26125047	A	1	AG	0.5	GM-3	GM
18:34048481_0	18	34048481	A	0	AG	0.05	GM-3	GM
18:36138267_0	18	36138267	A	0	AG	1	GM-3	GM
18:43104180_1	18	43104180	A	1	AG	0.6	GM-3	GM
18:43104219_1	18	43104219	A	1	AG	0.29	GM-3	GM
18:44344083_1	18	44344083	A	1	AG	0.23	GM-3	GM
18:44344142_1	18	44344142	A	1	AG	0.21	GM-3	GM
18:44350516_1	18	44350516	A	1	AG	0.29	GM-3	GM
18:44350521_1	18	44350521	A	1	AG	0.12	GM-3	GM
18:48565810_1	18	48565810	A	1	AG	0.08	GM-3	GM
18:48565825_1	18	48565825	A	1	AG	0.09	GM-3	GM
18:48964345_0	18	48964345	A	0	AG	0.29	GM-3	GM
18:48964346_0	18	48964346	A	0	AG	0.12	GM-3	GM
18:48964396_0	18	48964396	A	0	AG	0.14	GM-3	GM
18:49326685_1	18	49326685	A	1	AG	0.11	GM-3	GM
18:49326706_1	18	49326706	A	1	AG	0.05	GM-3	GM
18:49326714_1	18	49326714	A	1	AG	0.14	GM-3	GM
18:50388569_1	18	50388569	A	1	AG	0.13	GM-3	GM
18:51367014_1	18	51367014	A	1	AG	0.62	GM-3	GM
18:51617085_0	18	51617085	A	0	AG	0.67	GM-3	GM
18:51617111_0	18	51617111	A	0	AG	0.75	GM-3	GM
18:51617120_0	18	51617120	A	0	AG	0.5	GM-3	GM
18:51658302_0	18	51658302	A	0	AG	0.8	GM-3	GM
18:51679397_0	18	51679397	A	0	AG	0.31	GM-3	GM
18:51680654_1	18	51680654	A	1	AG	0.04	GM-3	GM
18:51680674_1	18	51680674	A	1	AG	0.03	GM-3	GM
18:51681125_1	18	51681125	A	1	AG	0.32	GM-3	GM
18:51682001_1	18	51682001	A	1	AG	0.11	GM-3	GM
18:51682708_1	18	51682708	A	1	AG	0.17	GM-3	GM
18:51682867_1	18	51682867	A	1	AG	0.07	GM-3	GM
18:51684504_1	18	51684504	A	1	AG	0.52	GM-3	GM
18:51685800_1	18	51685800	A	1	AG	0.5	GM-3	GM
18:51689255_0	18	51689255	A	0	AG	0.57	GM-3	GM
18:51689301_0	18	51689301	A	0	AG	0.5	GM-3	GM
18:51696552_0	18	51696552	A	0	AG	1	GM-3	GM
18:51715475_0	18	51715475	A	0	AG	0.4	GM-3	GM
18:51736189_0	18	51736189	A	0	AG	0.44	GM-3	GM
18:51793856_0	18	51793856	A	0	AG	0.38	GM-3	GM
18:52175147_0	18	52175147	A	0	AG	0.1	GM-3	GM
18:52175162_0	18	52175162	A	0	AG	0.1	GM-3	GM
18:52707247_0	18	52707247	A	0	AG	0.67	GM-3	GM
18:53731589_1	18	53731589	A	1	AG	0.33	GM-3	GM
18:54087777_0	18	54087777	A	0	AG	0.15	GM-3	GM
18:55045930_1	18	55045930	A	1	AG	0.19	GM-3	GM
18:56491574_1	18	56491574	A	1	AG	0.03	GM-3	GM
18:57026473_1	18	57026473	A	1	AG	0.08	GM-3	GM
18:58768659_0	18	58768659	A	0	AG	0.71	GM-3	GM
18:58769866_0	18	58769866	A	0	AG	0.12	GM-3	GM
18:58769879_0	18	58769879	A	0	AG	0.5	GM-3	GM
18:58770021_0	18	58770021	A	0	AG	0.08	GM-3	GM
18:58770022_0	18	58770022	A	0	AG	0.1	GM-3	GM
18:58895680_1	18	58895680	A	1	AG	1	GM-3	GM
18:58895711_1	18	58895711	A	1	AG	1	GM-3	GM
18:59472987_1	18	59472987	A	1	AG	1	GM-3	GM
18:59493729_1	18	59493729	A	1	AG	0.57	GM-3	GM
18:59550398_1	18	59550398	A	1	AG	1	GM-3	GM
18:60226619_0	18	60226619	A	0	AG	0.44	GM-3	GM
18:60226928_0	18	60226928	A	0	AG	0.21	GM-3	GM
18:60226941_0	18	60226941	A	0	AG	0.36	GM-3	GM
18:60228498_0	18	60228498	A	0	AG	0.18	GM-3	GM
18:60255206_0	18	60255206	A	0	AG	0.8	GM-3	GM
18:60347483_0	18	60347483	A	0	AG	0.27	GM-3	GM
18:60647865_0	18	60647865	A	0	AG	0.27	GM-3	GM
18:60655017_0	18	60655017	A	0	AG	0.6	GM-3	GM
18:60659254_0	18	60659254	A	0	AG	0.88	GM-3	GM
18:60714727_0	18	60714727	A	0	AG	0.29	GM-3	GM
18:60770567_0	18	60770567	A	0	AG	0.33	GM-3	GM
18:60782557_0	18	60782557	A	0	AG	0.45	GM-3	GM
18:60786286_0	18	60786286	A	0	AG	1	GM-3	GM
18:60789305_0	18	60789305	A	0	AG	1	GM-3	GM
18:60792231_0	18	60792231	A	0	AG	0.05	GM-3	GM
18:61265213_0	18	61265213	A	0	AG	0.71	GM-3	GM
18:64644081_0	18	64644081	A	0	AG	0.12	GM-3	GM
18:64853336_1	18	64853336	A	1	AG	0.4	GM-3	GM
18:65956731_1	18	65956731	A	1	AG	0.1	GM-3	GM
18:65956747_1	18	65956747	A	1	AG	0.22	GM-3	GM
18:65956751_1	18	65956751	A	1	AG	0.28	GM-3	GM
18:66293834_0	18	66293834	A	0	AG	0.5	GM-3	GM
18:66302813_0	18	66302813	A	0	AG	0.43	GM-3	GM
18:66302816_0	18	66302816	A	0	AG	0.29	GM-3	GM
18:66605311_0	18	66605311	A	0	AG	0.8	GM-3	GM
19:5764831_1	19	5764831	A	1	AG	0.81	GM-3	GM
19:9734342_0	19	9734342	A	0	AG	0.08	GM-3	GM
19:11508575_0	19	11508575	A	0	AG	0.33	GM-3	GM
19:11564076_0	19	11564076	A	0	AG	0.29	GM-3	GM
19:14389585_0	19	14389585	A	0	AG	0.67	GM-3	GM
19:17044938_1	19	17044938	A	1	AG	0.2	GM-3	GM
19:17295735_1	19	17295735	A	1	AG	0.4	GM-3	GM
19:17902736_1	19	17902736	A	1	AG	0.24	GM-3	GM
19:18344776_0	19	18344776	A	0	AG	0.75	GM-3	GM
19:19560603_1	19	19560603	A	1	AG	0.11	GM-3	GM
19:19560608_1	19	19560608	A	1	AG	0.1	GM-3	GM
19:19560609_1	19	19560609	A	1	AG	0.11	GM-3	GM
19:19658039_0	19	19658039	A	0	AG	0.44	GM-3	GM
19:20023104_0	19	20023104	A	0	AG	0.14	GM-3	GM
19:20023105_0	19	20023105	A	0	AG	0.09	GM-3	GM
19:21597451_1	19	21597451	A	1	AG	0.5	GM-3	GM
19:21627782_1	19	21627782	A	1	AG	0.08	GM-3	GM
19:23128216_1	19	23128216	A	1	AG	0.27	GM-3	GM
19:27895252_0	19	27895252	A	0	AG	0.14	GM-3	GM
19:27895267_0	19	27895267	A	0	AG	0.09	GM-3	GM
19:27895268_0	19	27895268	A	0	AG	0.57	GM-3	GM
19:27912018_0	19	27912018	A	0	AG	0.58	GM-3	GM
19:28231760_1	19	28231760	A	1	AG	0.47	GM-3	GM
19:28231794_1	19	28231794	A	1	AG	0.13	GM-3	GM
19:28231809_1	19	28231809	A	1	AG	0.09	GM-3	GM
19:28284218_1	19	28284218	A	1	AG	0.2	GM-3	GM
19:28809814_0	19	28809814	A	0	AG	0.38	GM-3	GM
19:28933268_0	19	28933268	A	0	AG	0.36	GM-3	GM
19:30367885_0	19	30367885	A	0	AG	0.43	GM-3	GM
19:30389494_1	19	30389494	A	1	AG	0.3	GM-3	GM
19:30389544_1	19	30389544	A	1	AG	0.2	GM-3	GM
19:33504154_1	19	33504154	A	1	AG	0.5	GM-3	GM
19:33591386_0	19	33591386	A	0	AG	0.17	GM-3	GM
19:33591389_0	19	33591389	A	0	AG	0.03	GM-3	GM
19:33591398_0	19	33591398	A	0	AG	0.1	GM-3	GM
19:33591409_0	19	33591409	A	0	AG	0.04	GM-3	GM
19:35675783_1	19	35675783	A	1	AG	0.29	GM-3	GM
19:35675784_1	19	35675784	A	1	AG	0.43	GM-3	GM
19:36184831_1	19	36184831	A	1	AG	0.22	GM-3	GM
19:36184861_1	19	36184861	A	1	AG	0.3	GM-3	GM
19:36184872_1	19	36184872	A	1	AG	0.43	GM-3	GM
19:38721040_1	19	38721040	A	1	AG	0.4	GM-3	GM
19:38721050_1	19	38721050	A	1	AG	0.42	GM-3	GM
19:38765008_1	19	38765008	A	1	AG	0.38	GM-3	GM
19:39663853_1	19	39663853	A	1	AG	0.31	GM-3	GM
19:39663880_1	19	39663880	A	1	AG	0.29	GM-3	GM
19:39663895_1	19	39663895	A	1	AG	0.5	GM-3	GM
19:42164974_1	19	42164974	A	1	AG	0.4	GM-3	GM
19:42920667_0	19	42920667	A	0	AG	0.38	GM-3	GM
19:46735812_1	19	46735812	A	1	AG	0.5	GM-3	GM
19:48085168_0	19	48085168	A	0	AG	0.33	GM-3	GM
19:48284382_0	19	48284382	A	0	AG	0.5	GM-3	GM
19:51534923_0	19	51534923	A	0	AG	0.4	GM-3	GM
19:52675950_1	19	52675950	A	1	AG	0.21	GM-3	GM
19:52675968_1	19	52675968	A	1	AG	0.13	GM-3	GM
19:52682230_1	19	52682230	A	1	AG	0.06	GM-3	GM
19:52682231_1	19	52682231	A	1	AG	0.09	GM-3	GM
19:52682232_1	19	52682232	A	1	AG	0.12	GM-3	GM
19:52682262_1	19	52682262	A	1	AG	0.06	GM-3	GM
19:52682265_1	19	52682265	A	1	AG	0.61	GM-3	GM
19:53840733_0	19	53840733	A	0	AG	0.6	GM-3	GM
19:54540962_1	19	54540962	A	1	AG	0.18	GM-3	GM
19:54946865_0	19	54946865	A	0	AG	0.15	GM-3	GM
19:55651008_0	19	55651008	A	0	AG	0.25	GM-3	GM
19:60508810_1	19	60508810	A	1	AG	0.12	GM-3	GM
20:944201_0	20	944201	A	0	AG	0.43	GM-3	GM
20:950007_0	20	950007	A	0	AG	0.83	GM-3	GM
20:957592_0	20	957592	A	0	AG	1	GM-3	GM
20:3019578_1	20	3019578	A	1	AG	0.75	GM-3	GM
20:3019679_1	20	3019679	A	1	AG	0.57	GM-3	GM
20:3019680_1	20	3019680	A	1	AG	0.5	GM-3	GM
20:3019681_1	20	3019681	A	1	AG	0.86	GM-3	GM
20:3932377_0	20	3932377	A	0	AG	0.4	GM-3	GM
20:3933518_0	20	3933518	A	0	AG	0.2	GM-3	GM
20:5387732_0	20	5387732	A	0	AG	0.37	GM-3	GM
20:5387745_0	20	5387745	A	0	AG	0.16	GM-3	GM
20:5387791_0	20	5387791	A	0	AG	0.14	GM-3	GM
20:8621110_0	20	8621110	A	0	AG	0.24	GM-3	GM
20:10062840_0	20	10062840	A	0	AG	1	GM-3	GM
20:10437116_0	20	10437116	A	0	AG	0.44	GM-3	GM
20:10437126_0	20	10437126	A	0	AG	0.67	GM-3	GM
20:10437166_0	20	10437166	A	0	AG	0.5	GM-3	GM
20:10437167_0	20	10437167	A	0	AG	0.5	GM-3	GM
20:10444865_0	20	10444865	A	0	AG	0.67	GM-3	GM
20:14730926_1	20	14730926	A	1	AG	0.56	GM-3	GM
20:14730927_1	20	14730927	A	1	AG	0.86	GM-3	GM
20:14730928_1	20	14730928	A	1	AG	0.88	GM-3	GM
20:14730956_1	20	14730956	A	1	AG	0.25	GM-3	GM
20:14730973_1	20	14730973	A	1	AG	0.25	GM-3	GM
20:23277476_1	20	23277476	A	1	AG	0.18	GM-3	GM
20:23277499_1	20	23277499	A	1	AG	0.16	GM-3	GM
20:24605838_0	20	24605838	A	0	AG	0.12	GM-3	GM
20:33709778_1	20	33709778	A	1	AG	0.33	GM-3	GM
20:35410192_1	20	35410192	A	1	AG	0.67	GM-3	GM
20:35410217_1	20	35410217	A	1	AG	0.67	GM-3	GM
20:37568174_0	20	37568174	A	0	AG	0.75	GM-3	GM
20:37568270_0	20	37568270	A	0	AG	0.67	GM-3	GM
20:38121439_1	20	38121439	A	1	AG	0.13	GM-3	GM
20:38121456_1	20	38121456	A	1	AG	0.44	GM-3	GM
20:38121457_1	20	38121457	A	1	AG	0.2	GM-3	GM
20:38121468_1	20	38121468	A	1	AG	0.27	GM-3	GM
20:38121469_1	20	38121469	A	1	AG	0.27	GM-3	GM
20:38121472_1	20	38121472	A	1	AG	0.13	GM-3	GM
20:38121509_1	20	38121509	A	1	AG	0.12	GM-3	GM
20:39342266_0	20	39342266	A	0	AG	0.2	GM-3	GM
20:41214210_1	20	41214210	A	1	AG	0.02	GM-3	GM
20:42247306_0	20	42247306	A	0	AG	0.15	GM-3	GM
20:56232295_1	20	56232295	A	1	AG	0.29	GM-3	GM
20:56232297_1	20	56232297	A	1	AG	0.18	GM-3	GM
20:56232368_1	20	56232368	A	1	AG	0.43	GM-3	GM
20:56232384_1	20	56232384	A	1	AG	0.2	GM-3	GM
20:56232606_1	20	56232606	A	1	AG	0.5	GM-3	GM
20:56334663_1	20	56334663	A	1	AG	0.5	GM-3	GM
20:57257521_0	20	57257521	A	0	AG	0.25	GM-3	GM
20:57312976_0	20	57312976	A	0	AG	0.13	GM-3	GM
20:57316715_0	20	57316715	A	0	AG	0.22	GM-3	GM
20:57318068_0	20	57318068	A	0	AG	0.43	GM-3	GM
20:57318097_0	20	57318097	A	0	AG	0.33	GM-3	GM
20:57318098_0	20	57318098	A	0	AG	0.33	GM-3	GM
20:57321818_0	20	57321818	A	0	AG	0.11	GM-3	GM
20:57349757_0	20	57349757	A	0	AG	0.21	GM-3	GM
20:57360611_0	20	57360611	A	0	AG	0.27	GM-3	GM
20:57374819_0	20	57374819	A	0	AG	0.11	GM-3	GM
20:57388433_0	20	57388433	A	0	AG	0.13	GM-3	GM
20:57388436_0	20	57388436	A	0	AG	0.18	GM-3	GM
20:57435486_0	20	57435486	A	0	AG	0.13	GM-3	GM
20:57438514_0	20	57438514	A	0	AG	0.16	GM-3	GM
20:57449111_0	20	57449111	A	0	AG	0.1	GM-3	GM
20:58749186_0	20	58749186	A	0	AG	0.4	GM-3	GM
20:58797951_0	20	58797951	A	0	AG	0.2	GM-3	GM
20:62559812_1	20	62559812	A	1	AG	0.09	GM-3	GM
20:62559834_1	20	62559834	A	1	AG	0.06	GM-3	GM
20:62711549_0	20	62711549	A	0	AG	0.54	GM-3	GM
20:62868465_0	20	62868465	A	0	AG	0.75	GM-3	GM
20:62868512_0	20	62868512	A	0	AG	0.33	GM-3	GM
20:71422205_0	20	71422205	A	0	AG	0.4	GM-3	GM
20:71746927_1	20	71746927	A	1	AG	0.18	GM-3	GM
21:1185073_1	21	1185073	A	1	AG	0.13	GM-3	GM
21:1284771_1	21	1284771	A	1	AG	0.1	GM-3	GM
21:4530678_1	21	4530678	A	1	AG	0.5	GM-3	GM
21:6117030_0	21	6117030	A	0	AG	0.67	GM-3	GM
21:6250980_0	21	6250980	A	0	AG	0.57	GM-3	GM
21:7056960_1	21	7056960	A	1	AG	0.43	GM-3	GM
21:7061175_1	21	7061175	A	1	AG	0.29	GM-3	GM
21:7072705_1	21	7072705	A	1	AG	0.25	GM-3	GM
21:7138947_1	21	7138947	A	1	AG	0.89	GM-3	GM
21:8002158_0	21	8002158	A	0	AG	0.12	GM-3	GM
21:14157791_0	21	14157791	A	0	AG	0.5	GM-3	GM
21:14380079_0	21	14380079	A	0	AG	0.62	GM-3	GM
21:18878878_1	21	18878878	A	1	AG	0.43	GM-3	GM
21:18878879_1	21	18878879	A	1	AG	0.47	GM-3	GM
21:18878880_1	21	18878880	A	1	AG	0.31	GM-3	GM
21:20611212_1	21	20611212	A	1	AG	1	GM-3	GM
21:21286770_0	21	21286770	A	0	AG	0.5	GM-3	GM
21:21466733_0	21	21466733	A	0	AG	0.86	GM-3	GM
21:21519858_0	21	21519858	A	0	AG	0.06	GM-3	GM
21:21519875_0	21	21519875	A	0	AG	0.12	GM-3	GM
21:21566078_1	21	21566078	A	1	AG	0.17	GM-3	GM
21:24282590_1	21	24282590	A	1	AG	0.33	GM-3	GM
21:24282591_1	21	24282591	A	1	AG	0.38	GM-3	GM
21:24443013_1	21	24443013	A	1	AG	0.25	GM-3	GM
21:25867065_0	21	25867065	A	0	AG	0.4	GM-3	GM
21:25886478_0	21	25886478	A	0	AG	0.4	GM-3	GM
21:25939832_1	21	25939832	A	1	AG	0.71	GM-3	GM
21:25948142_1	21	25948142	A	1	AG	0.23	GM-3	GM
21:25948200_1	21	25948200	A	1	AG	0.4	GM-3	GM
21:26178767_1	21	26178767	A	1	AG	0.33	GM-3	GM
21:26179939_1	21	26179939	A	1	AG	0.57	GM-3	GM
21:26179940_1	21	26179940	A	1	AG	0.5	GM-3	GM
21:26270369_1	21	26270369	A	1	AG	0.03	GM-3	GM
21:26270370_1	21	26270370	A	1	AG	0.14	GM-3	GM
21:26270414_1	21	26270414	A	1	AG	0.02	GM-3	GM
21:26270429_1	21	26270429	A	1	AG	0.07	GM-3	GM
21:26286234_1	21	26286234	A	1	AG	0.08	GM-3	GM
21:26286235_1	21	26286235	A	1	AG	0.19	GM-3	GM
21:26286253_1	21	26286253	A	1	AG	0.13	GM-3	GM
21:26303584_1	21	26303584	A	1	AG	0.03	GM-3	GM
21:26305107_1	21	26305107	A	1	AG	0.04	GM-3	GM
21:26305224_1	21	26305224	A	1	AG	0.05	GM-3	GM
21:26315508_1	21	26315508	A	1	AG	0.03	GM-3	GM
21:26319339_1	21	26319339	A	1	AG	0.04	GM-3	GM
21:26327657_1	21	26327657	A	1	AG	0.05	GM-3	GM
21:26327691_1	21	26327691	A	1	AG	0.07	GM-3	GM
21:26327693_1	21	26327693	A	1	AG	0.18	GM-3	GM
21:26340137_1	21	26340137	A	1	AG	0.06	GM-3	GM
[truncated: 21,234 more rows]

## Sheet: Table S3
Table S3. GO enrichment of protein-coding genes involved in A-to-I RNA editing sites.
ONTOLOGY	ID	Description	GeneRatio	BgRatio	pvalue	p.adjust	qvalue	geneID	Count
BP	GO:0007030	Golgi organization	33/1245	165/18903	7.99629e-09	3.15944e-05	2.82755e-05	COG5/GCC2/CLASP1/SEC22B/RAB1A/ARHGAP21/OPTN/ARFGEF1/CAMSAP2/FBXW8/BCAS3/PRKD1/TRAPPC8/DYM/COG7/SEC23IP/RAB30/LRRK2/HACE1/SYNE1/YIPF4/DYNC2H1/TRIP11/TMED5/PDE4DIP/RAB33B/ATL3/OBSL1/HIKESHI/PLEKHM2/CSNK1D/NPLOC4/KIFC3	33
BP	GO:0007015	actin filament organization	63/1245	454/18903	1.48761e-08	3.15944e-05	2.82755e-05	TNFAIP1/SHROOM3/RUFY3/ARHGAP17/CD47/PHLDB2/PRKCI/MYO1B/CLASP1/KANK4/CALD1/FER/DPYSL3/SORBS3/RHOBTB2/MYO6/FERMT2/BBS4/SPTBN1/PLEK/ARFGEF1/SWAP70/HMCN1/SSH1/FHOD1/ARHGAP35/MYO1D/GAS7/RICTOR/EVL/NEDD9/CARMIL1/HIP1/ARPC1B/SHTN1/MCU/NCKAP1/PAWR/RASA1/JAK2/MYO1E/TPM1/PREX1/SEMA5A/DAAM2/LIMK1/SORBS1/ACTN2/BIN1/KIRREL1/RHOBTB3/COBL/LIMA1/FHOD3/LIMCH1/ALMS1/NEB/XIRP2/NRAP/SVIL/XIRP1/FAT1/MSRB2	63
BP	GO:0042692	muscle cell differentiation	58/1245	409/18903	2.56044e-08	3.15944e-05	2.82755e-05	LOX/LAMC1/ITGB1/TRIM72/PTBP1/ADAMTS5/RCAN1/IGFBP5/HDAC4/PDLIM5/RBPJ/ANKRD17/SGCD/QKI/KLF5/SKI/ACTN4/MAP2K4/MEF2A/AKAP6/MAPK14/CDH2/DOCK1/ADAM12/FGFR2/MYOF/RARB/BMPR1A/KDM1A/ATG5/SYNE1/TPM1/NLN/MYH11/ACTN2/BIN1/YY1/MEF2C/MEGF10/SMYD1/FHOD3/CDON/OBSL1/MYL9/NEB/OBSCN/CAPN3/ALPK3/NRAP/MYOZ1/LAMA2/MYO18B/CASQ1/KLHL40/MYOM2/PPP3CB/ACTN3/IL4R	58
BP	GO:0055001	muscle cell development	35/1245	191/18903	3.00876e-08	3.15944e-05	2.82755e-05	LOX/ITGB1/RCAN1/PDLIM5/SGCD/SKI/ACTN4/MAP2K4/MEF2A/AKAP6/MYOF/BMPR1A/KDM1A/ATG5/TPM1/MYH11/ACTN2/BIN1/YY1/MEGF10/FHOD3/OBSL1/MYL9/NEB/OBSCN/CAPN3/ALPK3/NRAP/MYOZ1/MYO18B/CASQ1/KLHL40/MYOM2/PPP3CB/ACTN3	35
BP	GO:0051146	striated muscle cell differentiation	46/1245	293/18903	3.36736e-08	3.15944e-05	2.82755e-05	ITGB1/TRIM72/ADAMTS5/RCAN1/IGFBP5/HDAC4/PDLIM5/RBPJ/SGCD/KLF5/SKI/MAP2K4/MEF2A/AKAP6/MAPK14/CDH2/DOCK1/ADAM12/MYOF/RARB/BMPR1A/ATG5/TPM1/NLN/MYH11/ACTN2/YY1/MEF2C/SMYD1/FHOD3/CDON/OBSL1/MYL9/NEB/OBSCN/CAPN3/ALPK3/NRAP/MYOZ1/MYO18B/CASQ1/KLHL40/MYOM2/PPP3CB/ACTN3/IL4R	46
BP	GO:0016358	dendrite development	40/1245	237/18903	3.50142e-08	3.15944e-05	2.82755e-05	ITGB1/APP/GSK3B/TNIK/DHX36/EPHB1/DIP2A/EPHB2/KLF7/PTN/RAB21/PDLIM5/LZTS1/PSEN1/SIPA1L1/BBS4/DCLK1/STAU2/ASAP1/CAPRIN1/RERE/CAMSAP2/FBXW8/NTN1/MEF2A/DTNBP1/CUX1/DISC1/LRRK2/FARP1/SRGAP2/MAP1B/IQSEC1/HDAC2/BTBD3/COBL/MEF2C/OBSL1/SDC2/CRTC1	40
BP	GO:0031032	actomyosin structure organization	36/1245	204/18903	5.24558e-08	3.84364e-05	3.43987e-05	CNN1/TNFAIP1/ITGB1/CD47/PHLDB2/CLASP1/SORBS3/FRMD3/FERMT2/BBS4/FHOD1/MYH10/MEF2A/EVL/CARMIL1/TPM1/MYH11/LIMK1/SORBS1/ACTN2/CDC42BPA/EPB41L4A/FHOD3/LIMCH1/ALMS1/OBSL1/MYL9/NEB/OBSCN/CAPN3/NRAP/MYOZ1/MYO18B/CASQ1/MYH14/MYOM2	36
BP	GO:0048193	Golgi vesicle transport	46/1245	298/18903	5.67955e-08	3.84364e-05	3.43987e-05	COG5/GCC2/GABARAPL2/COPB2/PRKCI/ATP2C1/MYO1B/CCDC93/SEC22B/CREB3L2/SEC24D/SEC31A/SEC24A/DOP1A/SNX3/SPTBN1/RAB1A/NBAS/OPTN/STX6/SGSM2/PRKD1/EXOC2/TRAPPC8/VPS35L/COG7/GGA2/SEC23IP/LRRK2/YIPF4/TRIP11/GOLGA4/OSBPL5/TMED5/CCDC91/KLHL20/RAB33B/AP1G1/COPA/VPS13C/ANK1/SAR1B/VCP/CSNK1D/RAB14/EXOC8	46
BP	GO:0022604	regulation of cell morphogenesis	45/1245	312/18903	5.75372e-07	0.000278528	0.000249269	EPB42/FBLIM1/SHROOM3/DHX36/EPHB2/PRPF40A/LIMS2/ZMYM4/SEPTIN7/RAB21/RHOBTB2/FERMT2/WDPCP/STAU2/CAPRIN1/PARVA/PLXNA2/FBXW8/ACTN4/ARHGAP35/MYH10/MYO10/SYNE3/NEDD9/CARMIL1/CUX1/DOCK1/PARVB/RASA1/TPM1/PREX1/CD44/SH3D19/LIMD1/PDZD8/RHOBTB3/MYO9A/DAB2/OBSL1/RHOJ/MOV10/ITGA7/GNA13/MYH14/PALM2AKAP2	45
BP	GO:0007163	establishment or maintenance of cell polarity	37/1245	234/18903	6.07531e-07	0.000278528	0.000249269	RUFY3/ITGB1/GSK3B/PRKCI/EPHB1/CLIC4/CLASP1/DOCK7/RHOBTB2/WDPCP/NEK3/PARD3/ARFGEF1/PARVA/KIAA1614/ARHGAP35/BCAS3/RICTOR/IGF1R/DST/RAB11FIP2/SHTN1/MCPH1/DLG2/PARVB/FERMT1/MAP1B/ERBIN/RHOBTB3/MYO9A/CDK5RAP2/PARD3B/RHOJ/ANK1/NUMA1/ATN1/FAT1	37
BP	GO:0000045	autophagosome assembly	23/1245	110/18903	6.30726e-07	0.000278528	0.000249269	GABARAPL2/RNF5/SH3GLB1/SEC22B/PSEN1/RAB1A/AMBRA1/TMEM41B/RAB3GAP2/ULK2/PIK3C3/TRAPPC8/RAB3GAP1/LRRK2/ATG5/RALB/SNX18/RAB33B/WDR45B/ATG7/STBD1/MFN2/MAP1LC3A	23
BP	GO:0043087	regulation of GTPase activity	51/1245	376/18903	7.09011e-07	0.000278528	0.000249269	CCDC125/SBF2/ITGB1/GSK3B/EPHA2/DOCK7/BCAR3/SNX13/RASGRF2/LARS1/TBC1D9B/TIAM2/SIPA1L1/FERMT2/BBS4/TBC1D8/MAP4K4/ARFGEF1/ASAP1/RAB3GAP2/RABGAP1L/RASAL2/RGL1/PLXNA2/ARHGAP35/BCAS3/ABR/SGSM2/RICTOR/IQGAP1/NEDD9/RAB11FIP2/RAB3GAP1/AGAP1/LRRK2/RASA1/WDR41/LRCH1/RSU1/PREX1/SRGAP2/IQSEC1/TBC1D5/BIN1/SH3BP4/ARHGAP24/MYO9A/ELMOD2/SNX18/GPR137B/TBC1D2	51
BP	GO:0001503	ossification	56/1245	429/18903	7.20243e-07	0.000278528	0.000249269	COL11A1/SGMS2/LOX/CCN4/DDX5/LRP3/GSK3B/IFT80/DHX36/RUNX1/EPHA2/IGFBP5/SP3/COL5A2/TUFT1/PBX1/PTN/SND1/CDK6/RBPJ/PDLIM7/IARS1/FERMT2/CRIM1/RRBP1/EXT1/RRAS2/TGFB2/SKI/CDH11/IL6ST/CHSY1/PRKD1/RUNX2/MAPK14/FGFR2/VEGFC/BMPR1A/COL1A2/VCAN/ROR2/LIMD1/BMP1/ITGA11/GLI2/MEF2C/DHRS3/XYLT1/PTPN11/ZHX3/THRA/ESRRA/ACTN3/SBNO2/SLC34A1/TRAF6	56
BP	GO:0031331	positive regulation of cellular catabolic process	56/1245	429/18903	7.20243e-07	0.000278528	0.000249269	VPS13D/ZER1/APP/GSK3B/DHX36/PUM1/GIGYF2/TUT4/SH3GLB1/PRICKLE1/TNRC6B/SLC4A4/SPTLC2/PSEN1/CNOT11/OPTN/AMBRA1/RAB3GAP2/COP1/FBXW8/CAMKK2/FTO/ULK2/PRKD1/EXOSC7/DISC1/DCPS/DIS3L2/RAB3GAP1/LRRK2/SH3RF2/PIAS1/CCNY/WAC/SH3D19/ADAM9/RALB/SH3BP4/SH3RF1/SESN3/FBXW7/SNX18/PARN/SUPV3L1/PAN3/DAB2/EXOSC9/MOV10/GPD1/PACSIN3/HNRNPD/DCP2/VCP/CSNK1D/KLHL40/MIRLET7A1	56
BP	GO:0007517	muscle organ development	48/1245	348/18903	9.20732e-07	0.000332323	0.000297413	COL11A1/LOX/DDX5/ITGB1/TRIM72/RCAN1/EPHB1/RBPJ/EVC/SGCD/UTRN/TCF12/KLF5/JPH2/TGFB2/SKI/MEF2A/BTBD1/FLNB/MAPK14/FOXK1/FGFR2/BMPR1A/RYR2/LARGE1/TPM1/NLN/PAX7/ITGA11/VRK3/MEF2C/MEGF10/SMYD1/CDON/NEB/XIRP2/FOS/CAPN3/MYOZ1/ITGA7/LAMA2/COL6A3/CASQ1/SVIL/MYH14/KLHL40/PPP3CB/ACTN3	48
BP	GO:0010975	regulation of neuron projection development	57/1245	446/18903	1.14268e-06	0.000386655	0.000346037	LRIG2/RUFY3/GSK3B/TNIK/PRKCI/DHX36/EPHB2/CREB3L2/PTN/RAB21/PDLIM5/DPYSL3/LZTS1/SNX3/TIAM2/PSEN1/SIPA1L1/NIN/SETX/MYCBP2/STAU2/TOX/CAPRIN1/PLXNA2/CAMSAP2/FBXW8/ARHGAP35/NTN1/ULK2/IGF1R/PRKD1/ULK4/PTPRG/DTNBP1/CDH2/CUX1/SHTN1/DISC1/RYK/KDM1A/LRRK2/KIF13B/ROR2/MAP1B/SEMA5A/GOLGA4/LIMK1/HDAC2/NCS1/SNAP25/COBL/DAB2/OBSL1/SDC2/CAMK2G/P3H1/CRTC1	57
BP	GO:0048813	dendrite morphogenesis	26/1245	140/18903	1.34384e-06	0.000427975	0.000383016	ITGB1/GSK3B/TNIK/DHX36/EPHB1/DIP2A/EPHB2/KLF7/PTN/RAB21/PDLIM5/LZTS1/SIPA1L1/DCLK1/STAU2/CAPRIN1/RERE/FBXW8/MEF2A/DTNBP1/CUX1/LRRK2/FARP1/BTBD3/OBSL1/SDC2	26
BP	GO:0034067	protein localization to Golgi apparatus	11/1245	30/18903	1.64802e-06	0.000495689	0.000443617	GCC2/VPS13D/GBP5/ARL5B/OPTN/COG7/PACS1/RAB33B/OBSL1/VPS13C/CSNK1D	11
BP	GO:1905037	autophagosome organization	23/1245	117/18903	1.9599e-06	0.000558468	0.000499801	GABARAPL2/RNF5/SH3GLB1/SEC22B/PSEN1/RAB1A/AMBRA1/TMEM41B/RAB3GAP2/ULK2/PIK3C3/TRAPPC8/RAB3GAP1/LRRK2/ATG5/RALB/SNX18/RAB33B/WDR45B/ATG7/STBD1/MFN2/MAP1LC3A	23
BP	GO:0060537	muscle tissue development	54/1245	422/18903	2.09597e-06	0.00056738	0.000507777	COL11A1/LOX/DDX5/ITGB1/RCAN1/EPHB1/RUNX1/IGFBP5/NOTCH2/ARID2/PDLIM5/RBPJ/SGCD/KLF5/JPH2/TGFB2/SKI/MAP2K4/MEF2A/AKAP6/FLNB/VGLL4/MAPK14/FGFR2/RARB/BMPR1A/RYR2/ATG5/TPM1/NLN/MYH11/ACTN2/VRK3/YY1/MEF2C/MEGF10/SMYD1/FHOD3/CDON/OBSL1/NEB/XIRP2/FOS/ALPK3/NRAP/MYOZ1/ITGA7/MYO18B/CASQ1/SVIL/MYH14/KLHL40/PPP3CB/ACTN3	54
BP	GO:0030111	regulation of Wnt signaling pathway	45/1245	336/18903	4.43352e-06	0.001143	0.00102293	CCNYL1/CCN4/NXN/APP/GSK3B/TBL1XR1/IFT80/TTC21B/MDFIC/CDK14/GRB10/PRICKLE1/RBPJ/SNX3/PSEN1/MCC/TCF7L1/SULF1/SKI/ASPM/NLK/VGLL4/MAPK14/CDH2/FGFR2/TCF7L2/BICC1/DISC1/PRDM15/LRRK2/GNAQ/CCNY/FERMT1/UBR5/SEMA5A/LIMD1/DAAM2/STK4/JADE1/DAB2/TRABD2B/HMGXB4/RNF213/VCP/CSNK1D	45
BP	GO:0043547	positive regulation of GTPase activity	39/1245	283/18903	9.65187e-06	0.00237524	0.00212572	CCDC125/ITGB1/GSK3B/EPHA2/DOCK7/BCAR3/SNX13/RASGRF2/LARS1/TBC1D9B/TIAM2/SIPA1L1/FERMT2/TBC1D8/MAP4K4/ASAP1/RABGAP1L/RGL1/ARHGAP35/BCAS3/ABR/SGSM2/NEDD9/RAB11FIP2/RAB3GAP1/AGAP1/RASA1/WDR41/RSU1/PREX1/SRGAP2/IQSEC1/TBC1D5/BIN1/ARHGAP24/MYO9A/ELMOD2/SNX18/TBC1D2	39
BP	GO:0007033	vacuole organization	32/1245	213/18903	1.02442e-05	0.00241141	0.00215809	GABARAPL2/RNF5/SH3GLB1/SEC22B/MAN2A1/PSEN1/RAB1A/EXT1/AMBRA1/TMEM41B/RAB3GAP2/ULK2/PIK3C3/TRAPPC8/LYST/RAB3GAP1/LRRK2/TMEM165/ATG5/ATP6V1A/RALB/AP3B1/SNX18/CLN8/RAB33B/WDR45B/ATG7/STBD1/MFN2/RAB14/MAP1LC3A/TMEM199	32
BP	GO:0031589	cell-substrate adhesion	47/1245	369/18903	1.06971e-05	0.00241309	0.00215959	LAMC1/CDH13/ITGB1/PHLDB2/GSK3B/EPHB1/CLASP1/LIMS2/CDK6/NTN4/FER/EDIL3/SORBS3/UTRN/FERMT2/MAP4K4/WDPCP/RAB1A/ANTXR1/PARVA/ACTN4/BCAS3/NEDD9/CARMIL1/DOCK1/DISC1/PARVB/RASA1/JAK2/PTPRK/RSU1/FERMT1/PREX1/HSD17B12/CD44/SRGAP2/AXL/SORBS1/ADAM9/ACTN2/ITGA11/STK4/THSD1/DAB2/LIMCH1/ITGA7/ACTN3	47
BP	GO:0010720	positive regulation of cell development	41/1245	307/18903	1.24625e-05	0.00261522	0.0023405	RUFY3/ITGB1/PRKCI/DHX36/EPHB2/LIMS2/PTN/RAB21/MAN2A1/RFX3/TIAM2/FERMT2/NIN/STAU2/CAPRIN1/PLXNA2/ASPM/FBXW8/NTN1/IL6ST/NEDD9/CARMIL1/CUX1/DOCK1/SHTN1/VEGFC/DISC1/KDM1A/XRCC5/PDE5A/ZNF335/PREX1/MAP1B/SEMA5A/GOLGA4/LIMK1/BIN1/HDAC2/DAB2/OBSL1/ACTN3	41
BP	GO:0071711	basement membrane organization	11/1245	36/18903	1.25593e-05	0.00261522	0.0023405	LAMC1/ITGB1/PHLDB2/CLASP1/NTN4/EXT1/HMCN1/PXDN/FERMT1/LAMA2/PHLDB1	11
BP	GO:0043161	proteasome-mediated ubiquitin-dependent protein catabolic process	54/1245	450/18903	1.39727e-05	0.00280179	0.00250747	TNFAIP1/TRIM72/ZER1/RNF5/GSK3B/TBL1XR1/PSMD1/PRICKLE1/CLOCK/RNF4/FBXL17/CDC23/ECPAS/UBE3D/PSEN1/TRIP4/UBR1/RMND5A/PSMF1/COP1/EDEM3/FBXW8/PSMC4/MARCHF6/STT3B/UBR2/LRRK2/SH3RF2/HACE1/PIAS1/WAC/RNF121/TRIM2/TLK2/UBR3/SH3RF1/SEL1L/FBXW7/SPSB4/FAF1/FBXL12/FBXL3/KLHL20/APPBP2/DAB2/FBXW4/TRPC4AP/VCP/ZNRF1/CSNK1D/NPLOC4/KLHL40/PSMB7/WWP1	54
BP	GO:0030705	cytoskeleton-dependent intracellular transport	31/1245	208/18903	1.64698e-05	0.00318455	0.00285002	APP/IFT80/KIF17/MYO1B/TTC21B/RAB21/KIF3A/MYO6/IFT43/WDPCP/RAB1A/ARHGAP21/KIF3B/STAU2/KIFAP3/KIF1B/IFT81/ACTN4/MYO1D/MYO10/DTNBP1/DST/PCM1/DLG2/MYO1E/DYNC2H1/RHOT1/MAP1B/AP3B1/TUBA1A/HSPA8	31
BP	GO:0051258	protein polymerization	38/1245	281/18903	1.92736e-05	0.00359817	0.00322019	CLASP1/KANK4/FER/NIN/BBS4/SPTBN1/ARFGEF1/AMBRA1/CAMSAP2/SSH1/GAS7/RICTOR/HDGFL3/EVL/CARMIL1/ARPC1B/NCKAP1/RASA1/JAK2/PREX1/MAP1B/TUBGCP4/DAAM2/BIN1/KIRREL1/PDE4DIP/COBL/NAV3/CDK5RAP2/FHOD3/TOGARAM1/DNM1L/NUMA1/CASQ1/SVIL/CSNK1D/TPX2/MSRB2	38
BP	GO:0007224	smoothened signaling pathway	24/1245	144/18903	2.2858e-05	0.00412511	0.00369177	CPLANE2/IFT80/TTC21B/PRKACB/TULP3/EVC/CC2D2A/FBXL17/WDPCP/EXT1/GORAB/IFT81/TMEM231/CHSY1/RUNX2/MOSMO/FGFR2/C2CD3/DYNC2H1/TTBK2/GLI2/CDON/VCP/CDK20	24
BP	GO:0021915	neural tube development	26/1245	164/18903	2.62364e-05	0.00458205	0.00410071	SHROOM3/CPLANE2/EPHA2/LUZP1/PHACTR4/PRKACB/PHGDH/PRICKLE1/TULP3/CC2D2A/PSEN1/BBS4/WDPCP/AMBRA1/TGFB2/GORAB/SKI/PLXNA2/ARHGAP35/C2CD3/SSBP3/STK4/GLI2/COBL/CDK20/TRAF6	26
BP	GO:0030239	myofibril assembly	15/1245	68/18903	2.8288e-05	0.00478597	0.00428321	ITGB1/MEF2A/TPM1/MYH11/ACTN2/FHOD3/OBSL1/MYL9/NEB/OBSCN/CAPN3/NRAP/MYOZ1/CASQ1/MYOM2	15
BP	GO:1902903	regulation of supramolecular fiber organization	47/1245	384/18903	3.00819e-05	0.00493525	0.00441681	APP/CD47/PHLDB2/CLASP1/KANK4/FER/SORBS3/PSEN1/FERMT2/BBS4/SPTBN1/PLEK/ARFGEF1/SWAP70/CAMSAP2/SSH1/FHOD1/ARHGAP35/RICTOR/HDGFL3/EVL/ATXN7/CARMIL1/ARPC1B/NCKAP1/RASA1/TPM1/MAP1B/SEMA5A/DAAM2/LIMK1/ACTN2/BIN1/KIRREL1/TTBK2/PDE4DIP/NAV3/LIMA1/CDK5RAP2/FHOD3/LIMCH1/ALMS1/TOGARAM1/NUMA1/HSPA8/SVIL/TPX2	47
BP	GO:0050849	negative regulation of calcium-mediated signaling	8/1245	21/18903	3.24782e-05	0.00510862	0.00457196	RCAN1/GSK3B/PLEK/ATP2B4/ITPR1/MYOZ1/ACTN3/SLA2	8
BP	GO:1902905	positive regulation of supramolecular fiber organization	27/1245	176/18903	3.37212e-05	0.00510862	0.00457196	APP/CD47/CLASP1/FER/SORBS3/PSEN1/FERMT2/PLEK/SWAP70/FHOD1/RICTOR/EVL/CARMIL1/NCKAP1/TPM1/MAP1B/SEMA5A/LIMK1/ACTN2/BIN1/KIRREL1/PDE4DIP/NAV3/CDK5RAP2/LIMCH1/TOGARAM1/NUMA1	27
BP	GO:0055002	striated muscle cell development	15/1245	69/18903	3.39694e-05	0.00510862	0.00457196	ITGB1/MEF2A/TPM1/MYH11/ACTN2/FHOD3/OBSL1/MYL9/NEB/OBSCN/CAPN3/NRAP/MYOZ1/CASQ1/MYOM2	15
BP	GO:0043254	regulation of protein-containing complex assembly	49/1245	410/18903	3.82825e-05	0.00560167	0.00501322	FBLIM1/GSK3B/CLASP1/KANK4/SH3GLB1/GBP5/RNF4/FER/FERMT2/VPS39/BBS4/SPTBN1/PLEK/PMEPA1/ARFGEF1/ASAP1/AMBRA1/AIDA/PARP1/CAMSAP2/SSH1/RICTOR/EVL/CARMIL1/ARPC1B/SLF2/NCKAP1/RASA1/FERMT1/MAP1B/DAAM2/RALB/BIN1/KIRREL1/FAF1/PDE4DIP/NAV3/CDK5RAP2/FHOD3/TRABD2B/TOGARAM1/PTPN11/NUMA1/HSPA8/SAR1B/VCP/SVIL/THRA/LGALS3	49
BP	GO:0061351	neural precursor cell proliferation	24/1245	149/18903	4.06136e-05	0.00578636	0.00517851	ITGB1/EPHB1/LIMS2/DOCK7/PTBP2/PTN/TOX/KIFAP3/RERE/ASPM/TEAD3/CDH2/FGFR2/PCM1/VEGFC/DISC1/RYK/KDM1A/LRRK2/ZNF335/ATF5/CDON/DAGLA/NDUFS2	24
BP	GO:0048592	eye morphogenesis	25/1245	159/18903	4.28587e-05	0.00594967	0.00532466	AHI1/PRKCI/EPHB1/EPHA2/EPHB2/PHACTR4/SP3/COL5A2/BCAR3/GNAT2/NOTCH2/MAN2A1/FBN1/BBS4/MEIS1/STAU2/SKI/THRB/RARB/MEGF11/YY1/CDON/OBSL1/MFN2/FAT1	25
BP	GO:0007229	integrin-mediated signaling pathway	20/1245	113/18903	4.46453e-05	0.00599301	0.00536345	LAMC1/ITGB1/CD47/PHACTR4/LIMS2/PTN/FERMT2/PLEK/SLC2A10/PRKD1/NEDD9/DST/DOCK1/FERMT1/ERBIN/ADAM9/ITGA11/PTPN11/ITGA7/LAMA2	20
BP	GO:0030010	establishment of cell polarity	24/1245	150/18903	4.53849e-05	0.00599301	0.00536345	RUFY3/ITGB1/GSK3B/PRKCI/EPHB1/CLASP1/DOCK7/WDPCP/NEK3/PARD3/ARFGEF1/BCAS3/RICTOR/IGF1R/RAB11FIP2/SHTN1/MCPH1/FERMT1/MAP1B/MYO9A/CDK5RAP2/PARD3B/NUMA1/FAT1	24
BP	GO:0048738	cardiac muscle tissue development	33/1245	241/18903	5.17557e-05	0.00646931	0.00578972	COL11A1/ITGB1/RUNX1/NOTCH2/ARID2/PDLIM5/RBPJ/SGCD/JPH2/TGFB2/SKI/MAP2K4/MEF2A/AKAP6/VGLL4/MAPK14/FGFR2/RARB/BMPR1A/RYR2/ATG5/TPM1/MYH11/ACTN2/YY1/MEF2C/FHOD3/OBSL1/NEB/XIRP2/ALPK3/NRAP/MYO18B	33
BP	GO:1901879	regulation of protein depolymerization	17/1245	88/18903	5.23514e-05	0.00646931	0.00578972	ASPH/CLASP1/SPTBN1/PLEK/SWAP70/CAMSAP2/HDGFL3/ATXN7/CARMIL1/MAP1B/SEMA5A/ACTN2/TTBK2/NAV3/LIMA1/SVIL/TPX2	17
BP	GO:0034454	microtubule anchoring at centrosome	6/1245	12/18903	5.27667e-05	0.00646931	0.00578972	GSK3B/KIF3A/NIN/BBS4/NINL/PCM1	6
BP	GO:0051056	regulation of small GTPase mediated signal transduction	39/1245	305/18903	5.37715e-05	0.00646931	0.00578972	TNFAIP1/CCDC125/ITGB1/ARHGAP17/ARHGEF17/KALRN/EPHB2/NOTCH2/RASGRF2/TIAM2/SIPA1L1/MAP4K4/MAPKAP1/ARHGAP21/ARFGEF1/ARHGAP39/SWAP70/ARHGAP20/TGFB2/ARHGAP35/ABR/ARHGAP23/TRIO/RASA1/KANK2/PREX1/SRGAP2/ERBIN/IQSEC1/FAM13A/ARHGAP24/MYO9A/ITSN1/CDON/OBSCN/MFN2/GNA13/MYO9B/SQSTM1	39
BP	GO:0016236	macroautophagy	40/1245	317/18903	5.84969e-05	0.00688484	0.00616159	VPS13D/GABARAPL2/ILRUN/RNF5/SH3GLB1/SEC22B/LZTS1/SPTLC2/PSEN1/VPS39/RAB1A/OPTN/AMBRA1/TMEM41B/RAB3GAP2/ULK2/PIK3C3/TRAPPC8/RAB3GAP1/LRRK2/ATG5/ZFYVE1/WAC/ATP6V1A/TBC1D5/RALB/SESN3/SNX18/RAB33B/WDR45B/ATG7/VPS13C/STBD1/MFN2/RNF213/SMG1/SQSTM1/VCP/EXOC8/MAP1LC3A	40
BP	GO:0060348	bone development	32/1245	233/18903	6.30195e-05	0.00725931	0.00649672	LOX/CCN4/SRD5A1/IFT80/NOTCH2/TULP3/EVC/BNC2/FOXN3/FBN1/MEIS1/EXT1/SULF1/SKI/PDGFC/CHSY1/RUNX2/MAPK14/DYM/FGFR2/RARB/MCPH1/TRIP11/FBXW7/MEF2C/DHRS3/XYLT1/FLI1/PTPN11/ACTN3/P3H1/GNAS	32
BP	GO:0008360	regulation of cell shape	24/1245	154/18903	6.99069e-05	0.00788492	0.00705661	EPB42/FBLIM1/SHROOM3/PRPF40A/SEPTIN7/RHOBTB2/FERMT2/WDPCP/PARVA/PLXNA2/ARHGAP35/MYH10/MYO10/SYNE3/PARVB/RASA1/TPM1/LIMD1/RHOBTB3/RHOJ/ITGA7/GNA13/MYH14/PALM2AKAP2	24
BP	GO:0043244	regulation of protein-containing complex disassembly	21/1245	126/18903	7.26178e-05	0.00802352	0.00718066	ASPH/SCAF4/CLASP1/SPTBN1/PLEK/SETX/SWAP70/CAMSAP2/IGF1R/HDGFL3/ATXN7/CARMIL1/ATG5/MAP1B/SEMA5A/ACTN2/TTBK2/NAV3/LIMA1/SVIL/TPX2	21
BP	GO:0016055	Wnt signaling pathway	52/1245	456/18903	7.80494e-05	0.00840349	0.00752071	CCNYL1/CCN4/NXN/APP/GSK3B/TBL1XR1/TNIK/IFT80/TTC21B/MDFIC/CDK14/GRB10/PRICKLE1/RBPJ/SNX3/PSEN1/DAAM1/FERMT2/MCC/TCF7L1/EXT1/SULF1/SKI/ASPM/NLK/VGLL4/MAPK14/CDH2/FGFR2/TCF7L2/BICC1/DISC1/RYK/PRDM15/LRRK2/GNAQ/ROR2/CCNY/FERMT1/UBR5/SEMA5A/LIMD1/DAAM2/STK4/JADE1/DAB2/FBXW4/TRABD2B/HMGXB4/RNF213/VCP/CSNK1D	52
BP	GO:0001654	eye development	46/1245	388/18903	7.93301e-05	0.00840349	0.00752071	PLAAT3/AHI1/PRKCI/EPHB1/EPHA2/EPHB2/CLIC4/PHACTR4/SP3/COL5A2/BCAR3/GNAT2/NOTCH2/PBX1/TULP3/CC2D2A/MAN2A1/PSEN1/FBN1/BBS4/WDPCP/MEIS1/STAU2/ATP2B4/TGFB2/SKI/SLC7A11/TMEM231/ARHGAP35/DTNBP1/THRB/RARB/RAB3GAP1/PXDN/MEGF11/HDAC2/YY1/CLN8/CDON/OBSL1/RHOJ/MFN2/IMPDH2/FAT1/CDK20/PKNOX1	46
BP	GO:0014706	striated muscle tissue development	34/1245	257/18903	8.07133e-05	0.00840349	0.00752071	COL11A1/LOX/ITGB1/RUNX1/NOTCH2/ARID2/PDLIM5/RBPJ/SGCD/JPH2/TGFB2/SKI/MAP2K4/MEF2A/AKAP6/VGLL4/MAPK14/FGFR2/RARB/BMPR1A/RYR2/ATG5/TPM1/MYH11/ACTN2/YY1/MEF2C/FHOD3/OBSL1/NEB/XIRP2/ALPK3/NRAP/MYO18B	34
BP	GO:0198738	cell-cell signaling by wnt	52/1245	458/18903	8.73687e-05	0.00887343	0.00794128	CCNYL1/CCN4/NXN/APP/GSK3B/TBL1XR1/TNIK/IFT80/TTC21B/MDFIC/CDK14/GRB10/PRICKLE1/RBPJ/SNX3/PSEN1/DAAM1/FERMT2/MCC/TCF7L1/EXT1/SULF1/SKI/ASPM/NLK/VGLL4/MAPK14/CDH2/FGFR2/TCF7L2/BICC1/DISC1/RYK/PRDM15/LRRK2/GNAQ/ROR2/CCNY/FERMT1/UBR5/SEMA5A/LIMD1/DAAM2/STK4/JADE1/DAB2/FBXW4/TRABD2B/HMGXB4/RNF213/VCP/CSNK1D	52
BP	GO:0055013	cardiac muscle cell development	16/1245	83/18903	8.85048e-05	0.00887343	0.00794128	PDLIM5/SGCD/MAP2K4/MEF2A/AKAP6/BMPR1A/ATG5/MYH11/ACTN2/YY1/FHOD3/OBSL1/NEB/ALPK3/NRAP/MYO18B	16
BP	GO:0060996	dendritic spine development	17/1245	92/18903	9.37722e-05	0.0092306	0.00826093	DHX36/EPHB1/DIP2A/EPHB2/PDLIM5/PSEN1/SIPA1L1/STAU2/ASAP1/CAPRIN1/DTNBP1/DISC1/LRRK2/SRGAP2/IQSEC1/HDAC2/MEF2C	17
BP	GO:0022411	cellular component disassembly	54/1245	483/18903	9.67224e-05	0.00935098	0.00836867	AKAP8L/ASPH/VPS13D/LAMC1/GABARAPL2/PLAAT3/SCAF4/ADAMTS5/GSK3B/CLASP1/ARID2/FER/TRIP4/MAP4K4/SPTBN1/PLEK/SETX/OPTN/AMBRA1/SWAP70/CAMSAP2/CAMKK2/ULK2/IGF1R/HDGFL3/ATXN7/NEDD9/CARMIL1/PIK3C3/ATG5/MAP1B/SEMA5A/IQSEC1/ACTN2/DPP4/FAP/TTBK2/MRRF/FBXW7/NAV3/LIMA1/WDR45B/ATG7/VPS13C/DNM1L/MFN2/HSPA8/SQSTM1/VCP/SVIL/SREBF2/EXOC8/TPX2/MAP1LC3A	54
BP	GO:0150063	visual system development	46/1245	392/18903	0.000101326	0.00959028	0.00858283	PLAAT3/AHI1/PRKCI/EPHB1/EPHA2/EPHB2/CLIC4/PHACTR4/SP3/COL5A2/BCAR3/GNAT2/NOTCH2/PBX1/TULP3/CC2D2A/MAN2A1/PSEN1/FBN1/BBS4/WDPCP/MEIS1/STAU2/ATP2B4/TGFB2/SKI/SLC7A11/TMEM231/ARHGAP35/DTNBP1/THRB/RARB/RAB3GAP1/PXDN/MEGF11/HDAC2/YY1/CLN8/CDON/OBSL1/RHOJ/MFN2/IMPDH2/FAT1/CDK20/PKNOX1	46
BP	GO:0008589	regulation of smoothened signaling pathway	16/1245	84/18903	0.00010274	0.00959028	0.00858283	CPLANE2/TTC21B/PRKACB/TULP3/EVC/FBXL17/GORAB/IFT81/CHSY1/RUNX2/MOSMO/FGFR2/C2CD3/DYNC2H1/VCP/CDK20	16
BP	GO:0048736	appendage development	26/1245	178/18903	0.000108054	0.00970509	0.00868558	LNPK/ASPH/CPLANE2/IFT80/MBNL1/NOTCH2/PBX1/TULP3/PSEN1/FERMT2/WDPCP/EXT1/TGFB2/SKI/PLXNA2/SLC7A11/TMEM231/RUNX2/FGFR2/RARB/BMPR1A/C2CD3/DYNC2H1/PRKAB1/HDAC2/FBXW4	26
BP	GO:0060173	limb development	26/1245	178/18903	0.000108054	0.00970509	0.00868558	LNPK/ASPH/CPLANE2/IFT80/MBNL1/NOTCH2/PBX1/TULP3/PSEN1/FERMT2/WDPCP/EXT1/TGFB2/SKI/PLXNA2/SLC7A11/TMEM231/RUNX2/FGFR2/RARB/BMPR1A/C2CD3/DYNC2H1/PRKAB1/HDAC2/FBXW4	26
BP	GO:0031532	actin cytoskeleton reorganization	19/1245	111/18903	0.000109348	0.00970509	0.00868558	TNIK/ATP2C1/NOTCH2/FER/SIPA1L1/PLEK/ANTXR1/PARVA/HMCN1/GAB1/BCAS3/RICTOR/NEDD9/DTNBP1/CARMIL1/MCU/PARVB/CDC42BPA/FGF7	19
BP	GO:0044089	positive regulation of cellular component biogenesis	55/1245	498/18903	0.000115563	0.0100165	0.00896431	CD47/PHLDB2/GSK3B/EPHB1/EPHA2/EPHB2/CLASP1/SH3GLB1/GBP5/SEPTIN7/FER/DPYSL3/SORBS3/FERMT2/BBS4/MAP4K4/PLEK/STAU2/ASAP1/AMBRA1/SWAP70/RAB3GAP2/FHOD1/ERCC1/ARHGAP35/BCAS3/SEPTIN9/RICTOR/EVL/CARMIL1/SLF2/RAB3GAP1/NCKAP1/TPM1/FERMT1/MAP1B/TASOR/LIMK1/RALB/BIN1/KIRREL1/SNX18/FAF1/PDE4DIP/COBL/NAV3/CDK5RAP2/PAN3/TRABD2B/LIMCH1/TOGARAM1/NUMA1/VCP/PHLDB1/LGALS3	55
BP	GO:0030900	forebrain development	45/1245	383/18903	0.000116557	0.0100165	0.00896431	LHX8/SRD5A1/APP/GSK3B/EPHB2/NRP2/TTC21B/DOCK7/CDK6/RBPJ/ANXA3/PSEN1/NIN/BBS4/DCLK1/EXT1/TOX/ATP2B4/SKI/ASPM/SLC7A11/ARHGAP35/IGF1R/CDH2/FGFR2/RARB/PCM1/MCPH1/BMPR1A/DISC1/RYK/KDM1A/RAB3GAP1/LRRK2/ZNF335/DYNC2H1/SRGAP2/AXL/SEMA5A/BTBD3/ZSWIM6/GLI2/ATF5/CDON/OGDH	45
BP	GO:0009100	glycoprotein metabolic process	46/1245	395/18903	0.000121312	0.0102376	0.00916213	COL11A1/PHLDA1/TMTC3/POGLUT3/FUT4/RNF5/BACE2/DHDDS/MGAT5/ALG6/TET2/MAN2A1/PGM3/PSEN1/GALNT16/RAB1A/SLC2A10/DPY19L4/EXT1/SULF1/ARFGEF1/ST3GAL1/EDEM3/MARCHF6/CHSY1/PCSK6/STT3B/EOGT/COG7/CHST15/TCF7L2/ST3GAL6/GALNT11/PAWR/LARGE1/TMEM165/UGGT2/TRIP11/CRPPA/PMM2/XYLT1/NGLY1/TMTC1/AATF/SLC34A1/NCSTN	46
BP	GO:0045445	myoblast differentiation	19/1245	112/18903	0.000123694	0.0102376	0.00916213	EPAS1/DDX5/ITGB1/MBNL1/ARID2/PRICKLE1/RBPJ/TRIP4/MAPK14/TCF7L2/ARID1B/SMARCA2/MEF2C/MEGF10/PHF10/SMYD1/CDON/CAPN3/BTG1	19
BP	GO:0050769	positive regulation of neurogenesis	31/1245	231/18903	0.000125587	0.0102376	0.00916213	RUFY3/ITGB1/PRKCI/DHX36/EPHB2/PTN/RAB21/MAN2A1/TIAM2/NIN/STAU2/CAPRIN1/PLXNA2/ASPM/FBXW8/NTN1/IL6ST/CUX1/SHTN1/VEGFC/DISC1/KDM1A/XRCC5/ZNF335/MAP1B/SEMA5A/GOLGA4/LIMK1/BIN1/HDAC2/OBSL1	31
BP	GO:0008154	actin polymerization or depolymerization	28/1245	200/18903	0.000126693	0.0102376	0.00916213	KANK4/FER/BBS4/SPTBN1/PLEK/ARFGEF1/SWAP70/SSH1/ARHGAP35/GAS7/RICTOR/EVL/CARMIL1/ARPC1B/NCKAP1/RASA1/JAK2/PREX1/SEMA5A/DAAM2/ACTN2/BIN1/KIRREL1/COBL/LIMA1/FHOD3/SVIL/MSRB2	28
BP	GO:0042594	response to starvation	29/1245	211/18903	0.000134556	0.0106466	0.00952818	GABARAPL2/GNPAT/DAP/SRD5A1/SH3GLB1/NUAK1/LARS1/AMBRA1/XPR1/BCAS3/ULK2/IGF1R/PRKD1/PIK3C3/FOXK1/LRRK2/ATG5/ZFYVE1/TBC1D5/RALB/SESN3/WDR45B/ATG7/FOS/HSPA8/PRKAG3/SREBF2/SLC34A1/MAP1LC3A	29
BP	GO:0009259	ribonucleotide metabolic process	52/1245	466/18903	0.000135688	0.0106466	0.00952818	CDA/PMVK/AMPD3/NUDT19/ELOVL5/SLC35B2/PGM1/APP/GMPS/DIP2A/EPHA2/AK2/SLC25A12/HDAC4/CTPS1/AK5/AASS/NDUFA6/PAPSS1/SLC4A4/BEND3/PSEN1/PANK2/FAR1/PARP1/SUCLG2/SLC35B3/FOXK1/NT5C2/PARG/DLG2/LRRK2/PDE5A/HSD17B12/PANK3/PANK1/LDHC/ATP6V1A/DNM1L/OGDH/GPD1/NDUFA9/NDUFB7/HSPA8/NDUFS1/NDUFS2/SDHC/VCP/IMPDH2/ACTN3/PRKAG3/GMPR2	52
BP	GO:0031346	positive regulation of cell projection organization	42/1245	352/18903	0.000138339	0.0106995	0.00957556	RUFY3/GSK3B/PRKCI/DHX36/EPHB2/CREB3L2/PTN/SEPTIN7/RAB21/DPYSL3/SNX3/TIAM2/NIN/BBS4/SETX/STAU2/TOX/CAPRIN1/PLXNA2/FBXW8/ARHGAP35/BCAS3/NTN1/SEPTIN9/IGF1R/PRKD1/NEDD9/CARMIL1/CUX1/SHTN1/DISC1/KDM1A/NCKAP1/ROR2/MAP1B/SEMA5A/GOLGA4/LIMK1/COBL/OBSL1/P3H1/CRTC1	42
BP	GO:0048880	sensory system development	46/1245	398/18903	0.000144811	0.0110423	0.00988233	PLAAT3/AHI1/PRKCI/EPHB1/EPHA2/EPHB2/CLIC4/PHACTR4/SP3/COL5A2/BCAR3/GNAT2/NOTCH2/PBX1/TULP3/CC2D2A/MAN2A1/PSEN1/FBN1/BBS4/WDPCP/MEIS1/STAU2/ATP2B4/TGFB2/SKI/SLC7A11/TMEM231/ARHGAP35/DTNBP1/THRB/RARB/RAB3GAP1/PXDN/MEGF11/HDAC2/YY1/CLN8/CDON/OBSL1/RHOJ/MFN2/IMPDH2/FAT1/CDK20/PKNOX1	46
BP	GO:1903311	regulation of mRNA metabolic process	38/1245	309/18903	0.000152142	0.0112605	0.0100776	RBM11/IGF2BP3/DDX5/PTBP1/IGF2BP2/DHX36/MBNL1/PUM1/GIGYF2/TUT4/RBFOX2/TNRC6B/QKI/CNOT11/PUM2/NBAS/MBNL2/CELF2/NUP98/SFSWAP/FTO/NOVA1/EXOSC7/MAPK14/RBM20/DCPS/DIS3L2/FAM172A/SAFB/PARN/PAN3/EXOSC9/MOV10/HNRNPD/DCP2/HSPA8/MAPKAPK2/MIRLET7A1	38
BP	GO:0072393	microtubule anchoring at microtubule organizing center	6/1245	14/18903	0.000152904	0.0112605	0.0100776	GSK3B/KIF3A/NIN/BBS4/NINL/PCM1	6
BP	GO:0031334	positive regulation of protein-containing complex assembly	27/1245	192/18903	0.000153912	0.0112605	0.0100776	GSK3B/CLASP1/SH3GLB1/GBP5/FER/FERMT2/PLEK/ASAP1/AMBRA1/RICTOR/EVL/CARMIL1/SLF2/NCKAP1/FERMT1/MAP1B/BIN1/KIRREL1/FAF1/PDE4DIP/NAV3/CDK5RAP2/TRABD2B/TOGARAM1/NUMA1/VCP/LGALS3	27
BP	GO:0030832	regulation of actin filament length	24/1245	162/18903	0.00015689	0.0113253	0.0101356	KANK4/FER/BBS4/SPTBN1/PLEK/ARFGEF1/SWAP70/SSH1/ARHGAP35/RICTOR/EVL/CARMIL1/ARPC1B/NCKAP1/RASA1/SEMA5A/DAAM2/ACTN2/BIN1/KIRREL1/LIMA1/FHOD3/NEB/SVIL	24
BP	GO:0055007	cardiac muscle cell differentiation	20/1245	124/18903	0.00016967	0.0120115	0.0107497	ITGB1/PDLIM5/RBPJ/SGCD/MAP2K4/MEF2A/AKAP6/RARB/BMPR1A/ATG5/MYH11/ACTN2/YY1/MEF2C/FHOD3/OBSL1/NEB/ALPK3/NRAP/MYO18B	20
BP	GO:0009150	purine ribonucleotide metabolic process	50/1245	447/18903	0.000170832	0.0120115	0.0107497	PMVK/AMPD3/NUDT19/ELOVL5/SLC35B2/PGM1/APP/GMPS/DIP2A/EPHA2/AK2/SLC25A12/HDAC4/AK5/AASS/NDUFA6/PAPSS1/SLC4A4/BEND3/PSEN1/PANK2/FAR1/PARP1/SUCLG2/SLC35B3/FOXK1/NT5C2/PARG/DLG2/LRRK2/PDE5A/HSD17B12/PANK3/PANK1/LDHC/ATP6V1A/DNM1L/OGDH/GPD1/NDUFA9/NDUFB7/HSPA8/NDUFS1/NDUFS2/SDHC/VCP/IMPDH2/ACTN3/PRKAG3/GMPR2	50
BP	GO:0030048	actin filament-based movement	21/1245	134/18903	0.000178808	0.0124111	0.0111074	MYO1B/KCNJ3/SCN1A/CACNA2D1/SGCD/MYO6/PARVA/ACTN4/MYO1D/MYH10/GPD1L/SHTN1/RYR2/MYO1E/TPM1/BIN1/LIMCH1/ATP2A1/MYO9B/MYH14/MYH2	21
BP	GO:0034453	microtubule anchoring	8/1245	26/18903	0.000185434	0.0127081	0.0113731	GCC2/GSK3B/CLASP1/KIF3A/NIN/BBS4/NINL/PCM1	8
BP	GO:0061572	actin filament bundle organization	24/1245	164/18903	0.000189955	0.0128552	0.0115048	TNFAIP1/CD47/PHLDB2/MYO1B/CLASP1/CALD1/DPYSL3/SORBS3/FERMT2/BBS4/PLEK/SWAP70/FHOD1/EVL/NEDD9/CARMIL1/SHTN1/PAWR/TPM1/LIMK1/SORBS1/LIMA1/LIMCH1/ALMS1	24
BP	GO:0007409	axonogenesis	49/1245	438/18903	0.000196938	0.0131632	0.0117804	RUFY3/ITGB1/EMB/APP/ALCAM/GSK3B/KALRN/EPHB1/EPHA2/EPHB2/KLF7/NRP2/DOCK7/NOTCH2/RAB21/PALLD/TIAM2/PSEN1/SIPA1L1/NIN/MYCBP2/DCLK1/PARD3/EXT1/PLXNA2/CDH11/ARHGAP35/NTN1/ULK2/TRIO/IGF1R/CDH2/LMTK2/FGFR2/SHTN1/DISC1/RYK/KIF13B/TTL/MAP1B/SEMA5A/GOLGA4/LIMK1/CRPPA/GLI2/COBL/PTPN11/LAMA2/PPP3CB	49
BP	GO:0019693	ribose phosphate metabolic process	52/1245	475/18903	0.000218168	0.0144044	0.0128912	CDA/PMVK/AMPD3/NUDT19/ELOVL5/SLC35B2/PGM1/APP/GMPS/DIP2A/EPHA2/AK2/SLC25A12/HDAC4/CTPS1/AK5/AASS/NDUFA6/PAPSS1/SLC4A4/BEND3/PSEN1/PANK2/FAR1/PARP1/SUCLG2/SLC35B3/FOXK1/NT5C2/PARG/DLG2/LRRK2/PDE5A/HSD17B12/PANK3/PANK1/LDHC/ATP6V1A/DNM1L/OGDH/GPD1/NDUFA9/NDUFB7/HSPA8/NDUFS1/NDUFS2/SDHC/VCP/IMPDH2/ACTN3/PRKAG3/GMPR2	52
BP	GO:1901620	regulation of smoothened signaling pathway involved in dorsal/ventral neural tube patterning	5/1245	10/18903	0.000234226	0.0152783	0.0136733	CPLANE2/PRKACB/TULP3/GORAB/CDK20	5
BP	GO:0055006	cardiac cell development	16/1245	90/18903	0.00023791	0.0153338	0.013723	PDLIM5/SGCD/MAP2K4/MEF2A/AKAP6/BMPR1A/ATG5/MYH11/ACTN2/YY1/FHOD3/OBSL1/NEB/ALPK3/NRAP/MYO18B	16
BP	GO:0007026	negative regulation of microtubule depolymerization	8/1245	27/18903	0.000248397	0.0158214	0.0141594	CLASP1/CAMSAP2/HDGFL3/ATXN7/MAP1B/TTBK2/NAV3/TPX2	8
BP	GO:0061564	axon development	53/1245	490/18903	0.000256769	0.0161645	0.0144664	LRIG2/RUFY3/ITGB1/EMB/APP/ALCAM/GSK3B/KALRN/EPHB1/EPHA2/EPHB2/KLF7/NRP2/DOCK7/NOTCH2/PTN/RAB21/PALLD/TIAM2/PSEN1/SIPA1L1/NIN/MYCBP2/DCLK1/PARD3/EXT1/PLXNA2/CAMSAP2/CDH11/ARHGAP35/NTN1/ULK2/TRIO/IGF1R/CDH2/LMTK2/FGFR2/SHTN1/DISC1/RYK/KIF13B/JAK2/TTL/MAP1B/SEMA5A/GOLGA4/LIMK1/CRPPA/GLI2/COBL/PTPN11/LAMA2/PPP3CB	53
BP	GO:1905508	protein localization to microtubule organizing center	9/1245	34/18903	0.000264285	0.0162393	0.0145334	GSK3B/BBS4/CEP72/PCM1/MCPH1/DISC1/C2CD3/NUMA1/CSNK1D	9
BP	GO:0043010	camera-type eye development	40/1245	340/18903	0.000265134	0.0162393	0.0145334	PLAAT3/AHI1/EPHB1/EPHA2/EPHB2/CLIC4/PHACTR4/SP3/BCAR3/GNAT2/NOTCH2/TULP3/CC2D2A/MAN2A1/PSEN1/FBN1/BBS4/WDPCP/MEIS1/ATP2B4/TGFB2/SKI/SLC7A11/TMEM231/ARHGAP35/DTNBP1/THRB/RAB3GAP1/MEGF11/HDAC2/YY1/CLN8/CDON/OBSL1/RHOJ/MFN2/IMPDH2/FAT1/CDK20/PKNOX1	40
BP	GO:0010770	positive regulation of cell morphogenesis involved in differentiation	15/1245	82/18903	0.000266956	0.0162393	0.0145334	DHX36/EPHB2/LIMS2/RAB21/FERMT2/STAU2/CAPRIN1/FBXW8/NEDD9/CARMIL1/CUX1/DOCK1/PREX1/DAB2/OBSL1	15
BP	GO:0010970	transport along microtubule	24/1245	168/18903	0.000275083	0.0165477	0.0148094	APP/IFT80/KIF17/TTC21B/RAB21/KIF3A/IFT43/WDPCP/RAB1A/ARHGAP21/KIF3B/STAU2/KIFAP3/KIF1B/IFT81/DTNBP1/DST/PCM1/DLG2/DYNC2H1/RHOT1/MAP1B/AP3B1/HSPA8	24
BP	GO:0010927	cellular component assembly involved in morphogenesis	19/1245	119/18903	0.000279362	0.0166205	0.0148746	GNPAT/ITGB1/PHLDB2/CLASP1/MEF2A/TPM1/MYH11/ACTN2/FHOD3/OBSL1/MYL9/NEB/OBSCN/CAPN3/NRAP/MYOZ1/CASQ1/MYOM2/PHLDB1	19
BP	GO:0031669	cellular response to nutrient levels	30/1245	231/18903	0.000285914	0.0168254	0.0150579	GABARAPL2/DAP/SRD5A1/SH3GLB1/TRIM24/NUAK1/LARS1/MAPKAP1/AMBRA1/XPR1/RICTOR/IGF1R/PRKD1/PIK3C3/DCPS/LRRK2/KANK2/ATG5/ZFYVE1/PRKAB1/RALB/SESN3/WDR45B/ATG7/FOS/HSPA8/PRKAG3/SREBF2/SLC34A1/MAP1LC3A	30
BP	GO:0048593	camera-type eye morphogenesis	20/1245	129/18903	0.000292201	0.0169686	0.015186	AHI1/EPHB1/EPHA2/EPHB2/PHACTR4/SP3/BCAR3/GNAT2/NOTCH2/MAN2A1/BBS4/MEIS1/SKI/THRB/MEGF11/YY1/CDON/OBSL1/MFN2/FAT1	20
BP	GO:1903008	organelle disassembly	21/1245	139/18903	0.000300203	0.0169686	0.015186	VPS13D/GABARAPL2/PLAAT3/TRIP4/OPTN/AMBRA1/CAMKK2/ULK2/NEDD9/ATG5/MRRF/FBXW7/WDR45B/ATG7/VPS13C/DNM1L/MFN2/SQSTM1/VCP/SREBF2/MAP1LC3A	21
BP	GO:0032956	regulation of actin cytoskeleton organization	42/1245	365/18903	0.000303475	0.0169686	0.015186	ARHGAP17/CD47/PHLDB2/CLASP1/KANK4/NOTCH2/FER/SORBS3/RHOBTB2/FERMT2/BBS4/SPTBN1/PLEK/STAU2/ARFGEF1/SWAP70/SSH1/FHOD1/ARHGAP35/BCAS3/RICTOR/IQGAP1/EVL/NEDD9/CARMIL1/ARPC1B/NCKAP1/RASA1/TPM1/SEMA5A/DAAM2/LIMK1/ACTN2/BIN1/KIRREL1/RHOBTB3/LIMA1/FHOD3/LIMCH1/ALMS1/NEB/SVIL	42
BP	GO:0008064	regulation of actin polymerization or depolymerization	23/1245	159/18903	0.000304017	0.0169686	0.015186	KANK4/FER/BBS4/SPTBN1/PLEK/ARFGEF1/SWAP70/SSH1/ARHGAP35/RICTOR/EVL/CARMIL1/ARPC1B/NCKAP1/RASA1/SEMA5A/DAAM2/ACTN2/BIN1/KIRREL1/LIMA1/FHOD3/SVIL	23
BP	GO:0035051	cardiocyte differentiation	23/1245	159/18903	0.000304017	0.0169686	0.015186	ITGB1/DHX36/PRICKLE1/PDLIM5/RBPJ/SGCD/TGFB2/MAP2K4/MEF2A/AKAP6/RARB/BMPR1A/ATG5/MYH11/ACTN2/YY1/MEF2C/FHOD3/OBSL1/NEB/ALPK3/NRAP/MYO18B	23
BP	GO:0048814	regulation of dendrite morphogenesis	13/1245	66/18903	0.000317856	0.0175599	0.0157153	GSK3B/TNIK/DHX36/EPHB2/RAB21/LZTS1/SIPA1L1/STAU2/CAPRIN1/FBXW8/CUX1/OBSL1/SDC2	13
BP	GO:0009101	glycoprotein biosynthetic process	38/1245	321/18903	0.000329824	0.018037	0.0161423	PHLDA1/TMTC3/POGLUT3/FUT4/BACE2/DHDDS/MGAT5/ALG6/TET2/MAN2A1/PGM3/PSEN1/GALNT16/SLC2A10/DPY19L4/EXT1/ARFGEF1/ST3GAL1/EDEM3/CHSY1/STT3B/EOGT/COG7/CHST15/TCF7L2/ST3GAL6/GALNT11/PAWR/LARGE1/TMEM165/UGGT2/TRIP11/CRPPA/PMM2/XYLT1/TMTC1/AATF/NCSTN	38
BP	GO:0051017	actin filament bundle assembly	23/1245	160/18903	0.000333394	0.01805	0.0161538	TNFAIP1/CD47/PHLDB2/MYO1B/CLASP1/CALD1/DPYSL3/SORBS3/FERMT2/BBS4/PLEK/SWAP70/FHOD1/EVL/NEDD9/CARMIL1/PAWR/TPM1/LIMK1/SORBS1/LIMA1/LIMCH1/ALMS1	23
BP	GO:0032535	regulation of cellular component size	42/1245	367/18903	0.000340626	0.0182502	0.016333	RUFY3/GSK3B/KANK4/RAB21/FER/LARS1/BBS4/RAB11A/SPTBN1/PLEK/ARFGEF1/SWAP70/AKT3/SSH1/ARHGAP35/NTN1/ULK2/RICTOR/EVL/CARMIL1/ARPC1B/SHTN1/DISC1/RYK/KDM1A/NCKAP1/RASA1/TTL/MAP1B/SEMA5A/GOLGA4/DAAM2/LIMK1/ACTN2/BIN1/KIRREL1/CLN8/LIMA1/FHOD3/NEB/PPP1R15A/SVIL	42
BP	GO:0000422	autophagy of mitochondrion	16/1245	93/18903	0.000350421	0.0182502	0.016333	VPS13D/GABARAPL2/OPTN/AMBRA1/CAMKK2/ULK2/ATG5/FBXW7/WDR45B/ATG7/VPS13C/DNM1L/MFN2/SQSTM1/SREBF2/MAP1LC3A	16
BP	GO:0061726	mitochondrion disassembly	16/1245	93/18903	0.000350421	0.0182502	0.016333	VPS13D/GABARAPL2/OPTN/AMBRA1/CAMKK2/ULK2/ATG5/FBXW7/WDR45B/ATG7/VPS13C/DNM1L/MFN2/SQSTM1/SREBF2/MAP1LC3A	16
BP	GO:0010921	regulation of phosphatase activity	15/1245	84/18903	0.000350576	0.0182502	0.016333	PPP1R1B/RCAN1/GSK3B/SLC39A10/MGAT5/PPP1R12A/NUAK1/PLEK/TGFB2/PPP6R3/JAK2/VRK3/MEF2C/PPP1R15A/LGALS3	15
BP	GO:0021535	cell migration in hindbrain	6/1245	16/18903	0.000363661	0.018751	0.0167813	ITGB1/EPHB1/EPHB2/RERE/PLXNA2/TTBK2	6
BP	GO:0007405	neuroblast proliferation	13/1245	67/18903	0.000370948	0.0187693	0.0167976	ITGB1/DOCK7/PTN/KIFAP3/ASPM/TEAD3/FGFR2/VEGFC/DISC1/KDM1A/LRRK2/ZNF335/DAGLA	13
BP	GO:1904377	positive regulation of protein localization to cell periphery	13/1245	67/18903	0.000370948	0.0187693	0.0167976	ITGB1/PRKCI/ATP2C1/EPHA2/EPHB2/SPTBN1/ATP2B4/SORBS1/EFCAB7/STAC/NUMA1/SQSTM1/LGALS3	13
BP	GO:0050773	regulation of dendrite development	17/1245	103/18903	0.000385526	0.0191489	0.0171374	GSK3B/TNIK/DHX36/EPHB2/PTN/RAB21/LZTS1/SIPA1L1/STAU2/CAPRIN1/CAMSAP2/FBXW8/CUX1/COBL/OBSL1/SDC2/CRTC1	17
BP	GO:0061157	mRNA destabilization	17/1245	103/18903	0.000385526	0.0191489	0.0171374	DHX36/PUM1/GIGYF2/TUT4/TNRC6B/CNOT11/FTO/EXOSC7/DCPS/DIS3L2/PARN/PAN3/EXOSC9/MOV10/HNRNPD/DCP2/MIRLET7A1	17
BP	GO:0001649	osteoblast differentiation	31/1245	246/18903	0.000389169	0.0191542	0.017142	LOX/CCN4/DDX5/LRP3/GSK3B/IFT80/EPHA2/IGFBP5/SND1/CDK6/PDLIM7/IARS1/FERMT2/CRIM1/RRBP1/RRAS2/SKI/IL6ST/PRKD1/RUNX2/MAPK14/FGFR2/VEGFC/BMPR1A/VCAN/LIMD1/ITGA11/GLI2/MEF2C/ZHX3/ESRRA	31
BP	GO:0043666	regulation of phosphoprotein phosphatase activity	12/1245	59/18903	0.000392899	0.0191636	0.0171505	PPP1R1B/RCAN1/GSK3B/SLC39A10/MGAT5/PPP1R12A/NUAK1/PPP6R3/JAK2/VRK3/PPP1R15A/LGALS3	12
BP	GO:0035107	appendage morphogenesis	21/1245	142/18903	0.000403475	0.0192875	0.0172613	LNPK/ASPH/MBNL1/NOTCH2/PBX1/TULP3/PSEN1/WDPCP/EXT1/TGFB2/SKI/PLXNA2/TMEM231/RUNX2/FGFR2/RARB/BMPR1A/C2CD3/DYNC2H1/HDAC2/FBXW4	21
BP	GO:0035108	limb morphogenesis	21/1245	142/18903	0.000403475	0.0192875	0.0172613	LNPK/ASPH/MBNL1/NOTCH2/PBX1/TULP3/PSEN1/WDPCP/EXT1/TGFB2/SKI/PLXNA2/TMEM231/RUNX2/FGFR2/RARB/BMPR1A/C2CD3/DYNC2H1/HDAC2/FBXW4	21
BP	GO:0110011	regulation of basement membrane organization	5/1245	11/18903	0.000406127	0.0192875	0.0172613	LAMC1/PHLDB2/CLASP1/LAMA2/PHLDB1	5
BP	GO:0006163	purine nucleotide metabolic process	51/1245	476/18903	0.00041599	0.0195841	0.0175268	PMVK/AMPD3/NUDT19/ELOVL5/SLC35B2/PGM1/APP/GMPS/DIP2A/EPHA2/AK2/SLC25A12/HDAC4/AK5/AASS/NDUFA6/PAPSS1/SLC4A4/BEND3/PSEN1/PANK2/FAR1/PARP1/SUCLG2/SLC35B3/FOXK1/NT5C2/PARG/DLG2/LRRK2/PDE5A/HSD17B12/PANK3/PANK1/LDHC/ATP6V1A/NCS1/DNM1L/OGDH/GPD1/NDUFA9/NDUFB7/HSPA8/NDUFS1/NDUFS2/SDHC/VCP/IMPDH2/ACTN3/PRKAG3/GMPR2	51
BP	GO:0006892	post-Golgi vesicle-mediated transport	17/1245	104/18903	0.000433101	0.0202139	0.0180904	ATP2C1/MYO1B/CCDC93/DOP1A/SPTBN1/OPTN/EXOC2/VPS35L/GGA2/GOLGA4/OSBPL5/CCDC91/KLHL20/AP1G1/VPS13C/RAB14/EXOC8	17
BP	GO:0002062	chondrocyte differentiation	18/1245	114/18903	0.000459405	0.0212583	0.0190251	LNPK/COL11A1/CCN4/IFT80/RUNX1/CREB3L2/LOXL2/TRPS1/EXT1/SULF1/CHSY1/RUNX2/MAPK14/RARB/BMPR1A/TRIP11/MEF2C/PTPN11	18
BP	GO:0006509	membrane protein ectodomain proteolysis	10/1245	44/18903	0.000467651	0.0214172	0.0191674	LRIG2/BACE2/PSEN1/SPPL2A/TIMP2/ADAM19/SH3D19/ADAM9/PACSIN3/NCSTN	10
BP	GO:0051495	positive regulation of cytoskeleton organization	26/1245	195/18903	0.000470752	0.0214172	0.0191674	CD47/CLASP1/FER/SORBS3/FERMT2/PLEK/SWAP70/FHOD1/BCAS3/RICTOR/EVL/CARMIL1/NCKAP1/TPM1/MAP1B/SEMA5A/LIMK1/ACTN2/BIN1/KIRREL1/PDE4DIP/NAV3/CDK5RAP2/LIMCH1/TOGARAM1/NUMA1	26
BP	GO:0009267	cellular response to starvation	24/1245	175/18903	0.000506766	0.0228636	0.0204618	GABARAPL2/DAP/SRD5A1/SH3GLB1/NUAK1/LARS1/AMBRA1/XPR1/IGF1R/PRKD1/PIK3C3/LRRK2/ATG5/ZFYVE1/RALB/SESN3/WDR45B/ATG7/FOS/HSPA8/PRKAG3/SREBF2/SLC34A1/MAP1LC3A	24
BP	GO:0090596	sensory organ morphogenesis	33/1245	272/18903	0.0005119	0.0229044	0.0204983	COL11A1/AHI1/PRKCI/EPHB1/EPHA2/EPHB2/PHACTR4/SP3/COL5A2/BCAR3/GNAT2/NOTCH2/LRIG3/MAN2A1/MYO6/FBN1/BBS4/WDPCP/MEIS1/STAU2/SKI/NTN1/FGFR2/THRB/RARB/MEGF11/TSHZ1/HDAC2/YY1/CDON/OBSL1/MFN2/FAT1	33
BP	GO:0010811	positive regulation of cell-substrate adhesion	19/1245	125/18903	0.000528108	0.0231769	0.0207422	CDH13/GSK3B/LIMS2/CDK6/EDIL3/UTRN/FERMT2/MAP4K4/NEDD9/CARMIL1/DOCK1/DISC1/JAK2/RSU1/FERMT1/PREX1/HSD17B12/STK4/DAB2	19
BP	GO:0098712	L-glutamate import across plasma membrane	6/1245	17/18903	0.000530833	0.0231769	0.0207422	ITGB1/PER2/PSEN1/SLC7A11/SLC1A3/CLN8	6
BP	GO:1902514	regulation of calcium ion transmembrane transport via high voltage-gated calcium channel	6/1245	17/18903	0.000530833	0.0231769	0.0207422	SESTD1/CACNA2D1/FBXO11/UBR3/BIN1/CACNB1	6
BP	GO:0031668	cellular response to extracellular stimulus	32/1245	262/18903	0.00054978	0.0238121	0.0213106	GABARAPL2/DAP/SRD5A1/SH3GLB1/TRIM24/NUAK1/LARS1/MAPKAP1/AMBRA1/XPR1/ARHGAP35/RICTOR/IGF1R/PRKD1/PIK3C3/DCPS/LRRK2/KANK2/ATG5/ZFYVE1/PRKAB1/AXL/RALB/SESN3/WDR45B/ATG7/FOS/HSPA8/PRKAG3/SREBF2/SLC34A1/MAP1LC3A	32
BP	GO:1904646	cellular response to amyloid-beta	10/1245	45/18903	0.000566222	0.0242118	0.0216684	CACNA1A/APP/GSK3B/EPHB2/CACNA2D1/PSEN1/PARP1/IGF1R/ABCC1/CACNB1	10
BP	GO:0007265	Ras protein signal transduction	40/1245	353/18903	0.000567953	0.0242118	0.0216684	CDH13/TNFAIP1/CCDC125/ITGB1/ARHGAP17/GARRE1/MRAS/EPHB2/PHACTR4/NOTCH2/RAB21/RASGRF2/MAP4K4/MAPKAP1/ARFGEF1/RRAS2/TGFB2/RGL1/ARHGAP35/NTN1/PRKD1/RAB12/SHTN1/RAB30/NCKAP1/COL1A2/RASA1/KANK2/HACE1/ERBIN/IQSEC1/LIMK1/RALB/ARHGAP24/RAB33B/RHOJ/MFN2/GNA13/MYO9B/SQSTM1	40
BP	GO:0061448	connective tissue development	33/1245	274/18903	0.000582971	0.0246579	0.0220676	LNPK/COL11A1/LOX/CCN4/PLAAT3/TBL1XR1/IFT80/RUNX1/KLF7/CREB3L2/EVC/LOXL2/SPTLC2/BBS4/PUM2/TRPS1/EXT1/SULF1/RASAL2/FTO/CHSY1/RUNX2/MAPK14/RARB/BMPR1A/CD44/TRIP11/BMP1/MEF2C/PTPN11/TYMS/THRA/ESRRA	33
BP	GO:0050779	RNA destabilization	17/1245	107/18903	0.000607398	0.0252224	0.0225728	DHX36/PUM1/GIGYF2/TUT4/TNRC6B/CNOT11/FTO/EXOSC7/DCPS/DIS3L2/PARN/PAN3/EXOSC9/MOV10/HNRNPD/DCP2/MIRLET7A1	17
BP	GO:0061014	positive regulation of mRNA catabolic process	17/1245	107/18903	0.000607398	0.0252224	0.0225728	DHX36/PUM1/GIGYF2/TUT4/TNRC6B/CNOT11/FTO/EXOSC7/DCPS/DIS3L2/PARN/PAN3/EXOSC9/MOV10/HNRNPD/DCP2/MIRLET7A1	17
BP	GO:0099111	microtubule-based transport	27/1245	209/18903	0.000610572	0.0252224	0.0225728	APP/IFT80/KIF17/TTC21B/RAB21/KIF3A/RFX3/IFT43/WDPCP/RAB1A/ARHGAP21/KIF3B/STAU2/KIFAP3/KIF1B/IFT81/NEK10/DTNBP1/DST/PCM1/DLG2/DNAAF4/DYNC2H1/RHOT1/MAP1B/AP3B1/HSPA8	27
BP	GO:0010631	epithelial cell migration	41/1245	366/18903	0.000614954	0.0252224	0.0225728	CDH13/ITGB1/FSTL1/EPHA2/NRP2/CLASP1/PTN/ANXA3/LOXL2/SASH1/MAP2K5/RAB11A/MCC/MAP4K4/ATOH8/WDPCP/JCAD/ATP2B4/TGFB2/AKT3/BCAS3/PRKD1/EVL/PTPRG/DOCK1/VEGFC/KANK2/FERMT1/SEMA5A/IQSEC1/DAAM2/ADAM9/DPP4/FAP/FBXW7/ETS1/MEF2C/FGF7/RHOJ/PTPN11/MIR487B	41
BP	GO:0051656	establishment of organelle localization	47/1245	437/18903	0.000633318	0.0257803	0.0230721	ITGB1/CENPQ/MYO1B/CLASP1/DOCK7/CENPC/FER/CDC23/KIF3A/LMNB2/MYO6/PSEN1/BBS4/RAB11A/RAB1A/PARD3/ARHGAP21/KIF3B/KIFAP3/FHOD1/ACTN4/MYO1D/NTN1/STARD3/SYNE3/EXOC2/DTNBP1/TRAPPC8/MAD1L1/PCM1/MCPH1/NUF2/LRRK2/MYO1E/TTL/C17orf75/RHOT1/MAP1B/TRIP11/AP3B1/CDK5RAP2/PARD3B/NUMA1/SAR1B/CSNK1D/EXOC8/IL4R	47
BP	GO:0001659	temperature homeostasis	24/1245	178/18903	0.000649574	0.0261842	0.0234336	EPAS1/ADAMTS5/PER2/DOCK7/GRB10/RBPJ/PTGES/PDGFC/FTO/IGF1R/NOVA1/KDM1A/JAK2/PRKAB1/LAMA4/ALMS1/PLCL2/MFN2/SQSTM1/ACADVL/THRA/ACTN3/IL4R/GNAS	24
BP	GO:0010506	regulation of autophagy	39/1245	344/18903	0.000654809	0.0261842	0.0234336	VPS13D/DAP/EEF1A1/RNF5/GSK3B/SH3GLB1/SEC22B/DRAM1/LZTS1/SPTLC2/OPTN/AMBRA1/RAB3GAP2/CAMKK2/ULK2/PRKD1/ITPR1/PIK3C3/FOXK1/RAB3GAP1/LRRK2/ATG5/WDR41/CCNY/WAC/TLK2/ATP6V1A/RALB/SH3BP4/SESN3/FBXW7/SNX18/GPR137B/VPS13C/DNM1L/SMG1/EEF1A2/SREBF2/EXOC8	39
BP	GO:0007623	circadian rhythm	27/1245	210/18903	0.000657749	0.0261842	0.0234336	SRD5A1/GSK3B/KCNH7/PER2/CLOCK/FBXL17/SETX/MYCBP2/PARP1/KDM2A/GNAQ/HDAC2/FBXW7/SPSB4/FBXL12/FBXL3/ATF5/ATG7/NDUFA9/HNRNPD/TYMS/KDM8/CSNK1D/IMPDH2/CRTC1/NRIP1/PPP1CB	27
BP	GO:0072698	protein localization to microtubule cytoskeleton	11/1245	54/18903	0.000670464	0.0263418	0.0235746	GSK3B/BBS4/CEP72/ABHD17C/PCM1/MCPH1/DISC1/C2CD3/TTBK2/NUMA1/CSNK1D	11
BP	GO:0016570	histone modification	50/1245	474/18903	0.000671438	0.0263418	0.0235746	YEATS2/ABRAXAS1/AKAP8L/KAT14/NELFA/TBL1XR1/HDAC4/PER2/KMT2C/AASS/PRDM5/TET2/CLOCK/PCGF3/UHRF1/SIN3B/RNF20/BEND3/USP3/SKI/RCOR3/PRKD1/ATXN7/UBR2/C6orf89/SETBP1/PARG/JMJD1C/KDM2A/KDM1A/LRRK2/ATG5/SUPT20H/WAC/ZNF335/UBR5/EP400/VPS72/HDAC2/SMYD1/TAF2/JADE1/SETD7/SUPT3H/BABAM2/TAF12/ASH1L/KDM8/AKAP8/BAZ2A	50
BP	GO:0085029	extracellular matrix assembly	10/1245	46/18903	0.000681367	0.026539	0.0237511	LOX/PHLDB2/CLASP1/NTN4/ANTXR1/COL1A2/PXDN/MYH11/THSD4/PHLDB1	10
BP	GO:0031114	regulation of microtubule depolymerization	8/1245	31/18903	0.000697277	0.0267249	0.0239175	CLASP1/CAMSAP2/HDGFL3/ATXN7/MAP1B/TTBK2/NAV3/TPX2	8
BP	GO:0060390	regulation of SMAD protein signal transduction	8/1245	31/18903	0.000697277	0.0267249	0.0239175	SPTBN1/SLC2A10/PARP1/RBPMS/BMPR1A/JAK2/DAB2/CILP	8
BP	GO:0051261	protein depolymerization	18/1245	118/18903	0.000700949	0.0267249	0.0239175	ASPH/CLASP1/SPTBN1/PLEK/SWAP70/CAMSAP2/HDGFL3/ATXN7/CARMIL1/MAP1B/SEMA5A/ACTN2/TTBK2/NAV3/LIMA1/HSPA8/SVIL/TPX2	18
BP	GO:0090132	epithelium migration	41/1245	369/18903	0.000723645	0.0273973	0.0245192	CDH13/ITGB1/FSTL1/EPHA2/NRP2/CLASP1/PTN/ANXA3/LOXL2/SASH1/MAP2K5/RAB11A/MCC/MAP4K4/ATOH8/WDPCP/JCAD/ATP2B4/TGFB2/AKT3/BCAS3/PRKD1/EVL/PTPRG/DOCK1/VEGFC/KANK2/FERMT1/SEMA5A/IQSEC1/DAAM2/ADAM9/DPP4/FAP/FBXW7/ETS1/MEF2C/FGF7/RHOJ/PTPN11/MIR487B	41
BP	GO:0032271	regulation of protein polymerization	26/1245	201/18903	0.000748444	0.0280661	0.0251177	CLASP1/KANK4/FER/BBS4/SPTBN1/ARFGEF1/AMBRA1/CAMSAP2/SSH1/RICTOR/EVL/CARMIL1/ARPC1B/NCKAP1/RASA1/MAP1B/DAAM2/BIN1/KIRREL1/PDE4DIP/NAV3/CDK5RAP2/FHOD3/TOGARAM1/NUMA1/SVIL	26
BP	GO:0110053	regulation of actin filament organization	33/1245	278/18903	0.000751677	0.0280661	0.0251177	CD47/PHLDB2/CLASP1/KANK4/FER/SORBS3/FERMT2/BBS4/SPTBN1/PLEK/ARFGEF1/SWAP70/SSH1/FHOD1/ARHGAP35/RICTOR/EVL/CARMIL1/ARPC1B/NCKAP1/RASA1/TPM1/SEMA5A/DAAM2/LIMK1/ACTN2/BIN1/KIRREL1/LIMA1/FHOD3/LIMCH1/ALMS1/SVIL	33
BP	GO:1901880	negative regulation of protein depolymerization	13/1245	72/18903	0.000763582	0.0282135	0.0252497	CLASP1/SPTBN1/SWAP70/CAMSAP2/HDGFL3/ATXN7/CARMIL1/MAP1B/TTBK2/NAV3/LIMA1/SVIL/TPX2	13
BP	GO:0014855	striated muscle cell proliferation	14/1245	81/18903	0.000766048	0.0282135	0.0252497	EPHB1/RUNX1/ARID2/RBPJ/TGFB2/SKI/VGLL4/MAPK14/FGFR2/BMPR1A/JAK2/MEF2C/MEGF10/FOS	14
BP	GO:0014902	myotube differentiation	19/1245	129/18903	0.000784773	0.0287079	0.0256921	ITGB1/TRIM72/ADAMTS5/RCAN1/HDAC4/KLF5/SKI/MAPK14/DOCK1/ADAM12/MYOF/NLN/MEF2C/SMYD1/CDON/KLHL40/PPP3CB/ACTN3/IL4R	19
BP	GO:0032970	regulation of actin filament-based process	44/1245	406/18903	0.000794441	0.0288665	0.0258341	ARHGAP17/CD47/PHLDB2/CLASP1/KANK4/NOTCH2/FER/SORBS3/RHOBTB2/FERMT2/BBS4/SPTBN1/PLEK/STAU2/ARFGEF1/SWAP70/SSH1/FHOD1/ARHGAP35/BCAS3/RICTOR/IQGAP1/EVL/NEDD9/CARMIL1/ARPC1B/RYR2/NCKAP1/RASA1/TPM1/SEMA5A/DAAM2/LIMK1/ACTN2/BIN1/KIRREL1/RHOBTB3/LIMA1/FHOD3/LIMCH1/ALMS1/NEB/ATP2A1/SVIL	44
BP	GO:0010769	regulation of cell morphogenesis involved in differentiation	16/1245	100/18903	0.000803077	0.0289857	0.0259408	DHX36/EPHB2/LIMS2/RAB21/FERMT2/STAU2/CAPRIN1/FBXW8/ACTN4/NEDD9/CARMIL1/CUX1/DOCK1/PREX1/DAB2/OBSL1	16
BP	GO:0106027	neuron projection organization	15/1245	91/18903	0.00084294	0.030223	0.0270481	APP/GSK3B/DHX36/EPHB1/DIP2A/EPHB2/PDLIM5/PSEN1/SIPA1L1/STAU2/CAPRIN1/IGF1R/NEDD9/DTNBP1/LRRK2	15
BP	GO:0016482	cytosolic transport	23/1245	171/18903	0.000861793	0.0306957	0.0274711	GCC2/RAB21/EEA1/DOP1A/SNX3/TMEM87B/STX6/MYO1D/SGSM2/UBE2O/PIK3C3/LMTK2/LRRK2/VPS53/TBC1D5/CCDC91/RHOBTB3/KLHL20/AP1G1/DAB2/SNX16/VPS13C/RAB14	23
BP	GO:0043242	negative regulation of protein-containing complex disassembly	14/1245	82/18903	0.000868803	0.0307353	0.0275066	SCAF4/CLASP1/SPTBN1/SWAP70/CAMSAP2/HDGFL3/ATXN7/CARMIL1/MAP1B/TTBK2/NAV3/LIMA1/SVIL/TPX2	14
BP	GO:0071539	protein localization to centrosome	8/1245	32/18903	0.000876617	0.0307353	0.0275066	GSK3B/BBS4/CEP72/PCM1/MCPH1/DISC1/C2CD3/CSNK1D	8
BP	GO:0006486	protein glycosylation	28/1245	225/18903	0.000885613	0.0307353	0.0275066	TMTC3/POGLUT3/FUT4/DHDDS/MGAT5/ALG6/TET2/MAN2A1/PGM3/PSEN1/GALNT16/DPY19L4/EXT1/ARFGEF1/ST3GAL1/EDEM3/STT3B/EOGT/COG7/ST3GAL6/GALNT11/LARGE1/TMEM165/UGGT2/TRIP11/CRPPA/PMM2/TMTC1	28
BP	GO:0043413	macromolecule glycosylation	28/1245	225/18903	0.000885613	0.0307353	0.0275066	TMTC3/POGLUT3/FUT4/DHDDS/MGAT5/ALG6/TET2/MAN2A1/PGM3/PSEN1/GALNT16/DPY19L4/EXT1/ARFGEF1/ST3GAL1/EDEM3/STT3B/EOGT/COG7/ST3GAL6/GALNT11/LARGE1/TMEM165/UGGT2/TRIP11/CRPPA/PMM2/TMTC1	28
BP	GO:0034446	substrate adhesion-dependent cell spreading	17/1245	111/18903	0.000930869	0.032094	0.0287225	LAMC1/LIMS2/NTN4/FER/FERMT2/RAB1A/ANTXR1/PARVA/ACTN4/NEDD9/CARMIL1/DOCK1/PARVB/PREX1/SRGAP2/AXL/DAB2	17
BP	GO:0090130	tissue migration	41/1245	374/18903	0.000942883	0.032094	0.0287225	CDH13/ITGB1/FSTL1/EPHA2/NRP2/CLASP1/PTN/ANXA3/LOXL2/SASH1/MAP2K5/RAB11A/MCC/MAP4K4/ATOH8/WDPCP/JCAD/ATP2B4/TGFB2/AKT3/BCAS3/PRKD1/EVL/PTPRG/DOCK1/VEGFC/KANK2/FERMT1/SEMA5A/IQSEC1/DAAM2/ADAM9/DPP4/FAP/FBXW7/ETS1/MEF2C/FGF7/RHOJ/PTPN11/MIR487B	41
BP	GO:0032273	positive regulation of protein polymerization	15/1245	92/18903	0.000947016	0.032094	0.0287225	CLASP1/FER/AMBRA1/RICTOR/EVL/CARMIL1/NCKAP1/MAP1B/BIN1/KIRREL1/PDE4DIP/NAV3/CDK5RAP2/TOGARAM1/NUMA1	15
BP	GO:0046777	protein autophosphorylation	28/1245	226/18903	0.000948933	0.032094	0.0287225	GSK3B/TNIK/EPHB1/TRIM24/FER/VRK2/CAMKK2/PDGFC/NLK/ULK2/STK10/IGF1R/PRKD1/NEK10/OXSR1/LMTK2/FGFR2/VEGFC/MAP3K21/LRRK2/JAK2/MARK3/STK4/AAK1/MAPKAPK3/SMG1/MAPKAPK2/CLK1	28
BP	GO:0140694	non-membrane-bounded organelle assembly	42/1245	386/18903	0.000954401	0.032094	0.0287225	ABRAXAS1/ITGB1/CLASP1/CENPC/RNF4/RPF2/RAB11A/PUM2/KIF3B/ASAP1/ASPM/CEP72/MEF2A/ATXN2L/XRCC5/ZFYVE1/TPM1/C2CD3/TUBGCP4/TASOR/LIMD1/MYH11/ACTN2/CDK5RAP2/PAN3/FHOD3/ALMS1/TOGARAM1/OBSL1/MYL9/NEB/OBSCN/CAPN3/NRAP/MYOZ1/NUMA1/RNF213/CASQ1/CSNK1D/RPSA/MYOM2/TPX2	42
BP	GO:1902692	regulation of neuroblast proliferation	9/1245	40/18903	0.000963977	0.0322159	0.0288316	ITGB1/PTN/KIFAP3/ASPM/VEGFC/DISC1/KDM1A/LRRK2/ZNF335	9
BP	GO:1905515	non-motile cilium assembly	12/1245	65/18903	0.000981489	0.0324487	0.02904	IFT80/SEPTIN7/CC2D2A/BBS4/GORAB/SEPTIN9/PCM1/DISC1/C2CD3/DYNC2H1/TOGARAM1/CSNK1D	12
BP	GO:0050848	regulation of calcium-mediated signaling	14/1245	83/18903	0.00098293	0.0324487	0.02904	CDH13/PTBP1/RCAN1/GSK3B/PLEK/ATP2B4/AKAP6/ITPR1/LRRK2/C10orf71/MYOZ1/PPP3CB/ACTN3/SLA2	14
BP	GO:0016575	histone deacetylation	16/1245	102/18903	0.00100024	0.0326218	0.0291949	YEATS2/AKAP8L/KAT14/TBL1XR1/HDAC4/PER2/PRDM5/SIN3B/SKI/RCOR3/PRKD1/C6orf89/LRRK2/HDAC2/AKAP8/BAZ2A	16
BP	GO:0009199	ribonucleoside triphosphate metabolic process	30/1245	249/18903	0.00100601	0.0326218	0.0291949	PGM1/APP/AK2/SLC25A12/HDAC4/CTPS1/AK5/NDUFA6/SLC4A4/BEND3/PSEN1/PARP1/FOXK1/PARG/LRRK2/LDHC/ATP6V1A/DNM1L/OGDH/GPD1/NDUFA9/NDUFB7/HSPA8/NDUFS1/NDUFS2/SDHC/VCP/IMPDH2/ACTN3/PRKAG3	30
BP	GO:0035331	negative regulation of hippo signaling	5/1245	13/18903	0.00101228	0.0326218	0.0291949	VGLL4/MAPK14/WWC2/MARK3/LIMD1	5
BP	GO:0060831	smoothened signaling pathway involved in dorsal/ventral neural tube patterning	5/1245	13/18903	0.00101228	0.0326218	0.0291949	CPLANE2/PRKACB/TULP3/GORAB/CDK20	5
BP	GO:0061577	calcium ion transmembrane transport via high voltage-gated calcium channel	6/1245	19/18903	0.00103842	0.0332564	0.0297628	SESTD1/CACNA2D1/FBXO11/UBR3/BIN1/CACNB1	6
BP	GO:0048675	axon extension	18/1245	122/18903	0.00104425	0.0332564	0.0297628	RUFY3/ITGB1/ALCAM/GSK3B/NRP2/RAB21/DCLK1/NTN1/ULK2/SHTN1/DISC1/RYK/TTL/MAP1B/SEMA5A/GOLGA4/LIMK1/PPP3CB	18
BP	GO:0030198	extracellular matrix organization	36/1245	318/18903	0.00106239	0.0336362	0.0301027	COL11A1/LOX/LAMC1/ITGB1/ADAMTS5/APP/PHLDB2/RUNX1/CLASP1/COL5A2/NTN4/PRDM5/ADAMTSL1/LOXL2/ANTXR1/SLC2A10/EXT1/SULF1/TGFB2/HMCN1/CRTAP/COL1A2/PXDN/MYO1E/FERMT1/HSD17B12/MYH11/DPP4/FAP/BMP1/THSD4/COL14A1/COL15A1/LAMA2/PHLDB1/EXOC8	36
BP	GO:1903053	regulation of extracellular matrix organization	11/1245	57/18903	0.00107826	0.0339403	0.0303749	LAMC1/PHLDB2/RUNX1/CLASP1/PRDM5/ANTXR1/SLC2A10/DPP4/FAP/LAMA2/PHLDB1	11
BP	GO:0046034	ATP metabolic process	27/1245	217/18903	0.00108675	0.0340097	0.030437	PGM1/APP/AK2/SLC25A12/HDAC4/AK5/NDUFA6/SLC4A4/BEND3/PSEN1/PARP1/FOXK1/PARG/LDHC/ATP6V1A/DNM1L/OGDH/GPD1/NDUFA9/NDUFB7/HSPA8/NDUFS1/NDUFS2/SDHC/VCP/ACTN3/PRKAG3	27
BP	GO:0021953	central nervous system neuron differentiation	23/1245	174/18903	0.00109519	0.0340573	0.0304796	LHX8/EPHB1/EPHB2/NRP2/TTC21B/GIGYF2/TULP3/PSEN1/NIN/MYCBP2/DCLK1/TOX/CDH11/ARHGAP35/FGFR2/BMPR1A/DISC1/ZNF335/DYNC2H1/ZSWIM6/CLN8/GLI2/OGDH	23
BP	GO:0050767	regulation of neurogenesis	41/1245	377/18903	0.00110086	0.0340573	0.0304796	RUFY3/ITGB1/PRKCI/DHX36/EPHB2/PER2/DOCK7/PTN/RAB21/MAN2A1/TIAM2/PSEN1/NIN/STAU2/CAPRIN1/KIFAP3/SKI/PLXNA2/ASPM/FBXW8/NTN1/ULK2/IL6ST/CUX1/SHTN1/PCM1/VEGFC/BMPR1A/DISC1/RYK/KDM1A/XRCC5/ZNF335/MAP1B/SEMA5A/GOLGA4/DAAM2/LIMK1/BIN1/HDAC2/OBSL1	41
BP	GO:0043062	extracellular structure organization	36/1245	319/18903	0.00112371	0.0345669	0.0309357	COL11A1/LOX/LAMC1/ITGB1/ADAMTS5/APP/PHLDB2/RUNX1/CLASP1/COL5A2/NTN4/PRDM5/ADAMTSL1/LOXL2/ANTXR1/SLC2A10/EXT1/SULF1/TGFB2/HMCN1/CRTAP/COL1A2/PXDN/MYO1E/FERMT1/HSD17B12/MYH11/DPP4/FAP/BMP1/THSD4/COL14A1/COL15A1/LAMA2/PHLDB1/EXOC8	36
BP	GO:0035303	regulation of dephosphorylation	19/1245	133/18903	0.001142	0.0347926	0.0311377	PPP1R1B/PTBP1/RCAN1/GSK3B/SLC39A10/MGAT5/PPP1R12A/NUAK1/PLEK/AMBRA1/SWAP70/TGFB2/IQGAP1/PPP6R3/JAK2/VRK3/MEF2C/PPP1R15A/LGALS3	19
BP	GO:0007519	skeletal muscle tissue development	22/1245	164/18903	0.0011439	0.0347926	0.0311377	DDX5/RCAN1/EPHB1/KLF5/SKI/FLNB/MAPK14/NLN/VRK3/MEF2C/MEGF10/SMYD1/CDON/FOS/MYOZ1/ITGA7/CASQ1/SVIL/MYH14/KLHL40/PPP3CB/ACTN3	22
BP	GO:0006418	tRNA aminoacylation for protein translation	9/1245	41/18903	0.00116392	0.0350081	0.0313306	FARSA/LARS1/IARS1/EPRS1/NARS2/YARS1/RARS1/GARS1/EARS2	9
BP	GO:0070884	regulation of calcineurin-NFAT signaling cascade	9/1245	41/18903	0.00116392	0.0350081	0.0313306	PTBP1/RCAN1/GSK3B/ATP2B4/AKAP6/C10orf71/MYOZ1/PPP3CB/ACTN3	9
BP	GO:0035304	regulation of protein dephosphorylation	15/1245	94/18903	0.00118798	0.0355343	0.0318014	PPP1R1B/PTBP1/RCAN1/GSK3B/SLC39A10/MGAT5/PPP1R12A/NUAK1/AMBRA1/SWAP70/PPP6R3/JAK2/VRK3/PPP1R15A/LGALS3	15
BP	GO:1903829	positive regulation of protein localization	47/1245	451/18903	0.00123592	0.0367483	0.0328879	LRIG2/C2CD5/RUFY3/APBB3/ITGB1/CENPQ/GSK3B/PRKCI/ATP2C1/EPHA2/EPHB2/SH3GLB1/SEC24A/PSEN1/FERMT2/SPTBN1/ATP2B4/TGFB2/PARP1/BCAS3/MYH10/ABHD17C/CEMIP/PRKD1/GPD1L/NEDD9/MAPK14/TCF7L2/PCM1/VEGFC/MCU/JAK2/UBR5/SORBS1/ADAM9/FBXW7/GPR137B/EFCAB7/STAC/DNM1L/NUMA1/SAR1B/SQSTM1/PPP3CB/SREBF2/NNAT/LGALS3	47
BP	GO:0044380	protein localization to cytoskeleton	11/1245	58/18903	0.00125277	0.0367483	0.0328879	GSK3B/BBS4/CEP72/ABHD17C/PCM1/MCPH1/DISC1/C2CD3/TTBK2/NUMA1/CSNK1D	11
BP	GO:0048016	inositol phosphate-mediated signaling	11/1245	58/18903	0.00125277	0.0367483	0.0328879	PTBP1/RCAN1/GSK3B/ATP2B4/AKAP6/ITPR1/INPP5A/C10orf71/MYOZ1/PPP3CB/ACTN3	11
BP	GO:0045229	external encapsulating structure organization	36/1245	321/18903	0.00125571	0.0367483	0.0328879	COL11A1/LOX/LAMC1/ITGB1/ADAMTS5/APP/PHLDB2/RUNX1/CLASP1/COL5A2/NTN4/PRDM5/ADAMTSL1/LOXL2/ANTXR1/SLC2A10/EXT1/SULF1/TGFB2/HMCN1/CRTAP/COL1A2/PXDN/MYO1E/FERMT1/HSD17B12/MYH11/DPP4/FAP/BMP1/THSD4/COL14A1/COL15A1/LAMA2/PHLDB1/EXOC8	36
BP	GO:0060538	skeletal muscle organ development	23/1245	176/18903	0.00127942	0.0372407	0.0333286	DDX5/RCAN1/EPHB1/KLF5/SKI/FLNB/MAPK14/LARGE1/NLN/VRK3/MEF2C/MEGF10/SMYD1/CDON/FOS/MYOZ1/ITGA7/CASQ1/SVIL/MYH14/KLHL40/PPP3CB/ACTN3	23
BP	GO:0015807	L-amino acid transport	13/1245	76/18903	0.00128846	0.0373035	0.0333848	ITGB1/SLC25A12/PER2/PSEN1/SLC25A15/SLC7A11/SLC1A3/SLC3A2/SLC38A4/SLC38A1/SFXN1/SLC36A4/CLN8	13
BP	GO:0009205	purine ribonucleoside triphosphate metabolic process	29/1245	242/18903	0.00131569	0.0378891	0.0339088	PGM1/APP/AK2/SLC25A12/HDAC4/AK5/NDUFA6/SLC4A4/BEND3/PSEN1/PARP1/FOXK1/PARG/LRRK2/LDHC/ATP6V1A/DNM1L/OGDH/GPD1/NDUFA9/NDUFB7/HSPA8/NDUFS1/NDUFS2/SDHC/VCP/IMPDH2/ACTN3/PRKAG3	29
BP	GO:0098773	skin epidermis development	15/1245	95/18903	0.0013266	0.038001	0.0340091	IGFBP5/RBPJ/CD109/PUM2/EXT1/TGFB2/GORAB/FGFR2/FERMT1/HDAC2/AP3B1/GLI2/FGF7/TRPC4AP/NUMA1	15
BP	GO:0045732	positive regulation of protein catabolic process	26/1245	209/18903	0.00133406	0.0380136	0.0340203	TMTC3/ZER1/GSK3B/SEC22B/PRICKLE1/PSEN1/FBXO11/COP1/FBXW8/PSMC4/VGLL4/LRRK2/SH3RF2/PIAS1/SH3D19/ADAM9/UBR3/SH3RF1/FBXW7/FAF1/DAB2/ATG7/PACSIN3/VCP/CSNK1D/KLHL40	26
BP	GO:0089718	amino acid import across plasma membrane	10/1245	50/18903	0.0013512	0.0383004	0.0342769	ITGB1/PER2/PSEN1/SLC7A11/SLC1A3/SLC6A6/SLC3A2/SLC38A1/SLC36A4/CLN8	10
BP	GO:0106056	regulation of calcineurin-mediated signaling	9/1245	42/18903	0.00139606	0.0393141	0.0351842	PTBP1/RCAN1/GSK3B/ATP2B4/AKAP6/C10orf71/MYOZ1/PPP3CB/ACTN3	9
BP	GO:0097320	plasma membrane tubulation	6/1245	20/18903	0.00140148	0.0393141	0.0351842	SH3GLB1/MICALL1/ASAP1/SNX18/PACSIN3/PLEKHM2	6
BP	GO:1903078	positive regulation of protein localization to plasma membrane	11/1245	59/18903	0.00144982	0.0404606	0.0362102	ITGB1/PRKCI/ATP2C1/EPHA2/EPHB2/SPTBN1/ATP2B4/SORBS1/STAC/SQSTM1/LGALS3	11
BP	GO:0006949	syncytium formation	12/1245	68/18903	0.00147927	0.0406499	0.0363797	ITGB1/ADAMTS5/CD109/ERCC1/MAPK14/DOCK1/ADAM12/MYOF/ADAM9/CDON/SBNO2/IL4R	12
BP	GO:0003012	muscle system process	47/1245	455/18903	0.00148231	0.0406499	0.0363797	CNN1/ASPH/FBXO32/TRIM72/IGFBP5/KCNJ3/SCN1A/HDAC4/CALD1/CACNA2D1/PDLIM5/SGCD/TMEM38A/UTRN/SULF1/ATP2B4/PARP1/PPP1R12B/MAP2K4/IL6ST/MEF2A/AKAP6/GPD1L/SLMAP/GTF2IRD1/MYOF/RYR2/PDE5A/TPM1/MYH11/BIN1/HDAC2/YY1/STAC/APBB2/MYL9/CKMT2/ATP2A1/MYOZ1/CASQ1/MYH14/MYH2/CACNB1/MYOM2/CAMK2G/ACTN3/PRKAG3	47
BP	GO:0014874	response to stimulus involved in regulation of muscle adaptation	5/1245	14/18903	0.00148971	0.0406499	0.0363797	FBXO32/HDAC4/CASQ1/ACTN3/PRKAG3	5
BP	GO:0043201	response to leucine	5/1245	14/18903	0.00148971	0.0406499	0.0363797	LARS1/UBR1/UBR2/PIK3C3/SESN3	5
BP	GO:0070085	glycosylation	29/1245	244/18903	0.00149415	0.0406499	0.0363797	COG5/TMTC3/POGLUT3/FUT4/DHDDS/MGAT5/ALG6/TET2/MAN2A1/PGM3/PSEN1/GALNT16/DPY19L4/EXT1/ARFGEF1/ST3GAL1/EDEM3/STT3B/EOGT/COG7/ST3GAL6/GALNT11/LARGE1/TMEM165/UGGT2/TRIP11/CRPPA/PMM2/TMTC1	29
BP	GO:0009141	nucleoside triphosphate metabolic process	31/1245	267/18903	0.00153034	0.0414262	0.0370744	PGM1/APP/AK2/SLC25A12/HDAC4/CTPS1/AK5/NDUFA6/SLC4A4/BEND3/PSEN1/PARP1/FOXK1/PARG/LRRK2/LDHC/ATP6V1A/DNM1L/OGDH/GPD1/NDUFA9/NDUFB7/HSPA8/TYMS/NDUFS1/NDUFS2/SDHC/VCP/IMPDH2/ACTN3/PRKAG3	31
BP	GO:0106106	cold-induced thermogenesis	20/1245	147/18903	0.00157932	0.0418355	0.0374407	EPAS1/ADAMTS5/PER2/DOCK7/GRB10/RBPJ/PDGFC/IGF1R/NOVA1/KDM1A/JAK2/PRKAB1/LAMA4/ALMS1/PLCL2/MFN2/THRA/ACTN3/IL4R/GNAS	20
BP	GO:0120161	regulation of cold-induced thermogenesis	20/1245	147/18903	0.00157932	0.0418355	0.0374407	EPAS1/ADAMTS5/PER2/DOCK7/GRB10/RBPJ/PDGFC/IGF1R/NOVA1/KDM1A/JAK2/PRKAB1/LAMA4/ALMS1/PLCL2/MFN2/THRA/ACTN3/IL4R/GNAS	20
BP	GO:0048511	rhythmic process	34/1245	302/18903	0.00158187	0.0418355	0.0374407	DDX5/SRD5A1/GSK3B/KCNH7/PER2/PTN/CLOCK/FBXL17/SETX/MYCBP2/TGFB2/PARP1/NCOR2/IGF1R/KDM2A/GNAQ/AXL/HDAC2/FBXW7/SPSB4/FBXL12/FBXL3/ATF5/ATG7/DNM1L/NDUFA9/HNRNPD/TYMS/KDM8/CSNK1D/IMPDH2/CRTC1/NRIP1/PPP1CB	34
BP	GO:0046580	negative regulation of Ras protein signal transduction	10/1245	51/18903	0.00158321	0.0418355	0.0374407	TNFAIP1/CCDC125/ITGB1/EPHB2/MAPKAP1/TGFB2/ARHGAP35/RASA1/ARHGAP24/MFN2	10
BP	GO:0051962	positive regulation of nervous system development	32/1245	279/18903	0.00158409	0.0418355	0.0374407	RUFY3/ITGB1/PRKCI/DHX36/EPHB1/EPHB2/PTN/RAB21/MAN2A1/TIAM2/NIN/STAU2/CAPRIN1/PLXNA2/ASPM/FBXW8/NTN1/IL6ST/CUX1/SHTN1/VEGFC/DISC1/KDM1A/XRCC5/ZNF335/MAP1B/SEMA5A/GOLGA4/LIMK1/BIN1/HDAC2/OBSL1	32
BP	GO:0043502	regulation of muscle adaptation	15/1245	97/18903	0.0016448	0.0432279	0.0386869	FBXO32/IGFBP5/HDAC4/ATP2B4/PARP1/IL6ST/MEF2A/AKAP6/GTF2IRD1/PDE5A/YY1/CASQ1/CAMK2G/ACTN3/PRKAG3	15
BP	GO:0035265	organ growth	23/1245	180/18903	0.00172882	0.0452167	0.0404667	IFT80/RUNX1/ARID2/PDLIM5/RBPJ/EVC/BNC2/EXT1/TGFB2/SKI/MAP2K4/AKAP6/VGLL4/MAPK14/FGFR2/RARB/WWC2/BMPR1A/STK4/YY1/MEF2C/FGF7/PTPN11	23
BP	GO:0009144	purine nucleoside triphosphate metabolic process	29/1245	247/18903	0.00180096	0.0462509	0.0413923	PGM1/APP/AK2/SLC25A12/HDAC4/AK5/NDUFA6/SLC4A4/BEND3/PSEN1/PARP1/FOXK1/PARG/LRRK2/LDHC/ATP6V1A/DNM1L/OGDH/GPD1/NDUFA9/NDUFB7/HSPA8/NDUFS1/NDUFS2/SDHC/VCP/IMPDH2/ACTN3/PRKAG3	29
BP	GO:0045785	positive regulation of cell adhesion	49/1245	484/18903	0.00181403	0.0462509	0.0413923	FUT4/LAMC1/CDH13/TYK2/CD47/GSK3B/RUNX1/LIMS2/CDK6/ARID2/EDIL3/UTRN/FERMT2/MAP4K4/AMBRA1/TGFB2/KIFAP3/IL6ST/MYO10/NEDD9/CARMIL1/YES1/DOCK1/DISC1/JAK1/ADAM19/JAK2/ARID1B/TPM1/RSU1/FERMT1/PREX1/HSD17B12/CD44/ADAM9/DPP4/IL27RA/SMARCA2/AP3B1/STK4/ETS1/GLI2/MEGF10/PHF10/DAB2/PTPN11/LAMA2/IL4R/TRAF6	49
BP	GO:0030041	actin filament polymerization	22/1245	170/18903	0.0018292	0.0462509	0.0413923	KANK4/FER/BBS4/SPTBN1/ARFGEF1/SSH1/GAS7/RICTOR/EVL/CARMIL1/ARPC1B/NCKAP1/RASA1/JAK2/PREX1/DAAM2/BIN1/KIRREL1/COBL/FHOD3/SVIL/MSRB2	22
BP	GO:0021952	central nervous system projection neuron axonogenesis	7/1245	28/18903	0.00183668	0.0462509	0.0413923	EPHB1/EPHB2/NIN/MYCBP2/DCLK1/CDH11/GLI2	7
BP	GO:0051647	nucleus localization	7/1245	28/18903	0.00183668	0.0462509	0.0413923	DOCK7/LMNB2/FHOD1/NTN1/SYNE3/PCM1/BIN1	7
BP	GO:0048013	ephrin receptor signaling pathway	10/1245	52/18903	0.00184648	0.0462509	0.0413923	KALRN/EPHB1/EPHA2/EPHB2/RBPJ/SIPA1L1/ANKS1A/YES1/RASA1/PTPN11	10
BP	GO:0030326	embryonic limb morphogenesis	17/1245	118/18903	0.00185029	0.0462509	0.0413923	LNPK/MBNL1/NOTCH2/PBX1/TULP3/PSEN1/WDPCP/TGFB2/SKI/TMEM231/RUNX2/RARB/BMPR1A/C2CD3/DYNC2H1/HDAC2/FBXW4	17
BP	GO:0035113	embryonic appendage morphogenesis	17/1245	118/18903	0.00185029	0.0462509	0.0413923	LNPK/MBNL1/NOTCH2/PBX1/TULP3/PSEN1/WDPCP/TGFB2/SKI/TMEM231/RUNX2/RARB/BMPR1A/C2CD3/DYNC2H1/HDAC2/FBXW4	17
BP	GO:1901800	positive regulation of proteasomal protein catabolic process	17/1245	118/18903	0.00185029	0.0462509	0.0413923	TMTC3/ZER1/GSK3B/PRICKLE1/PSEN1/COP1/FBXW8/PSMC4/LRRK2/SH3RF2/PIAS1/SH3RF1/FBXW7/DAB2/VCP/CSNK1D/KLHL40	17
BP	GO:0021756	striatum development	6/1245	21/18903	0.0018538	0.0462509	0.0413923	BBS4/SLC7A11/RARB/LRRK2/ZSWIM6/OGDH	6
BP	GO:0006402	mRNA catabolic process	29/1245	248/18903	0.00191462	0.0473326	0.0423604	IGF2BP3/DDX5/IGF2BP2/DHX36/PUM1/GIGYF2/TUT4/SND1/TNRC6B/CNOT11/PUM2/NBAS/FTO/EXOSC7/MAPK14/CTIF/DCPS/RNH1/DIS3L2/PARN/SUPV3L1/PAN3/EXOSC9/MOV10/HNRNPD/DCP2/SMG1/MAPKAPK2/MIRLET7A1	29
BP	GO:0061512	protein localization to cilium	12/1245	70/18903	0.00191464	0.0473326	0.0423604	GSK3B/IFT80/TTC21B/TULP3/CC2D2A/BBS4/DYNC2H1/FAM149B1/EFCAB7/SPATA7/CSNK1D/CDK20	12
BP	GO:0035329	hippo signaling	9/1245	44/18903	0.00197166	0.0478679	0.0428394	PJA2/TEAD1/VGLL4/MAPK14/TEAD3/WWC2/MARK3/LIMD1/STK4	9
BP	GO:0043039	tRNA aminoacylation	9/1245	44/18903	0.00197166	0.0478679	0.0428394	FARSA/LARS1/IARS1/EPRS1/NARS2/YARS1/RARS1/GARS1/EARS2	9
BP	GO:0045214	sarcomere organization	9/1245	44/18903	0.00197166	0.0478679	0.0428394	ITGB1/TPM1/ACTN2/FHOD3/OBSCN/CAPN3/MYOZ1/CASQ1/MYOM2	9
BP	GO:0045663	positive regulation of myoblast differentiation	9/1245	44/18903	0.00197166	0.0478679	0.0428394	ARID2/MAPK14/ARID1B/SMARCA2/MEF2C/PHF10/SMYD1/CDON/BTG1	9
BP	GO:0050775	positive regulation of dendrite morphogenesis	8/1245	36/18903	0.00199458	0.0482083	0.0431441	DHX36/EPHB2/RAB21/STAU2/CAPRIN1/FBXW8/CUX1/OBSL1	8
BP	GO:0031023	microtubule organizing center organization	20/1245	150/18903	0.00201888	0.0483637	0.0432831	GCC2/NUBP1/CLASP1/PPP1R12A/KIF3A/NIN/BBS4/KIF3B/KIAA1614/BCAS3/CEP72/PCM1/MCPH1/C2CD3/PDE4DIP/CDK5RAP2/ATF5/ALMS1/CEP85/MPDZ	20
BP	GO:0098876	vesicle-mediated transport to the plasma membrane	20/1245	150/18903	0.00201888	0.0483637	0.0432831	ATP2C1/CCDC93/MICALL1/SNX3/VPS39/RAB11A/SPTBN1/OPTN/STX6/EXOC2/VPS35L/GGA2/LMTK2/VPS53/GOLGA4/ACTN2/OSBPL5/SNAP25/RAB14/EXOC8	20
BP	GO:1903313	positive regulation of mRNA metabolic process	19/1245	140/18903	0.00210198	0.0497671	0.0445391	DHX36/PUM1/GIGYF2/TUT4/TNRC6B/CNOT11/NUP98/FTO/EXOSC7/DCPS/DIS3L2/PARN/PAN3/EXOSC9/MOV10/HNRNPD/DCP2/HSPA8/MIRLET7A1	19
BP	GO:0070831	basement membrane assembly	5/1245	15/18903	0.00211423	0.0497671	0.0445391	PHLDB2/CLASP1/NTN4/PXDN/PHLDB1	5
BP	GO:0070885	negative regulation of calcineurin-NFAT signaling cascade	5/1245	15/18903	0.00211423	0.0497671	0.0445391	RCAN1/GSK3B/ATP2B4/MYOZ1/ACTN3	5
BP	GO:0106057	negative regulation of calcineurin-mediated signaling	5/1245	15/18903	0.00211423	0.0497671	0.0445391	RCAN1/GSK3B/ATP2B4/MYOZ1/ACTN3	5
CC	GO:0030055	cell-substrate junction	73/1277	432/19869	2.282e-14	1.5335e-11	1.26831e-11	DCAF6/ANXA5/AFAP1/CNN1/FBLIM1/CDH13/ITGB1/ALCAM/PHLDB2/LPP/EPHA2/CLASP1/LIMS2/DOCK7/BCAR3/MPZL1/TNS3/RAB21/PPP1R12A/PPFIBP1/PDLIM7/PALLD/SORBS3/FERMT2/MAP4K4/LMO7/CPNE3/AMBRA1/PARVA/RRAS2/HMCN1/ACTN4/IQGAP1/EVL/FLNB/NEDD9/DST/CDH2/YES1/ARPC1B/IRF2/NCKAP1/JAK1/PARVB/JAK2/RSU1/FERMT1/CD44/ERBIN/LIMD1/LIMK1/SORBS1/ADAM9/ACTN2/DPP4/FAP/ARHGAP24/ITGA11/LIMA1/THSD1/DAB2/XIRP2/NRAP/GNA13/HSPA8/TLN2/SVIL…	73
CC	GO:0005925	focal adhesion	70/1277	422/19869	2.00752e-13	6.74528e-11	5.5788e-11	DCAF6/ANXA5/AFAP1/CNN1/FBLIM1/CDH13/ITGB1/ALCAM/PHLDB2/LPP/EPHA2/CLASP1/LIMS2/DOCK7/BCAR3/MPZL1/TNS3/RAB21/PPP1R12A/PPFIBP1/PDLIM7/PALLD/SORBS3/FERMT2/MAP4K4/LMO7/CPNE3/AMBRA1/PARVA/RRAS2/ACTN4/IQGAP1/EVL/FLNB/NEDD9/DST/CDH2/YES1/ARPC1B/IRF2/NCKAP1/JAK1/PARVB/JAK2/RSU1/FERMT1/CD44/LIMD1/LIMK1/SORBS1/ADAM9/ACTN2/DPP4/FAP/ARHGAP24/ITGA11/LIMA1/THSD1/DAB2/XIRP2/GNA13/HSPA8/TLN2/SVIL/XIRP1/ACTN3/PRKA…	70
CC	GO:0031674	I band	34/1277	143/19869	1.89366e-11	3.10983e-09	2.57204e-09	FBXO32/SCN1A/PPP1R12A/PDLIM5/PDLIM7/PALLD/PSEN1/FERMT2/JPH2/PARVA/ATP2B4/PPP1R12B/ACTN4/FLNB/DST/RYR2/PARVB/ACTN2/BIN1/FHOD3/OBSL1/MYL9/NEB/XIRP2/OBSCN/CAPN3/NRAP/C10orf71/MYOZ1/MYO18B/CASQ1/KLHL40/PPP3CB/ACTN3	34
CC	GO:0030016	myofibril	45/1277	233/19869	2.46755e-11	3.10983e-09	2.57204e-09	FBXO32/SCN1A/CALD1/PPP1R12A/PDLIM5/PDLIM7/PALLD/PSEN1/FERMT2/SPTBN1/JPH2/PARVA/ATP2B4/PPP1R12B/ACTN4/FLNB/DST/RYR2/PARVB/SYNE1/TPM1/ACTN2/BIN1/PDE4DIP/FHOD3/OBSL1/MYL9/NEB/XIRP2/OBSCN/CAPN3/CMYA5/NRAP/ANK1/C10orf71/MYOZ1/MYO18B/CASQ1/SQSTM1/SVIL/MYH2/KLHL40/MYOM2/PPP3CB/ACTN3	45
CC	GO:0043292	contractile fiber	46/1277	242/19869	2.62464e-11	3.10983e-09	2.57204e-09	FBXO32/SCN1A/CALD1/PPP1R12A/PDLIM5/PDLIM7/PALLD/PSEN1/FERMT2/SPTBN1/JPH2/PARVA/ATP2B4/PPP1R12B/ACTN4/FLNB/DST/RYR2/PARVB/SYNE1/TPM1/MYH11/ACTN2/BIN1/PDE4DIP/FHOD3/OBSL1/MYL9/NEB/XIRP2/OBSCN/CAPN3/CMYA5/NRAP/ANK1/C10orf71/MYOZ1/MYO18B/CASQ1/SQSTM1/SVIL/MYH2/KLHL40/MYOM2/PPP3CB/ACTN3	46
CC	GO:0030018	Z disc	32/1277	130/19869	2.77664e-11	3.10983e-09	2.57204e-09	FBXO32/SCN1A/PPP1R12A/PDLIM5/PDLIM7/PALLD/PSEN1/JPH2/PARVA/ATP2B4/PPP1R12B/ACTN4/FLNB/DST/RYR2/PARVB/ACTN2/BIN1/FHOD3/OBSL1/MYL9/NEB/XIRP2/OBSCN/CAPN3/NRAP/C10orf71/MYOZ1/MYO18B/CASQ1/PPP3CB/ACTN3	32
CC	GO:0030017	sarcomere	42/1277	214/19869	6.67953e-11	6.41234e-09	5.30344e-09	FBXO32/SCN1A/PPP1R12A/PDLIM5/PDLIM7/PALLD/PSEN1/FERMT2/SPTBN1/JPH2/PARVA/ATP2B4/PPP1R12B/ACTN4/FLNB/DST/RYR2/PARVB/SYNE1/TPM1/ACTN2/BIN1/FHOD3/OBSL1/MYL9/NEB/XIRP2/OBSCN/CAPN3/CMYA5/NRAP/ANK1/C10orf71/MYOZ1/MYO18B/CASQ1/SQSTM1/MYH2/KLHL40/MYOM2/PPP3CB/ACTN3	42
CC	GO:0001725	stress fiber	22/1277	70/19869	2.17846e-10	1.62658e-08	1.34529e-08	FBLIM1/LPP/SEPTIN7/PDLIM5/SEPTIN11/PDLIM7/PALLD/DAAM1/FERMT2/FHOD1/ACTN4/MYH10/SEPTIN9/FLNB/TPM1/SORBS1/LIMA1/LIMCH1/MYL9/XIRP2/MYH14/XIRP1	22
CC	GO:0097517	contractile actin filament bundle	22/1277	70/19869	2.17846e-10	1.62658e-08	1.34529e-08	FBLIM1/LPP/SEPTIN7/PDLIM5/SEPTIN11/PDLIM7/PALLD/DAAM1/FERMT2/FHOD1/ACTN4/MYH10/SEPTIN9/FLNB/TPM1/SORBS1/LIMA1/LIMCH1/MYL9/XIRP2/MYH14/XIRP1	22
CC	GO:0042641	actomyosin	23/1277	78/19869	3.56629e-10	2.39655e-08	1.98211e-08	FBLIM1/LPP/SEPTIN7/PDLIM5/SEPTIN11/PDLIM7/PALLD/DAAM1/FERMT2/FHOD1/ACTN4/MYH10/SEPTIN9/FLNB/TPM1/SORBS1/CDC42BPA/LIMA1/LIMCH1/MYL9/XIRP2/MYH14/XIRP1	23
CC	GO:0005938	cell cortex	51/1277	312/19869	6.55404e-10	4.00392e-08	3.31152e-08	EPB42/ASPH/SHROOM3/C2CD5/GRK4/EEF1A1/PHLDB2/CLASP1/CALD1/SEPTIN7/CTTNBP2/SEPTIN11/FER/RHOBTB2/MYO6/UTRN/PSEN1/FERMT2/SPTBN1/WDPCP/PARD3/KIAA1614/HMCN1/ACTN4/MYO1D/MYH10/SEPTIN9/RAI14/MYO10/IQGAP1/PRKD1/FLNB/EXOC2/NEDD9/DST/CDH2/FGFR2/MYO1E/ACTN2/RHOBTB3/AGTRAP/COBL/FRYL/PARD3B/MYL9/NUMA1/MYO9B/ACTN3/PHLDB1/EXOC8/TRAF6	51
CC	GO:0031252	cell leading edge	62/1277	421/19869	7.59014e-10	4.25048e-08	3.51544e-08	C2CD5/RUFY3/ITGB1/EEF1A1/APP/PHLDB2/PRKCI/EPHA2/PHACTR4/CDK6/PTPN13/FER/DPYSL3/PDLIM7/PALLD/MYO6/TIAM2/FERMT2/MCC/SPTBN1/PLEK/ANTXR1/JCAD/CAPRIN1/SWAP70/PARVA/SSH1/BCAS3/MYO1D/MYH10/MYO10/IQGAP1/EVL/NEDD9/CARMIL1/DST/CDH2/SHTN1/NCKAP1/VEZT/PARVB/RASA1/PTPRK/TPM1/FERMT1/CD44/SRGAP2/LIMK1/DPP4/FAP/SH3RF1/CDC42BPA/ITSN1/COBL/LIMA1/APBB2/AAK1/DAGLA/MYO9B/TLN2/FAT1/EXOC8	62
CC	GO:0032432	actin filament bundle	22/1277	79/19869	2.85027e-09	1.47337e-07	1.21858e-07	FBLIM1/LPP/SEPTIN7/PDLIM5/SEPTIN11/PDLIM7/PALLD/DAAM1/FERMT2/FHOD1/ACTN4/MYH10/SEPTIN9/FLNB/TPM1/SORBS1/LIMA1/LIMCH1/MYL9/XIRP2/MYH14/XIRP1	22
CC	GO:0030027	lamellipodium	37/1277	203/19869	7.52055e-09	3.60986e-07	2.9856e-07	RUFY3/ITGB1/APP/EPHA2/PHACTR4/PTPN13/FER/DPYSL3/PALLD/TIAM2/FERMT2/MCC/ANTXR1/CAPRIN1/SWAP70/PARVA/SSH1/MYH10/MYO10/EVL/NEDD9/CARMIL1/CDH2/SHTN1/NCKAP1/PARVB/CD44/SRGAP2/LIMK1/DPP4/FAP/SH3RF1/CDC42BPA/ITSN1/APBB2/MYO9B/FAT1	37
CC	GO:0042383	sarcolemma	26/1277	136/19869	4.77207e-07	2.13789e-05	1.76818e-05	ITGB1/TRIM72/KCNJ3/SCN1A/CACNA2D1/SGCD/UTRN/PSEN1/ATP2B4/IGF1R/AKAP6/SLMAP/DTNBP1/CDH2/RYR2/BIN1/STAC/STBD1/OBSCN/CAPN3/LAMA2/COL6A3/CASQ1/CACNB1/PPP3CB/NCSTN	26
CC	GO:0016528	sarcoplasm	19/1277	89/19869	2.97323e-06	0.000124876	0.00010328	ASPH/P3H2/SCN3A/CACNA2D1/SGCD/TMEM38A/JPH2/AKAP6/ITPR1/DTNBP1/RYR2/MEF2C/THBS4/CMYA5/ATP2A1/ANK1/AGL/CASQ1/CAMK2G	19
CC	GO:0030427	site of polarized growth	28/1277	173/19869	5.57317e-06	0.000220304	0.000182206	LRIG2/RUFY3/APP/DOCK7/PTBP2/SLC2A13/DPYSL3/PALLD/FKBP15/TIAM2/PSEN1/NIN/SETX/IQGAP1/DTNBP1/LMTK2/SHTN1/DISC1/LRRK2/MAP1B/MYO9A/SNAP25/COBL/FRYL/COPA/APBB2/MYH14/EXOC8	28
CC	GO:0030426	growth cone	27/1277	167/19869	8.30687e-06	0.000310123	0.000256493	LRIG2/RUFY3/APP/DOCK7/PTBP2/SLC2A13/DPYSL3/PALLD/FKBP15/TIAM2/PSEN1/NIN/SETX/IQGAP1/DTNBP1/LMTK2/SHTN1/DISC1/LRRK2/MAP1B/MYO9A/SNAP25/COBL/COPA/APBB2/MYH14/EXOC8	27
CC	GO:0016529	sarcoplasmic reticulum	16/1277	73/19869	1.24409e-05	0.000440015	0.000363922	ASPH/P3H2/CACNA2D1/SGCD/TMEM38A/JPH2/AKAP6/ITPR1/RYR2/THBS4/CMYA5/ATP2A1/ANK1/AGL/CASQ1/CAMK2G	16
CC	GO:0000407	phagophore assembly site	11/1277	37/19869	1.33747e-05	0.00044939	0.000371676	ILRUN/BCAS3/ULK2/PIK3C3/TRAPPC8/ATG5/ZFYVE1/WDR45B/ATG7/STBD1/SQSTM1	11
CC	GO:0019898	extrinsic component of membrane	40/1277	316/19869	3.19617e-05	0.00102277	0.000845903	VPS13D/CDH13/KALRN/GNAT2/ESYT2/EEA1/MICALL1/FER/FERMT2/GNG2/NDUFAF5/VAC14/CDH11/CDH6/TRIO/IQGAP1/PIK3C3/CDH2/YES1/HIP1/GNG4/GNAQ/ZFYVE1/FARP1/BIN1/SNAP25/SNX18/EFCAB7/WDR45B/STAC/GNB4/AAK1/SNX16/VPS13C/CUBN/NUMA1/GNA13/ACADVL/GNAS/SLA2	40
CC	GO:0005884	actin filament	20/1277	114/19869	3.61768e-05	0.00110504	0.000913939	MYO1B/PDLIM5/DPYSL3/PDLIM7/PALLD/MYO6/EHBP1/GAS7/IQGAP1/CARMIL1/YES1/NCKAP1/PAWR/TPM1/ACTN2/MYO9A/COBL/MYO18B/MYO9B/ACTN3	20
CC	GO:0035770	ribonucleoprotein granule	35/1277	265/19869	4.06111e-05	0.00118224	0.000977789	IGF2BP3/TRUB2/GARRE1/IGF2BP2/DHX36/MBNL1/PUM1/GIGYF2/TUT4/TNRC6B/CLOCK/USP3/YTHDC2/MCC/PUM2/STAU2/CAPRIN1/IQGAP1/BTBD1/ATXN2L/RBM20/RBPMS/DCPS/DIS3L2/SYNE1/LIMD1/PAN3/ZNFX1/MOV10/TUBA1A/DCP2/SMG1/SQSTM1/VCP/DDX25	35
CC	GO:0016459	myosin complex	13/1277	56/19869	4.22227e-05	0.00118224	0.000977789	MYO1B/MYO6/MYO1D/MYH10/MYO10/MYO1E/MYH11/MYO9A/MYL9/MYO18B/MYO9B/MYH14/MYH2	13
CC	GO:0036464	cytoplasmic ribonucleoprotein granule	33/1277	248/19869	5.7424e-05	0.00154356	0.00127663	IGF2BP3/GARRE1/IGF2BP2/DHX36/MBNL1/PUM1/GIGYF2/TUT4/TNRC6B/CLOCK/USP3/MCC/PUM2/STAU2/CAPRIN1/IQGAP1/BTBD1/ATXN2L/RBM20/RBPMS/DCPS/DIS3L2/SYNE1/LIMD1/PAN3/ZNFX1/MOV10/TUBA1A/DCP2/SMG1/SQSTM1/VCP/DDX25	33
CC	GO:0031672	A band	10/1277	36/19869	6.31915e-05	0.00163326	0.00135081	PPP1R12A/SPTBN1/PPP1R12B/DST/OBSL1/OBSCN/CMYA5/ANK1/KLHL40/MYOM2	10
CC	GO:0030315	T-tubule	12/1277	52/19869	8.80439e-05	0.00219131	0.00181237	KCNJ3/SCN1A/CACNA2D1/ATP2B4/IGF1R/AKAP6/BIN1/STAC/STBD1/CAPN3/CASQ1/PPP3CB	12
CC	GO:0019897	extrinsic component of plasma membrane	25/1277	172/19869	0.000107824	0.00258778	0.00214027	CDH13/GNAT2/ESYT2/EEA1/FER/FERMT2/GNG2/CDH11/CDH6/IQGAP1/CDH2/YES1/HIP1/GNG4/GNAQ/FARP1/SNAP25/SNX18/STAC/GNB4/AAK1/CUBN/NUMA1/GNA13/GNAS	25
CC	GO:0005802	trans-Golgi network	33/1277	262/19869	0.000166768	0.00384391	0.00317918	COG5/GCC2/FUT4/RELCH/APP/ATP2C1/BACE2/MYO1B/RAB21/DOP1A/RAB11A/ARL5B/OPTN/ARFGEF1/ST3GAL1/STX6/PRKD1/COG7/GGA2/RAB30/LRRK2/TMEM165/YIPF4/NBEA/C17orf75/VPS53/GOLGA4/CCDC91/RHOBTB3/SNAP25/KLHL20/AP1G1/RAB14	33
CC	GO:1990752	microtubule end	9/1277	33/19869	0.000171603	0.00384391	0.00317918	CLASP1/RNF4/ASPM/CAMSAP2/DST/NAV3/CDK5RAP2/NUMA1/SVIL	9
CC	GO:0031234	extrinsic component of cytoplasmic side of plasma membrane	17/1277	99/19869	0.000178099	0.00386073	0.00319308	GNAT2/ESYT2/FER/FERMT2/GNG2/IQGAP1/YES1/HIP1/GNG4/GNAQ/FARP1/SNAP25/SNX18/STAC/GNB4/GNA13/GNAS	17
CC	GO:0010494	cytoplasmic stress granule	15/1277	84/19869	0.000270348	0.00556385	0.00460168	IGF2BP3/IGF2BP2/DHX36/MBNL1/PUM1/GIGYF2/PUM2/STAU2/CAPRIN1/ATXN2L/RBPMS/ZNFX1/MOV10/VCP/DDX25	15
CC	GO:0016607	nuclear speck	46/1277	419/19869	0.000273225	0.00556385	0.00460168	RBM11/AKAP8L/EPAS1/DDX5/SF3B2/ILRUN/DHX36/PRPF40A/HDAC4/CDK13/TCF12/PSME4/ATOH8/DACH1/KAZN/COP1/FTO/CARMIL1/MAPK14/ATXN2L/DOCK1/SPRTN/PIAS1/WAC/GPATCH2/EP400/ERBIN/TRIP11/LIMK1/LHPP/VPS72/PHF5A/PARN/MEF2C/JADE1/DHX15/CMYA5/PRPF8/HIKESHI/SLC34A1/FNBP4/PRPF31/NRIP1/BAZ2A/ZNF395/FNDC1	46
CC	GO:0000242	pericentriolar material	7/1277	22/19869	0.000322641	0.0061947	0.00512344	CEP85L/NIN/BBS4/PCM1/NEK1/CDK5RAP2/CEP85	7
CC	GO:0031258	lamellipodium membrane	7/1277	22/19869	0.000322641	0.0061947	0.00512344	EPHA2/FERMT2/ANTXR1/NCKAP1/CD44/DPP4/FAP	7
CC	GO:0036064	ciliary basal body	23/1277	164/19869	0.000339736	0.00634174	0.00524504	AHI1/RABEP2/CPLANE2/CFAP126/IFT80/KIF17/EVC/DAAM1/BBS4/KIFAP3/CAMSAP2/IFT81/RILPL2/ARHGAP35/NEDD9/PCM1/DISC1/C2CD3/TTBK2/SPATA7/JADE1/TOGARAM1/CSNK1D	23
CC	GO:0031941	filamentous actin	8/1277	29/19869	0.000362033	0.0065753	0.00543821	PDLIM5/DPYSL3/PDLIM7/MYO6/EHBP1/CARMIL1/NCKAP1/MYO18B	8
CC	GO:0034399	nuclear periphery	21/1277	145/19869	0.000390072	0.00689811	0.00570521	AKAP8L/CLIC4/PRPF40A/ARID2/LMNB2/UHRF1/NUFIP1/RUNX1T1/ARFGEF1/NUP98/NCOR2/ATXN7/SORBS1/PHF5A/AHCTF1/YY1/RGS12/PHF10/NUMA1/ATN1/AKAP8	21
CC	GO:0016363	nuclear matrix	19/1277	126/19869	0.000434039	0.00733843	0.00606938	AKAP8L/CLIC4/PRPF40A/ARID2/UHRF1/NUFIP1/RUNX1T1/ARFGEF1/NCOR2/ATXN7/SORBS1/PHF5A/AHCTF1/YY1/RGS12/PHF10/NUMA1/ATN1/AKAP8	19
CC	GO:0000932	P-body	16/1277	97/19869	0.000436811	0.00733843	0.00606938	IGF2BP3/GARRE1/IGF2BP2/PUM1/TNRC6B/CAPRIN1/BTBD1/RBPMS/DCPS/DIS3L2/SYNE1/LIMD1/PAN3/MOV10/DCP2/SQSTM1	16
CC	GO:0005905	clathrin-coated pit	13/1277	71/19869	0.000528986	0.00867021	0.00717085	LRP3/APP/MYO6/LRP12/FCHO2/CEMIP/AP2A2/SH3BP4/ITSN1/DAB2/AAK1/DNM1L/CUBN	13
CC	GO:0032982	myosin filament	7/1277	24/19869	0.000584594	0.00935351	0.00773598	MYH10/MYH11/MYBPC2/MYO18B/MYH14/MYH2/MYOM2	7
CC	GO:0098791	Golgi apparatus subcompartment	42/1277	387/19869	0.00062476	0.00976369	0.00807523	COG5/GCC2/FUT4/RELCH/APP/GOLIM4/ATP2C1/BACE2/MYO1B/RAB21/MAN2A1/DOP1A/RAB11A/ARL5B/OPTN/SULF1/ARFGEF1/ST3GAL1/STX6/CHSY1/PRKD1/COG7/GGA2/RAB30/LRRK2/TMEM165/HACE1/ZFYVE1/YIPF4/NBEA/C17orf75/VPS53/GOLGA4/CCDC91/RHOBTB3/ZDHHC14/SNAP25/KLHL20/AP1G1/XYLT1/SAR1B/RAB14	42
CC	GO:0030135	coated vesicle	35/1277	310/19869	0.000853627	0.0130372	0.0107827	COPB2/APP/SEC22B/SEC24D/SEC31A/SEC24A/ECPAS/MYO6/SNX3/STX6/FCHO2/CEMIP/GGA2/HIP1/SEC23IP/PACS1/AP2A2/ROR2/MYO1E/PANK1/ATP6V1A/SH3BP4/TMED5/AP3B1/SNX18/AP1G1/DAB2/COPA/AAK1/HSPA8/CLINT1/SAR1B/SREBF2/RAB14/TMEM199	35
CC	GO:0098562	cytoplasmic side of membrane	25/1277	204/19869	0.00144731	0.0216132	0.0178756	EEF1A1/GNAT2/ESYT2/RAB21/FER/FERMT2/SPPL2A/GNG2/IQGAP1/YES1/HIP1/GNG4/AP2A2/LRRK2/GNAQ/FARP1/SNAP25/SNX18/STAC/GNB4/ANK1/GNA13/EEF1A2/GNAS/TRAF6	25
CC	GO:0150034	distal axon	31/1277	278/19869	0.00199073	0.0286011	0.023655	LRIG2/RUFY3/APP/DOCK7/PTBP2/SLC2A13/DPYSL3/PALLD/FKBP15/TIAM2/PSEN1/NIN/SETX/IQGAP1/DTNBP1/LMTK2/SHTN1/DISC1/LRRK2/MAP1B/BIN1/MYO9A/SNAP25/GRIK5/COBL/COPA/APBB2/AAK1/HSPA8/MYH14/EXOC8	31
CC	GO:0032153	cell division site	12/1277	72/19869	0.00200037	0.0286011	0.023655	ITGB1/SEPTIN7/RAB21/SEPTIN11/RAB11A/HMCN1/SSH1/MYH10/SEPTIN9/TUBGCP4/LIMA1/SVIL	12
CC	GO:0031932	TORC2 complex	4/1277	10/19869	0.0026063	0.0364882	0.0301782	MAPKAP1/RICTOR/SESN3/SMG1	4
CC	GO:0031430	M band	6/1277	23/19869	0.00272372	0.0373538	0.0308942	SPTBN1/OBSL1/OBSCN/CMYA5/ANK1/MYOM2	6
CC	GO:0099568	cytoplasmic region	31/1277	285/19869	0.00292115	0.0385639	0.0318949	CFAP126/PHLDB2/KIF17/CLASP1/SEPTIN7/RAB21/TULP3/KIF3A/WDPCP/KIF3B/STAU2/AMBRA1/KIFAP3/KIF1B/MAP2K4/SEPTIN9/DTNBP1/DST/PIK3C3/DLG2/LRRK2/ATG5/DYNC2H1/AP3B1/SPATA7/ATG7/TOGARAM1/NUMA1/PHLDB1/PRKAR2A/KLHL17	31
CC	GO:0000151	ubiquitin ligase complex	33/1277	309/19869	0.00292672	0.0385639	0.0318949	DCAF6/TNFAIP1/FBXO32/ZER1/PCGF3/FBXL17/CDC23/RNF20/UBE3D/UBR1/FBXO11/RMND5A/LMO7/AMBRA1/COP1/FBXW8/MARCHF6/UBR2/UBR3/SEL1L/FBXW7/ZSWIM6/SPSB4/FBXL12/FBXL3/KLHL20/APPBP2/FBXW4/BABAM2/TRPC4AP/DCAF5/KLHL40/WWP1	33
CC	GO:0097542	ciliary tip	9/1277	48/19869	0.00313009	0.0404504	0.0334552	IFT80/TTC21B/KIF3A/IFT43/KIF3B/KIFAP3/IFT81/DYNC2H1/GLI2	9
CC	GO:0009898	cytoplasmic side of plasma membrane	21/1277	173/19869	0.00373239	0.0466622	0.0385928	GNAT2/ESYT2/RAB21/FER/FERMT2/GNG2/IQGAP1/YES1/HIP1/GNG4/AP2A2/GNAQ/FARP1/SNAP25/SNX18/STAC/GNB4/ANK1/GNA13/GNAS/TRAF6	21
CC	GO:0030863	cortical cytoskeleton	15/1277	108/19869	0.00378963	0.0466622	0.0385928	EPB42/SHROOM3/EEF1A1/CLASP1/CALD1/UTRN/SPTBN1/ACTN4/IQGAP1/CDH2/MYO1E/ACTN2/COBL/NUMA1/ACTN3	15
CC	GO:0017101	aminoacyl-tRNA synthetase multienzyme complex	4/1277	11/19869	0.00388851	0.0466622	0.0385928	LARS1/IARS1/EPRS1/RARS1	4
CC	GO:0038201	TOR complex	4/1277	11/19869	0.00388851	0.0466622	0.0385928	MAPKAP1/RICTOR/SESN3/SMG1	4
CC	GO:0033017	sarcoplasmic reticulum membrane	8/1277	41/19869	0.00405805	0.0478423	0.0395688	ASPH/TMEM38A/JPH2/AKAP6/RYR2/ATP2A1/CASQ1/CAMK2G	8
CC	GO:0005604	basement membrane	14/1277	99/19869	0.00429618	0.0492331	0.0407191	LAMC1/P3H2/NTN4/LOXL2/FBN1/HMCN1/NTN1/DST/PXDN/ERBIN/LAMA4/THBS4/COL15A1/LAMA2	14
CC	GO:0055037	recycling endosome	23/1277	198/19869	0.00432255	0.0492331	0.0407191	RELCH/ITGB1/APP/TNIK/MICALL1/RAB11A/OPTN/NDRG1/STX6/ABHD17C/RAB12/LMTK2/RAB11FIP2/VPS53/TUBGCP4/PANK1/SNX18/ITSN1/SLC26A7/AP1G1/AVL9/TUBA1A/RAB14	23
MF	GO:0003779	actin binding	72/1254	439/18432	2.3782e-12	2.32588e-09	2.14789e-09	AFAP1/CNN1/SHROOM3/ITGB1/PHACTR4/MYO1B/CALD1/PDLIM5/FER/PDLIM7/PALLD/FKBP15/MYO6/UTRN/DAAM1/FERMT2/SPTBN1/ANTXR1/PARVA/SSH1/FHOD1/ACTN4/MYO1D/MYH10/GAS7/RAI14/MYO10/IQGAP1/SYNE3/EVL/FLNB/DST/HIP1/ARPC1B/SHTN1/PKNOX2/PAWR/LRRK2/PARVB/SYNE1/MYO1E/TPM1/FERMT1/MAP1B/DAAM2/MYH11/SORBS1/ACTN2/BIN1/MYO9A/COBL/LIMA1/ABLIM2/KLHL20/FHOD3/LIMCH1/NEB/XIRP2/MYBPC2/NRAP/MYOZ1/MYO18B/MYO9B/TLN2/SVIL/MYH14/MYH2/…	72
MF	GO:0051015	actin filament binding	44/1254	219/18432	6.48032e-11	3.16888e-08	2.92638e-08	SHROOM3/MYO1B/MYO6/UTRN/FERMT2/SPTBN1/ANTXR1/FHOD1/ACTN4/MYO1D/MYH10/GAS7/MYO10/IQGAP1/SYNE3/FLNB/HIP1/ARPC1B/SHTN1/PKNOX2/SYNE1/MYO1E/TPM1/FERMT1/MYH11/ACTN2/BIN1/MYO9A/LIMA1/ABLIM2/FHOD3/NEB/XIRP2/NRAP/MYO18B/MYO9B/TLN2/SVIL/MYH14/MYH2/XIRP1/MYOM2/ACTN3/KLHL17	44
MF	GO:0004674	protein serine/threonine kinase activity	59/1254	430/18432	1.9304e-07	5.18571e-05	4.78887e-05	GRK4/GSK3B/KALRN/TNIK/PRKCI/TLK1/PRKACB/CDK13/CDK6/CDK14/NUAK1/MAP2K5/MAP4K4/VRK2/DCLK1/NEK3/CPNE3/SIK3/DSTYK/AKT3/CAMKK2/NLK/MAP2K4/ULK2/STK10/CDK7/TRIO/PRKD1/NEK10/OXSR1/ULK4/MAPK14/LMTK2/BMPR1A/MAP3K21/LRRK2/TLK2/MARK3/SBK1/LIMK1/NEK1/TTBK2/STK4/CDC42BPA/VRK3/IRAK4/AAK1/OBSCN/ALPK3/MAPKAPK3/SMG1/SQSTM1/MAPKAPK2/LTBP4/CSNK1D/CAMK2G/PRKAG3/CDK20/CLK1	59
MF	GO:0051020	GTPase binding	46/1254	303/18432	2.39379e-07	5.18571e-05	4.78887e-05	GCC2/TNFAIP1/GARRE1/DOCK7/IPO8/MICALL1/FER/KIF3A/IARS1/DAAM1/SPTBN1/MAPKAP1/MYCBP2/OPTN/KIF3B/NDRG1/AMBRA1/EPRS1/RAB3GAP2/RABGAP1L/SGSM2/IQGAP1/EXOC2/GGA2/XPO6/DOCK1/RAB11FIP2/RAB3GAP1/NCKAP1/LRRK2/RASA1/HACE1/FARP1/SRGAP2/TRIP11/GOLGA4/DAAM2/BIN1/SH3BP4/RHOBTB3/XPO7/AP1G1/DNM1L/IPO13/MYO9B/EXOC8	46
MF	GO:0106310	protein serine kinase activity	52/1254	363/18432	2.65118e-07	5.18571e-05	4.78887e-05	GSK3B/KALRN/TNIK/PRKCI/TLK1/PRKACB/CDK13/CDK6/CDK14/NUAK1/MAP2K5/MAP4K4/VRK2/DCLK1/NEK3/SIK3/DSTYK/AKT3/CAMKK2/NLK/MAP2K4/ULK2/STK10/CDK7/TRIO/PRKD1/NEK10/OXSR1/ULK4/MAPK14/LMTK2/MAP3K21/LRRK2/TLK2/MARK3/SBK1/LIMK1/NEK1/TTBK2/STK4/CDC42BPA/IRAK4/AAK1/OBSCN/ALPK3/MAPKAPK3/SMG1/MAPKAPK2/CSNK1D/CAMK2G/CDK20/CLK1	52
MF	GO:0060090	molecular adaptor activity	63/1254	492/18432	8.85362e-07	0.000144314	0.00013327	COL11A1/LOX/NELFA/STX11/SEC22B/SEPTIN7/GRB10/BANK1/SEPTIN11/IPPK/ECPAS/PEX3/SASH1/BBS4/MAPKAP1/NUFIP1/OPTN/DLGAP4/RAPSN/AMBRA1/STX6/GAB1/MAP2K4/SEPTIN9/RICTOR/ARRDC4/IQGAP1/AKAP6/SYNE3/DLGAP1/HIP1/TCF7L2/WWC2/DISC1/AP2A2/COL1A2/CBX5/LRRK2/SYNE1/SORBS1/SH3RF1/SNAP25/FBXW7/ITSN1/SPSB4/PDE4DIP/AP1G1/APPBP2/DAB2/GNB4/COL14A1/OBSL1/PTPN11/CAPN3/TRPC4AP/ANK1/HIKESHI/HSPA8/PPP1R3C/LGALS3/NCSTN/KLHL17/SL…	63
MF	GO:0031267	small GTPase binding	40/1254	272/18432	3.23624e-06	0.000452148	0.000417547	GCC2/TNFAIP1/GARRE1/DOCK7/IPO8/MICALL1/FER/KIF3A/DAAM1/MAPKAP1/MYCBP2/OPTN/KIF3B/NDRG1/RAB3GAP2/RABGAP1L/SGSM2/IQGAP1/EXOC2/GGA2/XPO6/DOCK1/RAB11FIP2/RAB3GAP1/NCKAP1/LRRK2/HACE1/FARP1/SRGAP2/TRIP11/GOLGA4/DAAM2/SH3BP4/RHOBTB3/XPO7/AP1G1/DNM1L/IPO13/MYO9B/EXOC8	40
MF	GO:0030695	GTPase regulator activity	60/1254	488/18432	5.94548e-06	0.000646076	0.000596634	SBF2/RABEP2/ARHGAP17/ARHGEF17/KALRN/DOCK7/BCAR3/SRGAP1/TBC1D19/RASGRF2/LARS1/TBC1D9B/TIAM2/SIPA1L1/TBC1D8/MYCBP2/ARHGAP21/ARFGEF1/ASAP1/ARHGAP39/SMAP1/SWAP70/ARHGAP20/RAB3GAP2/RABGAP1L/RASAL2/RGL1/ARHGAP35/ABR/SGSM2/ARHGAP23/TRIO/IQGAP1/DOCK1/RAB3GAP1/AGAP1/LRRK2/RASA1/GNAQ/WDR41/FARP1/PREX1/SRGAP2/IQSEC1/MCF2L2/TBC1D5/SH3BP4/FAM13A/ARHGAP24/MYO9A/ELMOD2/ITSN1/RGS12/TBC1D2/DNM1L/OBSCN/GNA13/MYO9B…	60
MF	GO:0060589	nucleoside-triphosphatase regulator activity	60/1254	488/18432	5.94548e-06	0.000646076	0.000596634	SBF2/RABEP2/ARHGAP17/ARHGEF17/KALRN/DOCK7/BCAR3/SRGAP1/TBC1D19/RASGRF2/LARS1/TBC1D9B/TIAM2/SIPA1L1/TBC1D8/MYCBP2/ARHGAP21/ARFGEF1/ASAP1/ARHGAP39/SMAP1/SWAP70/ARHGAP20/RAB3GAP2/RABGAP1L/RASAL2/RGL1/ARHGAP35/ABR/SGSM2/ARHGAP23/TRIO/IQGAP1/DOCK1/RAB3GAP1/AGAP1/LRRK2/RASA1/GNAQ/WDR41/FARP1/PREX1/SRGAP2/IQSEC1/MCF2L2/TBC1D5/SH3BP4/FAM13A/ARHGAP24/MYO9A/ELMOD2/ITSN1/RGS12/TBC1D2/DNM1L/OBSCN/GNA13/MYO9B…	60
MF	GO:0005096	GTPase activator activity	39/1254	275/18432	1.02644e-05	0.00100386	0.000927036	RABEP2/ARHGAP17/SRGAP1/TBC1D19/LARS1/TBC1D9B/TIAM2/SIPA1L1/TBC1D8/ARHGAP21/ASAP1/ARHGAP39/SMAP1/ARHGAP20/RAB3GAP2/RABGAP1L/RASAL2/ARHGAP35/ABR/SGSM2/ARHGAP23/IQGAP1/DOCK1/RAB3GAP1/AGAP1/LRRK2/RASA1/GNAQ/PREX1/SRGAP2/TBC1D5/FAM13A/ARHGAP24/MYO9A/ELMOD2/RGS12/TBC1D2/DNM1L/MYO9B	39
MF	GO:0005516	calmodulin binding	31/1254	200/18432	1.39558e-05	0.00124079	0.00114584	CNN1/EEF1A1/UBR4/MYO1B/CALD1/EEA1/RASGRF2/MYO6/SPTBN1/ATP2B4/ASPM/CAMSAP2/CAMKK2/PHKB/MYO1D/MYH10/MYO10/IQGAP1/RYR2/MYO1E/MYH11/CDK5RAP2/ARPP21/OBSCN/MAPKAPK3/MYO9B/MAPKAPK2/MYH14/MYH2/CAMK2G/PPP3CB	31
MF	GO:0000146	microfilament motor activity	11/1254	37/18432	2.27671e-05	0.00185552	0.00171352	MYO1B/MYO6/MYO1D/MYH10/MYO10/MYO1E/MYH11/MYO9A/MYO9B/MYH14/MYH2	11
MF	GO:0003774	cytoskeletal motor activity	20/1254	111/18432	5.39162e-05	0.00405615	0.00374575	KIF17/MYO1B/KIF3A/MYO6/KIF3B/KIF1B/MYO1D/MYH10/MYO10/KIF13B/MYO1E/DYNC2H1/MYH11/MYO9A/APPBP2/MYO18B/MYO9B/MYH14/MYH2/KIFC3	20
MF	GO:0008307	structural constituent of muscle	11/1254	42/18432	8.31931e-05	0.00581163	0.00536689	ASPH/TPM1/MYH11/ACTN2/MYL9/NEB/OBSCN/CAPN3/MYBPC2/MYOM2/ACTN3	11
MF	GO:0005543	phospholipid binding	54/1254	474/18432	0.000135255	0.00881863	0.00814377	PHLDA1/ANXA5/SBF2/C2CD5/TRIM72/PRKCI/MYO1B/SESTD1/ESYT2/SNX13/EEA1/TULP3/MICALL1/ANXA3/SNX3/FERMT2/SPTBN1/MAPKAP1/PARD3/JPH2/CPNE3/ASAP1/AIDA/ARHGAP35/BCAS3/FCHO2/MYO10/IQGAP1/OSBPL10/ITPR1/GGA2/HIP1/MYOF/AGAP1/ZFYVE1/MYO1E/PREX1/AXL/MAP1B/ACTN2/OSBPL5/BIN1/SNX18/WDR45B/PARD3B/SNX16/OBSCN/PACSIN3/NUMA1/HSPA8/CLINT1/SVIL/EXOC8/MAP1LC3A	54
MF	GO:0140297	DNA-binding transcription factor binding	54/1254	476/18432	0.000150705	0.00921184	0.0085069	EPAS1/DDX5/GSK3B/SP3/HDAC4/NOTCH2/PBX1/TRIM24/MDFIC/RBFOX2/PRDM5/RBPJ/NCOA7/TCF12/TRIP4/BBS4/ATOH8/KLF5/RUNX1T1/PARP1/SKI/NCOR2/ACTN4/BCAS3/NLK/MEF2A/CRTC3/ARNT2/RUNX2/MAPK14/TEAD3/TCF7L2/JMJD1C/KDM1A/CBX5/UHRF2/DNAAF4/PIAS1/NFIA/HDAC2/STK4/MED13/YY1/ETS1/FAF1/MEF2C/EXOSC9/TAF12/FOS/NFKBIA/CRTC1/NRIP1/AKAP8/BAZ2A	54
MF	GO:0045296	cadherin binding	41/1254	333/18432	0.000165925	0.00954555	0.00881507	CDH13/ITGB1/PHLDB2/EPHA2/MYO1B/LRRFIP1/GIGYF2/SH3GLB1/ESYT2/CALD1/SND1/SEPTIN7/PPFIBP1/MICALL1/PDLIM5/FER/CAST/PSEN1/SPTBN1/RAB1A/ASAP1/NDRG1/SWAP70/PARVA/CDH11/SEPTIN9/CDH6/IQGAP1/FLNB/CDH2/ATXN2L/SHTN1/SLC3A2/LIMA1/TBC1D2/PTPN11/HSPA8/CLINT1/AHSA1/CSNK1D/RARS1	41
MF	GO:0005547	phosphatidylinositol-3,4,5-trisphosphate binding	10/1254	40/18432	0.000264378	0.0143646	0.0132653	MYO1B/FERMT2/MAPKAP1/PARD3/JPH2/ASAP1/MYO10/IQGAP1/ZFYVE1/OBSCN	10
MF	GO:0030674	protein-macromolecule adaptor activity	41/1254	347/18432	0.000396195	0.0203936	0.018833	COL11A1/STX11/SEC22B/GRB10/BANK1/PEX3/BBS4/NUFIP1/OPTN/RAPSN/AMBRA1/STX6/GAB1/ARRDC4/IQGAP1/AKAP6/SYNE3/HIP1/AP2A2/COL1A2/CBX5/LRRK2/SYNE1/SORBS1/SH3RF1/SNAP25/FBXW7/SPSB4/AP1G1/APPBP2/DAB2/GNB4/COL14A1/OBSL1/PTPN11/TRPC4AP/ANK1/HSPA8/LGALS3/NCSTN/SLA2	41
MF	GO:0019903	protein phosphatase binding	22/1254	149/18432	0.000473042	0.0231318	0.0213616	PHACTR4/FER/KIF3A/SNX3/AMBRA1/ATP2B4/KIFAP3/IQGAP1/MAPK14/CDH2/PPP6R3/JAK1/SH3RF2/AP3B1/VRK3/RPA2/ANK1/PPP1R15A/VCP/PPP3CB/PPP1R3C/LGALS3	22
MF	GO:0035091	phosphatidylinositol binding	34/1254	277/18432	0.00060964	0.0283918	0.0262191	PHLDA1/SBF2/MYO1B/SESTD1/ESYT2/SNX13/EEA1/TULP3/SNX3/FERMT2/MAPKAP1/PARD3/JPH2/ASAP1/AIDA/BCAS3/FCHO2/MYO10/IQGAP1/ITPR1/GGA2/HIP1/ZFYVE1/MYO1E/ACTN2/OSBPL5/SNX18/WDR45B/PARD3B/SNX16/OBSCN/NUMA1/SVIL/EXOC8	34
MF	GO:0004713	protein tyrosine kinase activity	20/1254	138/18432	0.00106218	0.0456866	0.0421904	TYK2/EPHB1/EPHA2/EPHB2/NRP2/FER/MAP2K5/CRIM1/DSTYK/CAMKK2/MAP2K4/IGF1R/YES1/FGFR2/JAK1/JAK2/ROR2/AXL/NEK1/CLK1	20
MF	GO:0034237	protein kinase A regulatory subunit binding	7/1254	25/18432	0.00107443	0.0456866	0.0421904	PJA2/AKAP8L/ARFGEF1/AKAP6/RYR2/PRRC1/AKAP8	7

## Sheet: Table S4
Table S4. KEGG enrichment of protein-coding genes involved in A-to-I RNA editing sites.
Description	GeneRatio.1	GeneRatio	BgRatio	pvalue	p.adjust	qvalue	geneID	Count
Autophagy - animal	26/578	4.49827	165/8672	3.19e-05	0.0099541	0.00900033	GABARAPL2/MRAS/PRKACB/SH3GLB1/VPS39/RAB1A/OPTN/AMBRA1/RRAS2/AKT3/CAMKK2/ULK2/IGF1R/ITPR1/PIK3C3/TAX1BP1/ATG5/ZFYVE1/WDR41/SUPT20H/RAB33B/WDR45B/ATG7/SQSTM1/MAP1LC3A/TRAF6	26
Dopaminergic synapse	21/578	3.63322	132/8672	0.000157597	0.0245852	0.0222295	CACNA1A/PPP1R1B/GSK3B/KCNJ3/SCN1A/PRKACB/CREB3L2/CLOCK/PPP2R2B/GNG2/AKT3/ITPR1/MAPK14/GNG4/GNAQ/GNB4/FOS/CAMK2G/PPP3CB/GNAS/PPP1CB	21
Apelin signaling pathway	20/578	3.46021	139/8672	0.000855796	0.0689839	0.0623741	MRAS/HDAC4/PRKACB/GNG2/RRAS2/AKT3/LIPE/MEF2A/ITPR1/PIK3C3/RYR2/GNG4/GNAQ/PRKAB1/TFAM/MEF2C/GNB4/GNA13/PRKAG3/MAP1LC3A	20
Focal adhesion	26/578	4.49827	202/8672	0.000884409	0.0689839	0.0623741	LAMC1/ITGB1/GSK3B/PPP1R12A/EMP1/PARVA/AKT3/PPP1R12B/PDGFC/ACTN4/ARHGAP35/IGF1R/FLNB/DOCK1/VEGFC/COL1A2/PARVB/ITGA11/LAMA4/MYL9/THBS4/ITGA7/LAMA2/COL6A3/TLN2/PPP1CB	26
Oxytocin signaling pathway	21/578	3.63322	154/8672	0.00129913	0.0790429	0.0714693	RCAN1/KCNJ3/PRKACB/CACNA2D1/PPP1R12A/MAP2K5/PPP1R12B/CAMKK2/ITPR1/RYR2/GNAQ/PRKAB1/MEF2C/MYL9/FOS/CACNB1/CAMK2G/PPP3CB/PRKAG3/GNAS/PPP1CB	21
Arrhythmogenic right ventricular cardiomyopathy	14/578	2.42215	86/8672	0.00152005	0.0790429	0.0714693	ITGB1/CACNA2D1/SGCD/TCF7L1/CDH2/TCF7L2/RYR2/ACTN2/ITGA11/ATP2A1/ITGA7/LAMA2/CACNB1/ACTN3	14
Kaposi sarcoma-associated herpesvirus infection	24/578	4.15225	194/8672	0.00236433	0.105382	0.0952844	TYK2/RCAN1/GSK3B/CDK6/GNG2/TCF7L1/AKT3/MAP2K4/IL6ST/ITPR1/MAPK14/PIK3C3/TCF7L2/GNG4/JAK1/JAK2/PREX1/IFNAR2/GNB4/FOS/MAPKAPK2/NFKBIA/PPP3CB/MAP1LC3A	24
Hedgehog signaling pathway	10/578	1.7301	56/8672	0.00350225	0.132595	0.11989	GSK3B/PRKACB/EVC/KIF3A/SCUBE2/MOSMO/GLI2/EFCAB7/CDON/CSNK1D	10
Motor proteins	23/578	3.97924	193/8672	0.00462467	0.132595	0.11989	KIF17/MYO1B/KIF3A/MYO6/KIF3B/KIFAP3/KIF1B/MYO1D/MYH10/MYO10/KIF13B/MYO1E/TPM1/DYNC2H1/MYH11/MYO9A/MYL9/MYO18B/TUBA1A/MYO9B/MYH14/MYH2/KIFC3	23
Leishmaniasis	12/578	2.07612	77/8672	0.00465886	0.132595	0.11989	ITGB1/EEF1A1/TGFB2/MAPK14/IFNGR2/JAK1/JAK2/IRAK4/FOS/EEF1A2/NFKBIA/TRAF6	12
Axon guidance	22/578	3.80623	182/8672	0.00467482	0.132595	0.11989	LRIG2/ITGB1/GSK3B/EPHB1/EPHA2/EPHB2/SRGAP1/NTN4/PARD3/PLXNA2/SSH1/NTN1/RYK/RASA1/SRGAP2/SEMA5A/LIMK1/ABLIM2/MYL9/PTPN11/CAMK2G/PPP3CB	22
Toxoplasmosis	15/578	2.59516	111/8672	0.00663172	0.172425	0.155904	LAMC1/TYK2/ITGB1/TGFB2/AKT3/MAPK14/IFNGR2/JAK1/JAK2/IRAK4/LAMA4/LAMA2/HSPA8/NFKBIA/TRAF6	15
MAPK signaling pathway	31/578	5.36332	299/8672	0.0091126	0.203983	0.184438	CACNA1A/MRAS/EPHA2/PRKACB/CACNA2D1/RASGRF2/MAP2K5/MAP4K4/RRAS2/TGFB2/AKT3/PDGFC/NLK/MAP2K4/IGF1R/MAPK14/FGFR2/VEGFC/MAP3K21/RASA1/STK4/IRAK4/MEF2C/FGF7/FOS/MAPKAPK3/HSPA8/MAPKAPK2/CACNB1/PPP3CB/TRAF6	31
Glutamatergic synapse	15/578	2.59516	115/8672	0.00915307	0.203983	0.184438	CACNA1A/GRIK1/KCNJ3/PRKACB/GNG2/SLC1A3/ITPR1/DLGAP1/GNG4/SLC38A1/GNAQ/GRIK5/GNB4/PPP3CB/GNAS	15
Regulation of actin cytoskeleton	25/578	4.32526	229/8672	0.00985704	0.205026	0.185381	ITGB1/MRAS/PPP1R12A/RRAS2/AKT3/PPP1R12B/SSH1/PDGFC/ACTN4/ARHGAP35/MYH10/IQGAP1/ARPC1B/DOCK1/FGFR2/NCKAP1/MYH11/LIMK1/ITGA11/FGF7/MYL9/ITGA7/GNA13/MYH14/PPP1CB	25
Legionellosis	9/578	1.55709	56/8672	0.0110492	0.215459	0.194815	EEF1A1/SEC22B/RAB1A/HSPA8/SAR1B/VCP/EEF1A2/NFKBIA/CLK1	9
Pathogenic Escherichia coli infection	22/578	3.80623	198/8672	0.0123057	0.225846	0.204206	ITGB1/MYO1B/SEC24D/SEC24A/MYO6/RAB1A/MYO1D/MYH10/MYO10/MAPK14/ARPC1B/NCKAP1/MYO1E/MYH11/IRAK4/PTPN11/FOS/GNA13/TUBA1A/MYH14/NFKBIA/TRAF6	22
Hypertrophic cardiomyopathy	13/578	2.24913	99/8672	0.0139195	0.231215	0.209061	ITGB1/CACNA2D1/SGCD/TGFB2/RYR2/TPM1/PRKAB1/ITGA11/ATP2A1/ITGA7/LAMA2/CACNB1/PRKAG3	13
Spinocerebellar ataxia	17/578	2.94118	143/8672	0.0140804	0.231215	0.209061	CACNA1A/PUM1/PSMD1/RBPJ/PUM2/AMBRA1/AKT3/PSMC4/ULK2/ITPR1/PIK3C3/ATXN2L/MCU/ATXN10/GNAQ/ATP2A1/PSMB7	17
Efferocytosis	18/578	3.11419	156/8672	0.015637	0.243937	0.220564	CD47/PBX1/VPS39/MAPK14/DOCK1/ANO5/JAK2/MEGF11/AXL/ADAM9/LIPA/MEGF10/PTPN11/UQCRFS1/ATP2A1/MAPKAPK2/CAMK2G/RAB14	18
Adherens junction	12/578	2.07612	93/8672	0.0201379	0.299192	0.270524	FER/TCF7L1/LMO7/PARD3/ACTN4/NLK/IGF1R/IQGAP1/YES1/TCF7L2/SORBS1/MYL9	12
Dilated cardiomyopathy	13/578	2.24913	105/8672	0.0218733	0.310204	0.280481	ITGB1/PRKACB/CACNA2D1/SGCD/TGFB2/RYR2/TPM1/ITGA11/ATP2A1/ITGA7/LAMA2/CACNB1/GNAS	13
Circadian rhythm	6/578	1.03806	34/8672	0.0231952	0.311559	0.281707	PER2/CLOCK/PRKAB1/FBXL3/CSNK1D/PRKAG3	6
Ras signaling pathway	24/578	4.15225	236/8672	0.0248728	0.311559	0.281707	PLAAT3/MRAS/EPHA2/PRKACB/RASGRF2/GNG2/RRAS2/AKT3/RASAL2/RGL1/PDGFC/GAB1/IGF1R/EXOC2/FGFR2/VEGFC/GNG4/RASA1/RALB/STK4/ETS1/GNB4/FGF7/PTPN11	24
Nucleotide metabolism	11/578	1.90311	85/8672	0.0249647	0.311559	0.281707	CDA/AMPD3/GMPS/AK2/CTPS1/AK5/HDDC2/NT5C2/TYMS/IMPDH2/GMPR2	11
Circadian entrainment	12/578	2.07612	97/8672	0.0271238	0.320933	0.290183	KCNJ3/PER2/PRKACB/GNG2/ITPR1/RYR2/GNG4/GNAQ/GNB4/FOS/CAMK2G/GNAS	12
Proteoglycans in cancer	21/578	3.63322	203/8672	0.0291828	0.320933	0.290183	DDX5/ITGB1/MRAS/PRKACB/PPP1R12A/RRAS2/TGFB2/AKT3/PPP1R12B/GAB1/IGF1R/IQGAP1/ITPR1/MAPK14/COL1A2/CD44/PTPN11/SDC2/ANK1/CAMK2G/PPP1CB	21
Aminoacyl-tRNA biosynthesis	9/578	1.55709	66/8672	0.0300427	0.320933	0.290183	FARSA/LARS1/IARS1/EPRS1/NARS2/YARS1/RARS1/GARS1/EARS2	9
Human papillomavirus infection	31/578	5.36332	331/8672	0.0335454	0.320933	0.290183	LAMC1/TYK2/ITGB1/GSK3B/PRKCI/UBR4/PRKACB/NOTCH2/CREB3L2/CDK6/RBPJ/PPP2R2B/PSEN1/TCF7L1/PARD3/AKT3/RBL2/TCF7L2/DLG2/JAK1/COL1A2/ATP6V1A/HDAC2/ITGA11/IFNAR2/LAMA4/THBS4/ITGA7/LAMA2/COL6A3/GNAS	31
ECM-receptor interaction	11/578	1.90311	89/8672	0.0337053	0.320933	0.290183	LAMC1/ITGB1/CD47/COL1A2/CD44/ITGA11/LAMA4/THBS4/ITGA7/LAMA2/COL6A3	11
Biosynthesis of nucleotide sugars	6/578	1.03806	37/8672	0.0339088	0.320933	0.290183	NAGK/PGM1/UAP1/CMAS/PGM3/PMM2	6
Protein processing in endoplasmic reticulum	18/578	3.11419	170/8672	0.0339449	0.320933	0.290183	RNF5/SEC24D/SEC31A/SEC24A/RRBP1/EDEM3/MARCHF6/STT3B/UGGT2/ERO1B/SEL1L/SEC63/NGLY1/HSPA8/PPP1R15A/SAR1B/VCP/NPLOC4	18
Tight junction	18/578	3.11419	170/8672	0.0339449	0.320933	0.290183	ITGB1/ARHGAP17/PRKCI/RUNX1/PRKACB/PPP2R2B/PARD3/ACTN4/MYH10/ARPC1B/DLG2/PRKAB1/MYH11/MYL9/TUBA1A/MPDZ/MYH14/PRKAG3	18
Platelet activation	14/578	2.42215	124/8672	0.0360572	0.32404	0.292992	ITGB1/PRKCI/PRKACB/PPP1R12A/AKT3/ARHGAP35/ITPR1/MAPK14/COL1A2/GNAQ/GNA13/TLN2/GNAS/PPP1CB	14
Cholinergic synapse	13/578	2.24913	113/8672	0.0372008	0.32404	0.292992	CACNA1A/KCNJ3/PRKACB/CREB3L2/GNG2/AKT3/ITPR1/GNG4/JAK2/GNAQ/GNB4/FOS/CAMK2G	13
Chagas disease	12/578	2.07612	102/8672	0.0381483	0.32404	0.292992	PPP2R2B/TGFB2/AKT3/MAP2K4/MAPK14/IFNGR2/GNAQ/IRAK4/FOS/NFKBIA/GNAS/TRAF6	12
Amphetamine addiction	9/578	1.55709	69/8672	0.038628	0.32404	0.292992	PPP1R1B/PRKACB/CREB3L2/HDAC2/FOS/CAMK2G/PPP3CB/GNAS/PPP1CB	9
Mitophagy - animal	12/578	2.07612	103/8672	0.0406842	0.32404	0.292992	GABARAPL2/MRAS/MTX2/OPTN/AMBRA1/RRAS2/TAX1BP1/RHOT1/MFN2/SQSTM1/VCP/MAP1LC3A	12
NOD-like receptor signaling pathway	19/578	3.2872	186/8672	0.0410211	0.32404	0.292992	GABARAPL2/TYK2/TXNIP/GBP5/ANTXR2/ANTXR1/ITPR1/MAPK14/MCU/JAK1/ATG5/ERBIN/IFNAR2/IRAK4/DNM1L/MFN2/NFKBIA/MAP1LC3A/TRAF6	19
Th1 and Th2 cell differentiation	11/578	1.90311	92/8672	0.0415436	0.32404	0.292992	TYK2/NOTCH2/RBPJ/MAPK14/IFNGR2/JAK1/JAK2/FOS/NFKBIA/PPP3CB/IL4R	11
Citrate cycle (TCA cycle)	5/578	0.865052	30/8672	0.0460981	0.342232	0.309441	SUCLG2/OGDH/SDHC/IDH3B/ACO2	5
Pantothenate and CoA biosynthesis	4/578	0.692042	21/8672	0.0472148	0.342232	0.309441	BCAT1/PANK2/PANK3/PANK1	4
Relaxin signaling pathway	14/578	2.42215	129/8672	0.0478742	0.342232	0.309441	RLN3/PRKACB/CREB3L2/GNG2/AKT3/MAP2K4/MAPK14/VEGFC/GNG4/COL1A2/GNB4/FOS/NFKBIA/GNAS	14
Longevity regulating pathway - multiple species	8/578	1.38408	61/8672	0.0482635	0.342232	0.309441	PRKACB/AKT3/IGF1R/ATG5/PRKAB1/HDAC2/HSPA8/PRKAG3	8
Adrenergic signaling in cardiomyocytes	16/578	2.76817	154/8672	0.0506052	0.350863	0.317244	PRKACB/ATP1A4/CREB3L2/CACNA2D1/PPP2R2B/ATP2B4/AKT3/MAPK14/RYR2/GNAQ/TPM1/ATP2A1/CACNB1/CAMK2G/GNAS/PPP1CB	16
Glucagon signaling pathway	12/578	2.07612	107/8672	0.0520048	0.352728	0.318931	PRKACB/CREB3L2/AKT3/PHKB/ITPR1/GNAQ/PRKAB1/LDHC/CAMK2G/PPP3CB/PRKAG3/GNAS	12
Th17 cell differentiation	12/578	2.07612	108/8672	0.0551386	0.363417	0.328596	TYK2/RUNX1/IL6ST/MAPK14/IFNGR2/JAK1/JAK2/IL27RA/FOS/NFKBIA/PPP3CB/IL4R	12
Transcriptional misregulation in cancer	19/578	3.2872	193/8672	0.0559104	0.363417	0.328596	DDX5/RUNX1/ERG/PER2/PBX1/CDK14/ETV6/MEIS1/RUNX1T1/IGF1R/ARNT2/RUNX2/JMJD1C/AFF1/PAX7/HDAC2/MEF2C/SUPT3H/FLI1	19
Autophagy - other	5/578	0.865052	32/8672	0.0584784	0.364876	0.329914	GABARAPL2/ULK2/PIK3C3/ATG5/ATG7	5
Thyroid hormone signaling pathway	13/578	2.24913	121/8672	0.0589661	0.364876	0.329914	RCAN1/GSK3B/PRKACB/NOTCH2/ATP1A4/AKT3/MED13L/THRB/HDAC2/MED13/ATP2A1/PLCD4/THRA	13
Endocrine and other factor-regulated calcium reabsorption	7/578	1.21107	53/8672	0.0605409	0.364876	0.329914	PRKACB/ATP1A4/RAB11A/ATP2B4/AP2A2/GNAQ/GNAS	7
Aldosterone synthesis and secretion	11/578	1.90311	98/8672	0.0608126	0.364876	0.329914	PRKACB/ATP1A4/CREB3L2/ATP2B4/LIPE/PRKD1/ITPR1/GNAQ/DAGLA/CAMK2G/GNAS	11
Vascular smooth muscle contraction	14/578	2.42215	134/8672	0.0621556	0.365897	0.330838	PPP1R14A/PRKACB/CALD1/PPP1R12A/PPP1R12B/MYH10/ITPR1/GNAQ/MYH11/MYL9/GNA13/MYH14/GNAS/PPP1CB	14
Salmonella infection	23/578	3.97924	247/8672	0.064144	0.370555	0.33505	GCC2/MYO6/VPS39/TCF7L1/AKT3/FHOD1/MAP2K4/EXOC2/MAPK14/PIK3C3/ARPC1B/TCF7L2/NCKAP1/DYNC2H1/SNX18/IRAK4/RHOJ/MYL9/FOS/TUBA1A/PLEKHM2/NFKBIA/TRAF6	23
Osteoclast differentiation	14/578	2.42215	135/8672	0.0653222	0.370555	0.33505	TYK2/TGFB2/AKT3/ITPR1/MAPK14/IFNGR2/JAK1/IFNAR2/FOS/ATP2A1/SQSTM1/NFKBIA/PPP3CB/TRAF6	14
Retrograde endocannabinoid signaling	15/578	2.59516	148/8672	0.0679095	0.378353	0.342101	CACNA1A/KCNJ3/PRKACB/NDUFA6/GNG2/ITPR1/MAPK14/GNG4/GNAQ/GNB4/DAGLA/NDUFA9/NDUFB7/NDUFS1/NDUFS2	15
PD-L1 expression and PD-1 checkpoint pathway in cancer	10/578	1.7301	89/8672	0.0712702	0.39011	0.352731	AKT3/MAPK14/IFNGR2/JAK1/JAK2/PTPN11/FOS/NFKBIA/PPP3CB/TRAF6	10
EGFR tyrosine kinase inhibitor resistance	9/578	1.55709	79/8672	0.07872	0.423459	0.382885	GSK3B/AKT3/PDGFC/GAB1/IGF1R/FGFR2/JAK1/JAK2/AXL	9
Diabetic cardiomyopathy	19/578	3.2872	203/8672	0.0832004	0.439975	0.397818	MPC1/GSK3B/NDUFA6/TGFB2/PARP1/AKT3/MAPK14/RYR2/COL1A2/NDUFA9/NDUFB7/UQCRFS1/ATP2A1/NDUFS1/NDUFS2/SDHC/UQCRC2/CAMK2G/PPP1CB	19
ATP-dependent chromatin remodeling	12/578	2.07612	117/8672	0.0890968	0.462866	0.418515	ARID2/BAZ1A/ARID1B/EP400/BICRA/VPS72/SMARCA2/HDAC2/YY1/PHF10/BAZ2A/H2AC20	12
Alcoholic liver disease	14/578	2.42215	142/8672	0.0904962	0.462866	0.418515	GSK3B/TCF7L1/AKT3/CAMKK2/MAP2K4/MAPK14/LPIN2/TCF7L2/PRKAB1/IRAK4/ACADVL/NFKBIA/PRKAG3/TRAF6	14
Parathyroid hormone synthesis, secretion and action	11/578	1.90311	106/8672	0.0944768	0.472785	0.427484	PRKACB/CREB3L2/MEF2A/ITPR1/RUNX2/GNAQ/MEF2C/FOS/GNA13/SLC34A1/GNAS	11
Cellular senescence	15/578	2.59516	156/8672	0.0963385	0.472785	0.427484	MRAS/CDK6/LIN54/RRAS2/TGFB2/AKT3/RBL2/ITPR1/MAPK14/MCU/ETS1/SQSTM1/MAPKAPK2/PPP3CB/PPP1CB	15
Neurotrophin signaling pathway	12/578	2.07612	119/8672	0.0980836	0.472785	0.427484	GSK3B/PSEN1/MAP2K5/AKT3/GAB1/MAPK14/IRAK4/PTPN11/MAPKAPK2/NFKBIA/CAMK2G/TRAF6	12
Shigellosis	22/578	3.80623	247/8672	0.0995667	0.472785	0.427484	ITGB1/GSK3B/SEPTIN7/SEPTIN11/CAST/AKT3/ACTN4/SEPTIN9/ITPR1/MAPK14/PIK3C3/ARPC1B/DOCK1/ATG5/CD44/MYL9/PLCD4/SQSTM1/TLN2/NFKBIA/MAP1LC3A/TRAF6	22
Hippo signaling pathway	15/578	2.59516	157/8672	0.100346	0.472785	0.427484	GSK3B/PRKCI/PPP2R2B/TCF7L1/PARD3/TEAD1/TGFB2/TEAD3/TCF7L2/BMPR1A/DLG2/LIMD1/GLI2/CSNK1D/PPP1CB	15
Folate biosynthesis	4/578	0.692042	27/8672	0.101527	0.472785	0.427484	GGH/MOCS1/AKR1B1/QDPR	4
Amino sugar and nucleotide sugar metabolism	6/578	1.03806	49/8672	0.1053	0.482909	0.436638	NAGK/PGM1/UAP1/CMAS/PGM3/PMM2	6
Rap1 signaling pathway	19/578	3.2872	210/8672	0.106797	0.482909	0.436638	ITGB1/PRKCI/MRAS/EPHA2/SIPA1L1/PARD3/AKT3/PDGFC/IGF1R/PRKD1/EVL/MAPK14/FGFR2/VEGFC/GNAQ/RALB/FGF7/TLN2/GNAS	19
Endocytosis	22/578	3.80623	250/8672	0.109426	0.487624	0.440902	GRK4/PRKCI/SH3GLB1/EEA1/SNX3/RAB11A/PARD3/ARFGEF1/ASAP1/SMAP1/IGF1R/ARPC1B/FGFR2/RAB11FIP2/AP2A2/AGAP1/IQSEC1/BIN1/DAB2/HSPA8/WWP1/TRAF6	22
Prostate cancer	10/578	1.7301	97/8672	0.110966	0.487624	0.440902	GSK3B/ERG/CREB3L2/TCF7L1/AKT3/PDGFC/IGF1R/FGFR2/TCF7L2/NFKBIA	10
Wnt signaling pathway	16/578	2.76817	174/8672	0.118016	0.511403	0.462402	CCN4/GSK3B/TBL1XR1/PRKACB/PRICKLE1/PSEN1/DAAM1/MCC/TCF7L1/NLK/TCF7L2/RYK/ROR2/DAAM2/CAMK2G/PPP3CB	16
Cardiac muscle contraction	9/578	1.55709	87/8672	0.124212	0.518538	0.468853	ASPH/ATP1A4/CACNA2D1/RYR2/TPM1/UQCRFS1/ATP2A1/CACNB1/UQCRC2	9
Insulin signaling pathway	13/578	2.24913	137/8672	0.124649	0.518538	0.468853	GSK3B/PRKCI/PRKACB/AKT3/PHKB/LIPE/INPP5A/PRKAB1/SORBS1/PRKAR2A/PPP1R3C/PRKAG3/PPP1CB	13
Yersinia infection	13/578	2.24913	137/8672	0.124649	0.518538	0.468853	ITGB1/GSK3B/AKT3/MAP2K4/MAPK14/ARPC1B/DOCK1/GNAQ/LIMK1/IRAK4/FOS/NFKBIA/TRAF6	13
Ferroptosis	5/578	0.865052	41/8672	0.134764	0.55324	0.50023	SLC7A11/SLC3A2/ATG5/ATG7/MAP1LC3A	5
Longevity regulating pathway	9/578	1.55709	89/8672	0.137413	0.556791	0.503441	PRKACB/CREB3L2/AKT3/CAMKK2/IGF1R/ATG5/PRKAB1/SESN3/PRKAG3	9
cGMP-PKG signaling pathway	15/578	2.59516	166/8672	0.140947	0.563786	0.509766	ATP1A4/CREB3L2/PPP1R12A/ATP2B4/AKT3/MEF2A/ITPR1/PDE5A/GNAQ/MEF2C/MYL9/ATP2A1/GNA13/PPP3CB/PPP1CB	15
RNA degradation	8/578	1.38408	78/8672	0.146888	0.575379	0.520248	DHX36/EXOSC7/DCPS/PARN/PAN3/EXOSC9/DCP2/BTG1	8
Protein digestion and absorption	10/578	1.7301	103/8672	0.147533	0.575379	0.520248	COL11A1/COL5A2/ATP1A4/SLC3A2/COL1A2/SLC36A4/DPP4/COL14A1/COL15A1/COL6A3	10
Morphine addiction	9/578	1.55709	91/8672	0.151307	0.576119	0.520917	GRK4/CACNA1A/KCNJ3/PRKACB/GABBR2/GNG2/GNG4/GNB4/GNAS	9
Non-alcoholic fatty liver disease	14/578	2.42215	155/8672	0.151416	0.576119	0.520917	GSK3B/NDUFA6/AKT3/MAPK14/PRKAB1/NDUFA9/NDUFB7/FOS/UQCRFS1/NDUFS1/NDUFS2/SDHC/UQCRC2/PRKAG3	14
Small cell lung cancer	9/578	1.55709	92/8672	0.158506	0.595829	0.538739	LAMC1/ITGB1/CDK6/AKT3/RARB/LAMA4/LAMA2/NFKBIA/TRAF6	9
Glycosaminoglycan biosynthesis - chondroitin sulfate / dermatan sulfate	3/578	0.519031	21/8672	0.161009	0.59787	0.540584	CHSY1/CHST15/XYLT1	3
FoxO signaling pathway	12/578	2.07612	131/8672	0.162881	0.59787	0.540584	GABARAPL2/FBXO32/TGFB2/AKT3/RBL2/NLK/IGF1R/MAPK14/PRKAB1/STK4/SETD7/PRKAG3	12
Vasopressin-regulated water reabsorption	5/578	0.865052	44/8672	0.166866	0.605375	0.54737	PRKACB/CREB3L2/RAB11A/DYNC2H1/GNAS	5
Renal cell carcinoma	7/578	1.21107	69/8672	0.174516	0.615305	0.556349	EPAS1/TGFB2/AKT3/GAB1/ARNT2/ETS1/PTPN11	7
2-Oxocarboxylic acid metabolism	4/578	0.692042	33/8672	0.174606	0.615305	0.556349	BCAT1/OGDH/IDH3B/ACO2	4
Growth hormone synthesis, secretion and action	11/578	1.90311	120/8672	0.17552	0.615305	0.556349	GSK3B/PRKACB/CREB3L2/AKT3/MAP2K4/ITPR1/MAPK14/JAK2/GNAQ/FOS/GNAS	11
Pathways of neurodegeneration - multiple diseases	37/578	6.40138	476/8672	0.182079	0.622662	0.563	APP/GSK3B/PSMD1/NDUFA6/PSEN1/RAB1A/OPTN/AMBRA1/PSMC4/ULK2/ITPR1/MAPK14/PIK3C3/ATXN2L/HIP1/MCU/RYR2/LRRK2/GNAQ/ZFYVE1/WDR41/NDUFA9/NDUFB7/MFN2/UQCRFS1/ATP2A1/TUBA1A/NDUFS1/NDUFS2/SDHC/SQSTM1/VCP/UQCRC2/CAMK2G/PPP3CB/PSMB7/MAP1LC3A	37
Toll-like receptor signaling pathway	10/578	1.7301	108/8672	0.182136	0.622662	0.563	TYK2/AKT3/MAP2K4/MAPK14/JAK1/IFNAR2/IRAK4/FOS/NFKBIA/TRAF6	10
Adipocytokine signaling pathway	7/578	1.21107	70/8672	0.183605	0.622662	0.563	AKT3/CAMKK2/JAK2/PRKAB1/PTPN11/NFKBIA/PRKAG3	7
Proteasome	5/578	0.865052	46/8672	0.18978	0.636683	0.575678	PSMD1/PSME4/PSMF1/PSMC4/PSMB7	5
Mannose type O-glycan biosynthesis	3/578	0.519031	23/8672	0.195007	0.640442	0.579077	FUT4/LARGE1/CRPPA	3
Terpenoid backbone biosynthesis	3/578	0.519031	23/8672	0.195007	0.640442	0.579077	PMVK/DHDDS/FDPS	3
Prion disease	22/578	3.80623	272/8672	0.199456	0.646457	0.584516	LAMC1/GSK3B/PSMD1/PRKACB/CREB3L2/NDUFA6/PSMC4/ITPR1/MAPK14/MCU/RYR2/NDUFA9/NDUFB7/UQCRFS1/TUBA1A/HSPA8/NDUFS1/NDUFS2/SDHC/UQCRC2/PPP3CB/PSMB7	22
Viral carcinogenesis	17/578	2.94118	204/8672	0.200982	0.646457	0.584516	UBR4/HDAC4/PRKACB/CREB3L2/SND1/CDK6/RBPJ/VAC14/RBL2/ACTN4/IL6ST/MAD1L1/JAK1/LTBR/HDAC2/MAPKAPK2/NFKBIA	17
Thermogenesis	19/578	3.2872	232/8672	0.205099	0.646699	0.584734	PRKACB/CREB3L2/NDUFA6/NDUFAF5/LIPE/MAPK14/KDM1A/ARID1B/PRKAB1/SMARCA2/NDUFA9/NDUFB7/UQCRFS1/NDUFS1/NDUFS2/SDHC/UQCRC2/PRKAG3/GNAS	19
Long-term depression	6/578	1.03806	60/8672	0.208586	0.646699	0.584734	CACNA1A/IGF1R/ITPR1/GNAQ/GNA13/GNAS	6
Insulin secretion	8/578	1.38408	86/8672	0.213276	0.646699	0.584734	PRKACB/ATP1A4/CREB3L2/RYR2/GNAQ/SNAP25/CAMK2G/GNAS	8
PI3K-Akt signaling pathway	28/578	4.84429	359/8672	0.216545	0.646699	0.584734	LAMC1/ITGB1/GSK3B/EPHA2/CREB3L2/CDK6/PPP2R2B/GNG2/AKT3/PDGFC/RBL2/IGF1R/FGFR2/VEGFC/GNG4/JAK1/COL1A2/JAK2/ITGA11/IFNAR2/LAMA4/GNB4/FGF7/THBS4/ITGA7/LAMA2/COL6A3/IL4R	28
Biosynthesis of cofactors	13/578	2.24913	153/8672	0.219626	0.646699	0.584734	BCAT1/AK2/CTPS1/AK5/PANK2/GGH/EPRS1/MOCS1/PANK3/PANK1/DHRS3/PMM2/EARS2	13
Human T-cell leukemia virus 1 infection	18/578	3.11419	222/8672	0.225292	0.646699	0.584734	PRKACB/FDPS/CREB3L2/CDC23/TGFB2/AKT3/VAC14/MAP2K4/CRTC3/MAD1L1/JAK1/LTBR/ETS1/FOS/TLN2/NFKBIA/PPP3CB/CRTC1	18
Notch signaling pathway	6/578	1.03806	62/8672	0.230361	0.646699	0.584734	NOTCH2/RBPJ/PSEN1/NCOR2/HDAC2/NCSTN	6
Gap junction	8/578	1.38408	88/8672	0.231453	0.646699	0.584734	PRKACB/MAP2K5/PDGFC/ITPR1/GNAQ/TUBA1A/CSNK1D/GNAS	8
Purine metabolism	11/578	1.90311	128/8672	0.233061	0.646699	0.584734	AMPD3/PGM1/GMPS/AK2/AK5/PAPSS1/HDDC2/NT5C2/PDE5A/IMPDH2/GMPR2	11
Serotonergic synapse	10/578	1.7301	115/8672	0.236066	0.646699	0.584734	CACNA1A/APP/KCNJ3/PRKACB/GNG2/ITPR1/GNG4/GNAQ/GNB4/GNAS	10
Ubiquitin mediated proteolysis	12/578	2.07612	142/8672	0.237052	0.646699	0.584734	CDC23/RHOBTB2/UBE2R2/COP1/FBXW8/UBE2O/PIAS1/UBR5/FBXW7/UBE2E2/WWP1/TRAF6	12
Pancreatic secretion	9/578	1.55709	102/8672	0.238694	0.646699	0.584734	ATP1A4/SLC4A4/RAB11A/ATP2B4/ITPR1/RYR2/GNAQ/ATP2A1/GNAS	9
Amoebiasis	9/578	1.55709	102/8672	0.238694	0.646699	0.584734	LAMC1/PRKACB/TGFB2/ACTN4/COL1A2/GNAQ/LAMA4/LAMA2/GNAS	9
Amyotrophic lateral sclerosis	28/578	4.84429	364/8672	0.238794	0.646699	0.584734	PSMD1/NDUFA6/RAB1A/SETX/OPTN/RAE1/AMBRA1/NUP98/PSMC4/ULK2/MAPK14/PIK3C3/ATXN2L/MCU/WDR41/NDUFA9/NDUFB7/UQCRFS1/TUBA1A/NDUFS1/NDUFS2/SDHC/SQSTM1/VCP/UQCRC2/PPP3CB/PSMB7/MAP1LC3A	28
Parkinson disease	21/578	3.63322	266/8672	0.238956	0.646699	0.584734	PSMD1/SLC39A10/PRKACB/NDUFA6/PSMC4/ITPR1/MCU/LRRK2/SLC39A11/NDUFA9/NDUFB7/MFN2/UQCRFS1/TUBA1A/NDUFS1/NDUFS2/SDHC/UQCRC2/CAMK2G/PSMB7/GNAS	21
GABAergic synapse	8/578	1.38408	89/8672	0.24074	0.646699	0.584734	GABARAPL2/CACNA1A/PRKACB/GABBR2/GNG2/GNG4/SLC38A1/GNB4	8
Lysine degradation	6/578	1.03806	63/8672	0.24151	0.646699	0.584734	KMT2C/AASS/PLOD2/SMYD1/SETD7/ASH1L	6
Gastric acid secretion	7/578	1.21107	76/8672	0.241871	0.646699	0.584734	PRKACB/ATP1A4/ITPR1/GNAQ/SLC26A7/CAMK2G/GNAS	7
Chronic myeloid leukemia	7/578	1.21107	76/8672	0.241871	0.646699	0.584734	RUNX1/CDK6/TGFB2/AKT3/HDAC2/PTPN11/NFKBIA	7
cAMP signaling pathway	18/578	3.11419	225/8672	0.242512	0.646699	0.584734	PPP1R1B/PRKACB/ATP1A4/CREB3L2/PPP1R12A/GABBR2/RRAS2/ATP2B4/AKT3/LIPE/RYR2/MYL9/FOS/ATP2A1/NFKBIA/CAMK2G/GNAS/PPP1CB	18
C-type lectin receptor signaling pathway	9/578	1.55709	104/8672	0.256257	0.677562	0.61264	MRAS/RRAS2/AKT3/ITPR1/MAPK14/PTPN11/MAPKAPK2/NFKBIA/PPP3CB	9
Thiamine metabolism	2/578	0.346021	15/8672	0.263985	0.687086	0.621252	AK2/AK5	2
Cortisol synthesis and secretion	6/578	1.03806	65/8672	0.264264	0.687086	0.621252	PRKACB/PBX1/CREB3L2/ITPR1/GNAQ/GNAS	6
Fatty acid elongation	3/578	0.519031	27/8672	0.267151	0.688851	0.622848	ELOVL5/HSD17B12/ACAA2	3
Epstein-Barr virus infection	16/578	2.76817	202/8672	0.271831	0.695174	0.628565	TYK2/PSMD1/CDK6/RBPJ/AKT3/NCOR2/PSMC4/MAP2K4/MAPK14/JAK1/CD44/HDAC2/IFNAR2/IRAK4/NFKBIA/TRAF6	16
Long-term potentiation	6/578	1.03806	67/8672	0.287537	0.718685	0.649823	PRKACB/ITPR1/GNAQ/CAMK2G/PPP3CB/PPP1CB	6
Acute myeloid leukemia	6/578	1.03806	67/8672	0.287537	0.718685	0.649823	RUNX1/PER2/TCF7L1/RUNX1T1/AKT3/TCF7L2	6
Sphingolipid metabolism	5/578	0.865052	54/8672	0.290341	0.718685	0.649823	SGMS2/CERS6/UGCG/SPTLC2/ACER3	5
Nucleocytoplasmic transport	9/578	1.55709	108/8672	0.292542	0.718685	0.649823	EEF1A1/IPO8/RAE1/NUP98/XPO6/AHCTF1/XPO7/IPO13/EEF1A2	9
Insulin resistance	9/578	1.55709	108/8672	0.292542	0.718685	0.649823	GSK3B/CREB3L2/AKT3/PRKAB1/PTPN11/NFKBIA/PPP1R3C/PRKAG3/PPP1CB	9
Huntington disease	23/578	3.97924	306/8672	0.303359	0.732099	0.661952	PSMD1/CREB3L2/NDUFA6/AMBRA1/PSMC4/ULK2/SLC1A3/ITPR1/PIK3C3/HIP1/AP2A2/GNAQ/TFAM/HDAC2/NDUFA9/NDUFB7/UQCRFS1/TUBA1A/NDUFS1/NDUFS2/SDHC/UQCRC2/PSMB7	23
Hippo signaling pathway - multiple species	3/578	0.519031	29/8672	0.304354	0.732099	0.661952	TEAD1/TEAD3/LIMD1	3
Estrogen signaling pathway	11/578	1.90311	137/8672	0.305041	0.732099	0.661952	KCNJ3/PRKACB/CREB3L2/GABBR2/AKT3/ITPR1/GNAQ/FOS/HSPA8/FKBP5/GNAS	11
Measles	11/578	1.90311	138/8672	0.313391	0.741138	0.670125	TYK2/GSK3B/CDK6/AKT3/JAK1/IFNAR2/IRAK4/FOS/HSPA8/NFKBIA/TRAF6	11
Polycomb repressive complex	7/578	1.21107	83/8672	0.315934	0.741138	0.670125	YAF2/PCGF3/FBRSL1/FOXK1/KDM2A/HDAC2/YY1	7
Peroxisome	7/578	1.21107	83/8672	0.315934	0.741138	0.670125	PMVK/NUDT19/GNPAT/HACL1/PEX3/FAR1/ECI2	7
Phosphatidylinositol signaling system	8/578	1.38408	97/8672	0.318847	0.74239	0.671257	DGKH/PPIP5K2/IPPK/ITPR1/PIK3C3/INPP5A/PLCD4/IPMK	8
Antifolate resistance	3/578	0.519031	30/8672	0.323054	0.746614	0.675076	GGH/ABCC1/TYMS	3
Calcium signaling pathway	19/578	3.2872	253/8672	0.327311	0.750891	0.678943	ASPH/CACNA1A/PRKACB/ATP2B4/PDGFC/PHKB/ITPR1/FGFR2/VEGFC/MCU/RYR2/GNAQ/FGF7/ATP2A1/PLCD4/CASQ1/CAMK2G/PPP3CB/GNAS	19
Alzheimer disease	28/578	4.84429	384/8672	0.33655	0.760804	0.687907	APP/GSK3B/BACE2/PSMD1/SLC39A10/NDUFA6/PSEN1/AMBRA1/AKT3/PSMC4/ULK2/ITPR1/PIK3C3/MCU/GNAQ/SLC39A11/NDUFA9/NDUFB7/UQCRFS1/ATP2A1/TUBA1A/NDUFS1/NDUFS2/SDHC/UQCRC2/PPP3CB/PSMB7/NCSTN	28
Base excision repair	4/578	0.692042	44/8672	0.336985	0.760804	0.687907	PARP1/NEIL3/PARG/TDP1	4
Pentose phosphate pathway	3/578	0.519031	31/8672	0.341757	0.760804	0.687907	PGM1/DERA/RBKS	3
Pyrimidine metabolism	5/578	0.865052	58/8672	0.343825	0.760804	0.687907	CDA/CTPS1/HDDC2/NT5C2/TYMS	5
Regulation of lipolysis in adipocytes	5/578	0.865052	58/8672	0.343825	0.760804	0.687907	PLAAT3/PRKACB/AKT3/LIPE/GNAS	5
Colorectal cancer	7/578	1.21107	86/8672	0.348895	0.76497	0.691673	GSK3B/TCF7L1/TGFB2/AKT3/TCF7L2/RALB/FOS	7
Influenza A	13/578	2.24913	171/8672	0.352259	0.76497	0.691673	TYK2/FDPS/CDK6/RAB11A/RAE1/NUP98/AKT3/IFNGR2/JAK1/JAK2/IFNAR2/IRAK4/NFKBIA	13
Signaling pathways regulating pluripotency of stem cells	11/578	1.90311	143/8672	0.35586	0.76497	0.691673	GSK3B/PCGF3/MEIS1/AKT3/IL6ST/IGF1R/MAPK14/FGFR2/BMPR1A/JAK1/JAK2	11
VEGF signaling pathway	5/578	0.865052	59/8672	0.357329	0.76497	0.691673	AKT3/MAPK14/MAPKAPK3/MAPKAPK2/PPP3CB	5
Melanogenesis	8/578	1.38408	101/8672	0.359631	0.76497	0.691673	GSK3B/PRKACB/CREB3L2/TCF7L1/TCF7L2/GNAQ/CAMK2G/GNAS	8
Propanoate metabolism	3/578	0.519031	32/8672	0.360418	0.76497	0.691673	SUCLG2/HIBCH/LDHC	3
SNARE interactions in vesicular transport	3/578	0.519031	33/8672	0.379	0.798972	0.722418	STX11/SEC22B/STX6	3
Thyroid hormone synthesis	6/578	1.03806	75/8672	0.383706	0.803464	0.726479	PRKACB/ATP1A4/CREB3L2/ITPR1/GNAQ/GNAS	6
One carbon pool by folate	2/578	0.346021	20/8672	0.388936	0.808618	0.731139	ALDH1L2/TYMS	2
Hepatitis B	12/578	2.07612	162/8672	0.395363	0.808618	0.731139	TYK2/CREB3L2/TGFB2/AKT3/MAP2K4/MAPK14/JAK1/JAK2/IRAK4/FOS/NFKBIA/TRAF6	12
Pertussis	6/578	1.03806	76/8672	0.395863	0.808618	0.731139	ITGB1/MAPK14/IRAK4/FOS/C1R/TRAF6	6
Fructose and mannose metabolism	3/578	0.519031	34/8672	0.397463	0.808618	0.731139	AKR1B1/PMM2/ENOSF1	3
Phospholipase D signaling pathway	11/578	1.90311	148/8672	0.399126	0.808618	0.731139	DGKH/MRAS/RRAS2/AKT3/PDGFC/GAB1/AGPAT4/RALB/PTPN11/GNA13/GNAS	11
Oxidative phosphorylation	10/578	1.7301	134/8672	0.40302	0.811241	0.733511	NDUFA6/LHPP/ATP6V1A/NDUFA9/NDUFB7/UQCRFS1/NDUFS1/NDUFS2/SDHC/UQCRC2	10
Bacterial invasion of epithelial cells	6/578	1.03806	77/8672	0.408011	0.816021	0.737833	ITGB1/SEPTIN11/GAB1/SEPTIN9/ARPC1B/DOCK1	6
Cocaine addiction	4/578	0.692042	49/8672	0.414235	0.817786	0.739429	PPP1R1B/PRKACB/CREB3L2/GNAS	4
Sphingolipid signaling pathway	9/578	1.55709	121/8672	0.416756	0.817786	0.739429	SGMS2/CERS6/PPP2R2B/SPTLC2/AKT3/MAPK14/ABCC1/GNAQ/GNA13	9
AMPK signaling pathway	9/578	1.55709	121/8672	0.416756	0.817786	0.739429	CREB3L2/PPP2R2B/AKT3/CAMKK2/LIPE/IGF1R/PRKAB1/PRKAG3/RAB14	9
GnRH secretion	5/578	0.865052	64/8672	0.424802	0.825474	0.74638	KCNJ3/GABBR2/AKT3/ITPR1/GNAQ	5
GnRH signaling pathway	7/578	1.21107	93/8672	0.426729	0.825474	0.74638	PRKACB/MAP2K4/ITPR1/MAPK14/GNAQ/CAMK2G/GNAS	7
Human cytomegalovirus infection	16/578	2.76817	225/8672	0.431399	0.825474	0.74638	GSK3B/PRKACB/CREB3L2/CDK6/GNG2/AKT3/ITPR1/MAPK14/GNG4/JAK1/GNAQ/GNB4/GNA13/NFKBIA/PPP3CB/GNAS	16
Pentose and glucuronate interconversions	3/578	0.519031	36/8672	0.433903	0.825474	0.74638	AKR1B1/CRYL1/CRPPA	3
Mucin type O-glycan biosynthesis	3/578	0.519031	36/8672	0.433903	0.825474	0.74638	GALNT16/ST3GAL1/GALNT11	3
Cholesterol metabolism	4/578	0.692042	51/8672	0.444676	0.836801	0.756622	STARD3/OSBPL5/LIPA/NPC2	4
Hepatocellular carcinoma	12/578	2.07612	168/8672	0.445221	0.836801	0.756622	GSK3B/CDK6/ARID2/TCF7L1/TGFB2/AKT3/GAB1/IGF1R/TCF7L2/ARID1B/SMARCA2/PHF10	12
Fluid shear stress and atherosclerosis	10/578	1.7301	139/8672	0.448784	0.838446	0.758109	MAP2K5/AKT3/MAP2K4/MEF2A/MAPK14/BMPR1A/MEF2C/SDC2/FOS/SQSTM1	10
Renin-angiotensin system	2/578	0.346021	23/8672	0.459437	0.839287	0.758869	PREP/NLN	2
Proximal tubule bicarbonate reclamation	2/578	0.346021	23/8672	0.459437	0.839287	0.758869	ATP1A4/SLC4A4	2
Cysteine and methionine metabolism	4/578	0.692042	52/8672	0.459718	0.839287	0.758869	BCAT1/APIP/PHGDH/LDHC	4
Cushing syndrome	11/578	1.90311	155/8672	0.459994	0.839287	0.758869	GSK3B/PRKACB/PBX1/CREB3L2/CDK6/TCF7L1/ITPR1/TCF7L2/GNAQ/CAMK2G/GNAS	11
Fc gamma R-mediated phagocytosis	7/578	1.21107	97/8672	0.470868	0.849408	0.76802	ASAP1/AKT3/MYO10/ARPC1B/DOCK1/LIMK1/BIN1	7
N-Glycan biosynthesis	4/578	0.692042	53/8672	0.474618	0.849408	0.76802	MGAT5/ALG6/MAN2A1/STT3B	4
Cell cycle	11/578	1.90311	157/8672	0.477273	0.849408	0.76802	GSK3B/ORC4/CDK6/CDC23/TGFB2/RBL2/CDK7/MAD1L1/DDX11/PDS5A/HDAC2	11
Endocrine resistance	7/578	1.21107	98/8672	0.481783	0.849408	0.76802	PRKACB/NOTCH2/AKT3/IGF1R/MAPK14/FOS/GNAS	7
Inflammatory mediator regulation of TRP channels	7/578	1.21107	98/8672	0.481783	0.849408	0.76802	PRKACB/ITPR1/MAPK14/GNAQ/CAMK2G/GNAS/PPP1CB	7
Glycosaminoglycan biosynthesis - heparan sulfate / heparin	2/578	0.346021	24/8672	0.481876	0.849408	0.76802	EXT1/XYLT1	2
Renin secretion	5/578	0.865052	69/8672	0.490849	0.849562	0.76816	PRKACB/ITPR1/GNAQ/PPP3CB/GNAS	5
B cell receptor signaling pathway	6/578	1.03806	84/8672	0.491875	0.849562	0.76816	GSK3B/BANK1/AKT3/FOS/NFKBIA/PPP3CB	6
Glycerophospholipid metabolism	7/578	1.21107	99/8672	0.492636	0.849562	0.76816	DGKH/GNPAT/PLAAT3/GPD1L/LPIN2/AGPAT4/GPD1	7
TNF signaling pathway	8/578	1.38408	114/8672	0.493229	0.849562	0.76816	CREB3L2/AKT3/MAP2K4/MAPK14/VEGFC/DNM1L/FOS/NFKBIA	8
Sulfur metabolism	1/578	0.17301	10/8672	0.498492	0.849562	0.76816	PAPSS1	1
AGE-RAGE signaling pathway in diabetic complications	7/578	1.21107	100/8672	0.503419	0.849562	0.76816	TGFB2/AKT3/MAPK14/VEGFC/COL1A2/JAK2/PLCD4	7
Prolactin signaling pathway	5/578	0.865052	70/8672	0.503747	0.849562	0.76816	GSK3B/AKT3/MAPK14/JAK2/FOS	5
Epithelial cell signaling in Helicobacter pylori infection	5/578	0.865052	70/8672	0.503747	0.849562	0.76816	MAP2K4/MAPK14/ATP6V1A/PTPN11/NFKBIA	5
Oocyte meiosis	9/578	1.55709	131/8672	0.512583	0.855402	0.77344	PRKACB/CDC23/IGF1R/ITPR1/MAPK14/MAD1L1/CAMK2G/PPP3CB/PPP1CB	9
Homologous recombination	3/578	0.519031	41/8672	0.520893	0.855402	0.77344	ABRAXAS1/BABAM2/RPA2	3
Chemical carcinogenesis - reactive oxygen species	15/578	2.59516	223/8672	0.524474	0.855402	0.77344	NDUFA6/AKT3/MAP2K4/PRKD1/MAPK14/PTPN11/NDUFA9/NDUFB7/FOS/UQCRFS1/NDUFS1/NDUFS2/SDHC/NFKBIA/UQCRC2	15
Progesterone-mediated oocyte maturation	7/578	1.21107	102/8672	0.524753	0.855402	0.77344	PRKACB/CDC23/AKT3/STK10/IGF1R/MAPK14/MAD1L1	7
Glycosylphosphatidylinositol (GPI)-anchor biosynthesis	2/578	0.346021	26/8672	0.524978	0.855402	0.77344	PIGN/PIGG	2
Vitamin digestion and absorption	2/578	0.346021	26/8672	0.524978	0.855402	0.77344	ABCC1/CUBN	2
RIG-I-like receptor signaling pathway	5/578	0.865052	72/8672	0.529143	0.855402	0.77344	MAPK14/ATG5/ZNFX1/NFKBIA/TRAF6	5
Melanoma	5/578	0.865052	72/8672	0.529143	0.855402	0.77344	CDK6/AKT3/PDGFC/IGF1R/FGF7	5
Fatty acid metabolism	4/578	0.692042	57/8672	0.532499	0.85639	0.774333	ELOVL5/HSD17B12/ACAA2/ACADVL	4
Inositol phosphate metabolism	5/578	0.865052	73/8672	0.541623	0.861111	0.778603	IPPK/PIK3C3/INPP5A/PLCD4/IPMK	5
Tuberculosis	12/578	2.07612	180/8672	0.543197	0.861111	0.778603	EEA1/TGFB2/AKT3/MAPK14/PIK3C3/IFNGR2/JAK1/JAK2/IRAK4/CAMK2G/PPP3CB/TRAF6	12
Biosynthesis of unsaturated fatty acids	2/578	0.346021	27/8672	0.545605	0.861111	0.778603	ELOVL5/HSD17B12	2
Endometrial cancer	4/578	0.692042	58/8672	0.546475	0.861111	0.778603	GSK3B/TCF7L1/AKT3/TCF7L2	4
JAK-STAT signaling pathway	11/578	1.90311	166/8672	0.553306	0.861213	0.778695	TYK2/AKT3/IL6ST/IFNGR2/JAK1/JAK2/PIAS1/IL27RA/IFNAR2/PTPN11/IL4R	11
Fatty acid degradation	3/578	0.519031	43/8672	0.553607	0.861213	0.778695	ECI2/ACAA2/ACADVL	3
Human immunodeficiency virus 1 infection	14/578	2.42215	212/8672	0.55482	0.861213	0.778695	GNG2/AKT3/ITPR1/MAPK14/GNG4/GNAQ/LIMK1/IRAK4/AP1G1/GNB4/FOS/NFKBIA/PPP3CB/TRAF6	14
T cell receptor signaling pathway	8/578	1.38408	121/8672	0.562162	0.868289	0.785093	GSK3B/PPP2R2B/AKT3/MAPK14/PTPN11/FOS/NFKBIA/PPP3CB	8
Glycosphingolipid biosynthesis - lacto and neolacto series	2/578	0.346021	28/8672	0.565597	0.869292	0.785999	FUT4/ST3GAL6	2
Basal transcription factors	3/578	0.519031	44/8672	0.569458	0.870935	0.787485	CDK7/TAF2/TAF12	3
Lipid and atherosclerosis	14/578	2.42215	215/8672	0.576542	0.875564	0.791671	GSK3B/POU2F1/AKT3/MAP2K4/ITPR1/MAPK14/JAK2/IRAK4/FOS/HSPA8/NFKBIA/CAMK2G/PPP3CB/TRAF6	14
Pancreatic cancer	5/578	0.865052	76/8672	0.578097	0.875564	0.791671	CDK6/TGFB2/AKT3/JAK1/RALB	5
Non-homologous end-joining	1/578	0.17301	13/8672	0.592346	0.889618	0.804378	XRCC5	1
Salivary secretion	6/578	1.03806	93/8672	0.593079	0.889618	0.804378	PRKACB/ATP1A4/ATP2B4/ITPR1/GNAQ/GNAS	6
mTOR signaling pathway	10/578	1.7301	156/8672	0.59801	0.890778	0.805427	GSK3B/GRB10/MAPKAP1/AKT3/ULK2/RICTOR/IGF1R/LPIN2/SLC3A2/ATP6V1A	10
Synaptic vesicle cycle	5/578	0.865052	78/8672	0.601536	0.890778	0.805427	CACNA1A/SLC1A3/AP2A2/ATP6V1A/SNAP25	5
Alcoholism	12/578	2.07612	188/8672	0.605094	0.890778	0.805427	PPP1R1B/HDAC4/PRKACB/CREB3L2/GNG2/CAMKK2/GNG4/HDAC2/GNB4/H2AC20/GNAS/PPP1CB	12
Glycerolipid metabolism	4/578	0.692042	63/8672	0.612889	0.890778	0.805427	DGKH/LPIN2/AKR1B1/AGPAT4	4
Basal cell carcinoma	4/578	0.692042	63/8672	0.612889	0.890778	0.805427	GSK3B/TCF7L1/TCF7L2/GLI2	4
Hepatitis C	10/578	1.7301	158/8672	0.614355	0.890778	0.805427	TYK2/GSK3B/CDK6/PPP2R2B/AKT3/JAK1/PIAS1/IFNAR2/NFKBIA/TRAF6	10
Other types of O-glycan biosynthesis	3/578	0.519031	47/8672	0.614866	0.890778	0.805427	GALNT16/EOGT/GALNT11	3
Glycosaminoglycan biosynthesis - keratan sulfate	1/578	0.17301	14/8672	0.619557	0.890778	0.805427	ST3GAL1	1
Protein export	2/578	0.346021	31/8672	0.621717	0.890778	0.805427	SRP14/SEC63	2
Necroptosis	10/578	1.7301	159/8672	0.622403	0.890778	0.805427	TYK2/PARP1/IFNGR2/JAK1/JAK2/IFNAR2/DNM1L/SQSTM1/CAMK2G/H2AC20	10
Valine, leucine and isoleucine degradation	3/578	0.519031	48/8672	0.629266	0.895821	0.809986	BCAT1/HIBCH/ACAA2	3
mRNA surveillance pathway	6/578	1.03806	97/8672	0.634501	0.895821	0.809986	CPSF2/PPP2R2B/RNGTT/SMG1/CPSF3/PPP1CB	6
Chemokine signaling pathway	12/578	2.07612	192/8672	0.63454	0.895821	0.809986	GRK4/GSK3B/PRKACB/GNG2/PARD3/AKT3/GNG4/JAK2/GNAQ/PREX1/GNB4/NFKBIA	12
Galactose metabolism	2/578	0.346021	32/8672	0.639137	0.898246	0.81218	PGM1/AKR1B1	2
Glycosphingolipid biosynthesis - ganglio series	1/578	0.17301	15/8672	0.644955	0.898964	0.812828	ST3GAL1	1
Breast cancer	9/578	1.55709	147/8672	0.653034	0.898964	0.812828	GSK3B/NOTCH2/CDK6/TCF7L1/AKT3/IGF1R/TCF7L2/FGF7/FOS	9
Carbon metabolism	7/578	1.21107	115/8672	0.653082	0.898964	0.812828	PHGDH/SUCLG2/HIBCH/OGDH/SDHC/IDH3B/ACO2	7
Arginine and proline metabolism	3/578	0.519031	50/8672	0.656935	0.898964	0.812828	CKM/ALDH4A1/CKMT2	3
Vibrio cholerae infection	3/578	0.519031	50/8672	0.656935	0.898964	0.812828	PRKACB/ATP6V1A/GNAS	3
Malaria	3/578	0.519031	50/8672	0.656935	0.898964	0.812828	TGFB2/SDC2/THBS4	3
Glycosphingolipid biosynthesis - globo and isoglobo series	1/578	0.17301	16/8672	0.668661	0.905207	0.818473	ST3GAL1	1
Gastric cancer	9/578	1.55709	149/8672	0.6689	0.905207	0.818473	GSK3B/TCF7L1/TGFB2/AKT3/GAB1/FGFR2/TCF7L2/RARB/FGF7	9
Ovarian steroidogenesis	3/578	0.519031	51/8672	0.670201	0.905207	0.818473	PRKACB/IGF1R/GNAS	3
ErbB signaling pathway	5/578	0.865052	85/8672	0.677423	0.911017	0.823727	GSK3B/AKT3/GAB1/MAP2K4/CAMK2G	5
Apoptosis	8/578	1.38408	135/8672	0.685789	0.914688	0.827046	PTPN13/LMNB2/PARP1/AKT3/ITPR1/FOS/TUBA1A/NFKBIA	8
Taste transduction	5/578	0.865052	86/8672	0.687438	0.914688	0.827046	CACNA1A/SCN3A/PRKACB/GABBR2/TAS2R40	5
Selenocompound metabolism	1/578	0.17301	17/8672	0.690786	0.914688	0.827046	PAPSS1	1
Phagosome	9/578	1.55709	152/8672	0.691879	0.914688	0.827046	ITGB1/SEC22B/EEA1/PIK3C3/DYNC2H1/ATP6V1A/THBS4/TUBA1A/C1R	9
Starch and sucrose metabolism	2/578	0.346021	36/8672	0.70253	0.92485	0.836234	PGM1/AGL	2
Non-small cell lung cancer	4/578	0.692042	72/8672	0.716133	0.931914	0.842621	CDK6/AKT3/RARB/STK4	4
African trypanosomiasis	2/578	0.346021	37/8672	0.716857	0.931914	0.842621	GNAQ/LAMA4	2
Thyroid cancer	2/578	0.346021	37/8672	0.716857	0.931914	0.842621	TCF7L1/TCF7L2	2
Lipoic acid metabolism	1/578	0.17301	19/8672	0.730709	0.943292	0.852909	OGDH	1
HIF-1 signaling pathway	6/578	1.03806	108/8672	0.734679	0.943292	0.852909	AKT3/IGF1R/IFNGR2/LTBR/LDHC/CAMK2G	6
TGF-beta signaling pathway	6/578	1.03806	108/8672	0.734679	0.943292	0.852909	FBN1/TGFB2/SKI/BMPR1A/HDAC2/THSD4	6
Biosynthesis of amino acids	4/578	0.692042	75/8672	0.745672	0.945722	0.855106	BCAT1/PHGDH/IDH3B/ACO2	4
p53 signaling pathway	4/578	0.692042	75/8672	0.745672	0.945722	0.855106	CDK6/GORAB/COP1/SESN3	4
Glioma	4/578	0.692042	75/8672	0.745672	0.945722	0.855106	CDK6/AKT3/IGF1R/CAMK2G	4
Steroid biosynthesis	1/578	0.17301	20/8672	0.748697	0.945722	0.855106	LIPA	1
IL-17 signaling pathway	5/578	0.865052	94/8672	0.75988	0.955978	0.864379	GSK3B/MAPK14/FOS/NFKBIA/TRAF6	5
Mineral absorption	3/578	0.519031	60/8672	0.772808	0.968337	0.875555	ATP1A4/ATP2B4/SLC34A1	3
Various types of N-glycan biosynthesis	2/578	0.346021	42/8672	0.780016	0.971011	0.877972	MAN2A1/STT3B	2
Arachidonic acid metabolism	3/578	0.519031	61/8672	0.782416	0.971011	0.877972	PLAAT3/PTGES/PTGIS	3
Lysosome	7/578	1.21107	132/8672	0.785618	0.971011	0.877972	NCOA7/GGA2/AP3B1/LIPA/AP1G1/NPC2/WDR7	7
Leukocyte transendothelial migration	6/578	1.03806	115/8672	0.78739	0.971011	0.877972	ITGB1/ACTN4/ARHGAP35/MAPK14/MYL9/PTPN11	6
Choline metabolism in cancer	5/578	0.865052	98/8672	0.79103	0.971659	0.878558	DGKH/SLC44A1/AKT3/PDGFC/FOS	5
Mismatch repair	1/578	0.17301	23/8672	0.795777	0.971967	0.878836	RPA2	1
Viral life cycle - HIV-1	3/578	0.519031	63/8672	0.800626	0.971967	0.878836	NELFA/ELL2/MAP1B	3
Nucleotide excision repair	3/578	0.519031	63/8672	0.800626	0.971967	0.878836	ERCC1/CDK7/RPA2	3
Inflammatory bowel disease	3/578	0.519031	65/8672	0.817543	0.988657	0.893927	TGFB2/IFNGR2/IL4R	3
Porphyrin metabolism	2/578	0.346021	46/8672	0.821308	0.989375	0.894577	EPRS1/EARS2	2
Carbohydrate digestion and absorption	2/578	0.346021	47/8672	0.830484	0.995037	0.899696	ATP1A4/AKT3	2
alpha-Linolenic acid metabolism	1/578	0.17301	26/8672	0.83405	0.995037	0.899696	PLAAT3	1
NF-kappa B signaling pathway	5/578	0.865052	105/8672	0.837842	0.995037	0.899696	PARP1/LTBR/IRAK4/NFKBIA/TRAF6	5
Fc epsilon RI signaling pathway	3/578	0.519031	68/8672	0.840623	0.995037	0.899696	AKT3/MAP2K4/MAPK14	3
Chemical carcinogenesis - receptor activation	11/578	1.90311	212/8672	0.845012	0.995037	0.899696	CACNA1A/PRKACB/NOTCH2/CREB3L2/KLF5/AKT3/JAK2/FGF7/FOS/MIRLET7A1/GNAS	11
Collecting duct acid secretion	1/578	0.17301	27/8672	0.845144	0.995037	0.899696	ATP6V1A	1
Bile secretion	4/578	0.692042	89/8672	0.853197	0.998599	0.902917	PRKACB/ATP1A4/SLC4A4/GNAS	4
Central carbon metabolism in cancer	3/578	0.519031	70/8672	0.85457	0.998599	0.902917	AKT3/FGFR2/LDHC	3
Phototransduction	1/578	0.17301	29/8672	0.86516	1	0.904184	GNAT2	1
Linoleic acid metabolism	1/578	0.17301	30/8672	0.874177	1	0.904184	PLAAT3	1
Glyoxylate and dicarboxylate metabolism	1/578	0.17301	30/8672	0.874177	1	0.904184	ACO2	1
beta-Alanine metabolism	1/578	0.17301	31/8672	0.882593	1	0.904184	HIBCH	1
Fanconi anemia pathway	2/578	0.346021	54/8672	0.883642	1	0.904184	ERCC1/RPA2	2
RNA polymerase	1/578	0.17301	34/8672	0.904615	1	0.904184	POLR1D	1
Drug metabolism - other enzymes	3/578	0.519031	80/8672	0.909403	1	0.904184	CDA/GMPS/IMPDH2	3
Coronavirus disease - COVID-19	11/578	1.90311	233/8672	0.915581	1	0.904184	TYK2/IL6ST/MAPK14/JAK1/IFNAR2/IRAK4/FOS/C1R/NFKBIA/RPSA/TRAF6	11
DNA replication	1/578	0.17301	36/8672	0.916953	1	0.904184	RPA2	1
Alanine, aspartate and glutamate metabolism	1/578	0.17301	37/8672	0.922512	1	0.904184	ALDH4A1	1
Nicotinate and nicotinamide metabolism	1/578	0.17301	37/8672	0.922512	1	0.904184	NT5C2	1
Aldosterone-regulated sodium reabsorption	1/578	0.17301	37/8672	0.922512	1	0.904184	ATP1A4	1
Steroid hormone biosynthesis	2/578	0.346021	62/8672	0.925319	1	0.904184	SRD5A1/HSD17B12	2
Glycine, serine and threonine metabolism	1/578	0.17301	40/8672	0.937055	1	0.904184	PHGDH	1
Nicotine addiction	1/578	0.17301	40/8672	0.937055	1	0.904184	CACNA1A	1
Glycolysis / Gluconeogenesis	2/578	0.346021	67/8672	0.943739	1	0.904184	PGM1/LDHC	2
Type I diabetes mellitus	1/578	0.17301	43/8672	0.948873	1	0.904184	ICA1	1
Viral myocarditis	2/578	0.346021	69/8672	0.949823	1	0.904184	SGCD/LAMA2	2
Rheumatoid arthritis	3/578	0.519031	93/8672	0.952604	1	0.904184	TGFB2/ATP6V1A/FOS	3
Cell adhesion molecules	6/578	1.03806	157/8672	0.955373	1	0.904184	ITGB1/ALCAM/CDH2/VCAN/SDC2/ICAM3	6
ABC transporters	1/578	0.17301	45/8672	0.955493	1	0.904184	ABCC1	1
Type II diabetes mellitus	1/578	0.17301	46/8672	0.958475	1	0.904184	CACNA1A	1
Platinum drug resistance	2/578	0.346021	73/8672	0.960161	1	0.904184	AKT3/ERCC1	2
Pyruvate metabolism	1/578	0.17301	47/8672	0.961258	1	0.904184	LDHC	1
Intestinal immune network for IgA production	1/578	0.17301	49/8672	0.966277	1	0.904184	LTBR	1
Ether lipid metabolism	1/578	0.17301	50/8672	0.968537	1	0.904184	PLAAT3	1
Cytosolic DNA-sensing pathway	2/578	0.346021	83/8672	0.977832	1	0.904184	POLR1D/NFKBIA	2
Natural killer cell mediated cytotoxicity	4/578	0.692042	132/8672	0.97947	1	0.904184	IFNGR2/IFNAR2/PTPN11/PPP3CB	4
Spliceosome	8/578	1.38408	217/8672	0.980079	1	0.904184	DDX5/SF3B2/PRPF40A/PHF5A/DHX15/PRPF8/HSPA8/PRPF31	8
Glutathione metabolism	1/578	0.17301	57/8672	0.980646	1	0.904184	LANCL1	1
Neutrophil extracellular trap formation	6/578	1.03806	191/8672	0.989886	1	0.904184	HDAC4/AKT3/MAPK14/HDAC2/ATG7/H2AC20	6
Retinol metabolism	1/578	0.17301	68/8672	0.990989	1	0.904184	DHRS3	1
Hematopoietic cell lineage	2/578	0.346021	99/8672	0.991521	1	0.904184	CD44/IL4R	2
Viral protein interaction with cytokine and cytokine receptor	2/578	0.346021	100/8672	0.992021	1	0.904184	IL6ST/LTBR	2
PPAR signaling pathway	1/578	0.17301	75/8672	0.994463	1	0.904184	SORBS1	1
Antigen processing and presentation	1/578	0.17301	78/8672	0.995506	1	0.904184	HSPA8	1
Systemic lupus erythematosus	3/578	0.519031	137/8672	0.99563	1	0.904184	ACTN4/C1R/H2AC20	3
Complement and coagulation cascades	1/578	0.17301	86/8672	0.997426	1	0.904184	C1R	1
MicroRNAs in cancer	10/578	1.7301	310/8672	0.997684	1	0.904184	MIR30D/HDAC4/NOTCH2/CDK6/TGFB2/ABCC1/TPM1/CD44/HDAC2/MIRLET7A1	10
Cytokine-cytokine receptor interaction	9/578	1.55709	297/8672	0.998404	1	0.904184	TGFB2/IL6ST/BMPR1A/IFNGR2/LTBR/IL27RA/IFNAR2/RELL1/IL4R	9
Staphylococcus aureus infection	1/578	0.17301	96/8672	0.998718	1	0.904184	C1R	1
Ribosome	3/578	0.519031	170/8672	0.999357	1	0.904184	MRPL9/MRPS21/RPSA	3
Ribosome biogenesis in eukaryotes	1/578	0.17301	167/8672	0.999991	1	0.904184	POP5	1
Neuroactive ligand-receptor interaction	7/578	1.21107	367/8672	0.999996	1	0.904184	RLN3/GRIK1/GABBR2/PARD3/THRB/GRIK5/THRA	7
Olfactory transduction	2/578	0.346021	439/8672	1	1	0.904184	PRKACB/CAMK2G	2

## Sheet: Table S5
Table S5. List of A-to-I editing sites function annotation.
Region	Position	loci	Effect_Impact	Functional_Class	Amino_Acid_change	gene_name	Transcript_BioType	Gene_Coding	transcript_id
1	21549499	1:21549499_0	DOWNSTREAM	NA	NA	RBM11	protein_coding	CODING	ENSCHIT00000028327
1	45716327	1:45716327_0	DOWNSTREAM	NA	NA	ENSCHIG00000002669	protein_coding	CODING	ENSCHIT00000003772
1	45717108	1:45717108_0	DOWNSTREAM	NA	NA	ENSCHIG00000002669	protein_coding	CODING	ENSCHIT00000003772
1	45755022	1:45755022_1	DOWNSTREAM	NA	NA	ENSCHIG00000008043	protein_coding	CODING	ENSCHIT00000011147
1	82962379	1:82962379_1	DOWNSTREAM	NA	NA	YEATS2	protein_coding	CODING	ENSCHIT00000019116
1	87432904	1:87432904_0	DOWNSTREAM	NA	NA	ZNF639	protein_coding	CODING	ENSCHIT00000038836
2	3949206	2:3949206_1	DOWNSTREAM	NA	NA	CDA	protein_coding	CODING	ENSCHIT00000041553
2	3949240	2:3949240_1	DOWNSTREAM	NA	NA	CDA	protein_coding	CODING	ENSCHIT00000041553
2	3949250	2:3949250_1	DOWNSTREAM	NA	NA	CDA	protein_coding	CODING	ENSCHIT00000041553
2	5229412	2:5229412_1	DOWNSTREAM	NA	NA	U6	snRNA	NON_CODING	ENSCHIT00000007326
2	39897751	2:39897751_0	DOWNSTREAM	NA	NA	CCNYL1	protein_coding	CODING	ENSCHIT00000015319
2	39897762	2:39897762_0	DOWNSTREAM	NA	NA	CCNYL1	protein_coding	CODING	ENSCHIT00000015319
2	39897768	2:39897768_0	DOWNSTREAM	NA	NA	CCNYL1	protein_coding	CODING	ENSCHIT00000015319
2	39897776	2:39897776_0	DOWNSTREAM	NA	NA	CCNYL1	protein_coding	CODING	ENSCHIT00000015319
2	39897791	2:39897791_0	DOWNSTREAM	NA	NA	CCNYL1	protein_coding	CODING	ENSCHIT00000015319
2	39897811	2:39897811_0	DOWNSTREAM	NA	NA	CCNYL1	protein_coding	CODING	ENSCHIT00000015319
2	39897813	2:39897813_0	DOWNSTREAM	NA	NA	CCNYL1	protein_coding	CODING	ENSCHIT00000015319
2	39897821	2:39897821_0	DOWNSTREAM	NA	NA	CCNYL1	protein_coding	CODING	ENSCHIT00000015319
2	39897822	2:39897822_0	DOWNSTREAM	NA	NA	CCNYL1	protein_coding	CODING	ENSCHIT00000015319
2	39897836	2:39897836_0	DOWNSTREAM	NA	NA	CCNYL1	protein_coding	CODING	ENSCHIT00000015319
2	39897843	2:39897843_0	DOWNSTREAM	NA	NA	CCNYL1	protein_coding	CODING	ENSCHIT00000015319
2	39897876	2:39897876_0	DOWNSTREAM	NA	NA	CCNYL1	protein_coding	CODING	ENSCHIT00000015319
2	39897877	2:39897877_0	DOWNSTREAM	NA	NA	CCNYL1	protein_coding	CODING	ENSCHIT00000015319
2	39898153	2:39898153_0	DOWNSTREAM	NA	NA	CCNYL1	protein_coding	CODING	ENSCHIT00000015319
2	115308315	2:115308315_0	DOWNSTREAM	NA	NA	LNPK	protein_coding	CODING	ENSCHIT00000017250
2	115308316	2:115308316_0	DOWNSTREAM	NA	NA	LNPK	protein_coding	CODING	ENSCHIT00000017250
2	115308317	2:115308317_0	DOWNSTREAM	NA	NA	LNPK	protein_coding	CODING	ENSCHIT00000017250
2	115308332	2:115308332_0	DOWNSTREAM	NA	NA	LNPK	protein_coding	CODING	ENSCHIT00000017250
3	7350762	3:7350762_0	DOWNSTREAM	NA	NA	MROH2A	protein_coding	CODING	ENSCHIT00000023326
3	13905137	3:13905137_1	DOWNSTREAM	NA	NA	U2	snRNA	NON_CODING	ENSCHIT00000002240
3	38856697	3:38856697_0	DOWNSTREAM	NA	NA	5S_rRNA	rRNA	NON_CODING	ENSCHIT00000007963
3	51274737	3:51274737_1	DOWNSTREAM	NA	NA	LHX8	protein_coding	CODING	ENSCHIT00000030845
3	80068563	3:80068563_0	DOWNSTREAM	NA	NA	COL11A1	protein_coding	CODING	ENSCHIT00000017520
3	90398653	3:90398653_1	DOWNSTREAM	NA	NA	LRIG2	protein_coding	CODING	ENSCHIT00000031921
3	101484761	3:101484761_1	DOWNSTREAM	NA	NA	U1	snRNA	NON_CODING	ENSCHIT00000028192
3	104466430	3:104466430_0	DOWNSTREAM	NA	NA	PMVK	protein_coding	CODING	ENSCHIT00000037161
3	119537249	3:119537249_0	DOWNSTREAM	NA	NA	DCAF6	protein_coding	CODING	ENSCHIT00000037017
3	119537287	3:119537287_0	DOWNSTREAM	NA	NA	DCAF6	protein_coding	CODING	ENSCHIT00000037017
4	31970073	4:31970073_1	DOWNSTREAM	NA	NA	ENSCHIG00000020009	protein_coding	CODING	ENSCHIT00000029651
4	62752437	4:62752437_1	DOWNSTREAM	NA	NA	ENSCHIG00000007413	lincRNA	NON_CODING	ENSCHIT00000010060
4	71988584	4:71988584_0	DOWNSTREAM	NA	NA	COG5	protein_coding	CODING	ENSCHIT00000038714
4	88640535	4:88640535_0	DOWNSTREAM	NA	NA	IGF2BP3	protein_coding	CODING	ENSCHIT00000039393
5	5357747	5:5357747_0	DOWNSTREAM	NA	NA	PHLDA1	protein_coding	CODING	ENSCHIT00000006785
5	17766356	5:17766356_1	DOWNSTREAM	NA	NA	TMTC3	protein_coding	CODING	ENSCHIT00000009796
5	17766365	5:17766365_1	DOWNSTREAM	NA	NA	TMTC3	protein_coding	CODING	ENSCHIT00000009796
5	56463729	5:56463729_1	DOWNSTREAM	NA	NA	ANKRD52	protein_coding	CODING	ENSCHIT00000020733
5	62768832	5:62768832_0	DOWNSTREAM	NA	NA	UHRF1BP1L	protein_coding	CODING	ENSCHIT00000002871
5	62768833	5:62768833_0	DOWNSTREAM	NA	NA	UHRF1BP1L	protein_coding	CODING	ENSCHIT00000002871
5	83790964	5:83790964_1	DOWNSTREAM	NA	NA	BCAT1	protein_coding	CODING	ENSCHIT00000038207
5	93717561	5:93717561_1	DOWNSTREAM	NA	NA	ENSCHIG00000021787	protein_coding	CODING	ENSCHIT00000032602
6	3941225	6:3941225_1	DOWNSTREAM	NA	NA	ANXA5	protein_coding	CODING	ENSCHIT00000032539
6	17615980	6:17615980_0	DOWNSTREAM	NA	NA	SGMS2	protein_coding	CODING	ENSCHIT00000026218
6	22319488	6:22319488_1	DOWNSTREAM	NA	NA	ENSCHIG00000025487	protein_coding	CODING	ENSCHIT00000038837
6	98693803	6:98693803_0	DOWNSTREAM	NA	NA	ABRAXAS1	protein_coding	CODING	ENSCHIT00000024139
6	98693820	6:98693820_0	DOWNSTREAM	NA	NA	ABRAXAS1	protein_coding	CODING	ENSCHIT00000024139
6	98693825	6:98693825_0	DOWNSTREAM	NA	NA	ABRAXAS1	protein_coding	CODING	ENSCHIT00000024139
6	98693839	6:98693839_0	DOWNSTREAM	NA	NA	ABRAXAS1	protein_coding	CODING	ENSCHIT00000024139
6	98693887	6:98693887_0	DOWNSTREAM	NA	NA	ABRAXAS1	protein_coding	CODING	ENSCHIT00000024139
6	114302332	6:114302332_0	DOWNSTREAM	NA	NA	AFAP1	protein_coding	CODING	ENSCHIT00000008606
7	67987	7:67987_1	DOWNSTREAM	NA	NA	STARD4	protein_coding	CODING	ENSCHIT00000040365
7	68002	7:68002_1	DOWNSTREAM	NA	NA	STARD4	protein_coding	CODING	ENSCHIT00000040365
7	2246656	7:2246656_1	DOWNSTREAM	NA	NA	PJA2	protein_coding	CODING	ENSCHIT00000013112
7	70188141	7:70188141_1	DOWNSTREAM	NA	NA	ENSCHIG00000016951	protein_coding	CODING	ENSCHIT00000024643
7	78879293	7:78879293_0	DOWNSTREAM	NA	NA	LOX	protein_coding	CODING	ENSCHIT00000024826
7	94247718	7:94247718_1	DOWNSTREAM	NA	NA	ENSCHIG00000026481	protein_coding	CODING	ENSCHIT00000040419
7	94247719	7:94247719_1	DOWNSTREAM	NA	NA	ENSCHIG00000026481	protein_coding	CODING	ENSCHIT00000040419
7	95758410	7:95758410_0	DOWNSTREAM	NA	NA	CNN1	protein_coding	CODING	ENSCHIT00000029283
7	100934203	7:100934203_0	DOWNSTREAM	NA	NA	AKAP8L	protein_coding	CODING	ENSCHIT00000008385
7	102379486	7:102379486_0	DOWNSTREAM	NA	NA	SMIM7	protein_coding	CODING	ENSCHIT00000041291
7	102379491	7:102379491_0	DOWNSTREAM	NA	NA	SMIM7	protein_coding	CODING	ENSCHIT00000041291
8	74815579	8:74815579_0	DOWNSTREAM	NA	NA	ENSCHIG00000023332	protein_coding	CODING	ENSCHIT00000035287
8	101400639	8:101400639_0	DOWNSTREAM	NA	NA	ENSCHIG00000004951	processed_pseudogene	NON_CODING	ENSCHIT00000006621
8	101402022	8:101402022_0	DOWNSTREAM	NA	NA	ENSCHIG00000004951	processed_pseudogene	NON_CODING	ENSCHIT00000006621
8	101402978	8:101402978_0	DOWNSTREAM	NA	NA	ENSCHIG00000004951	processed_pseudogene	NON_CODING	ENSCHIT00000006621
9	15964900	9:15964900_1	DOWNSTREAM	NA	NA	HSF2	protein_coding	CODING	ENSCHIT00000030212
9	15964915	9:15964915_1	DOWNSTREAM	NA	NA	HSF2	protein_coding	CODING	ENSCHIT00000030212
9	41529388	9:41529388_0	DOWNSTREAM	NA	NA	MANEA	protein_coding	CODING	ENSCHIT00000021767
9	41529389	9:41529389_0	DOWNSTREAM	NA	NA	MANEA	protein_coding	CODING	ENSCHIT00000021767
9	41529408	9:41529408_0	DOWNSTREAM	NA	NA	MANEA	protein_coding	CODING	ENSCHIT00000021767
9	63992349	9:63992349_1	DOWNSTREAM	NA	NA	HECA	protein_coding	CODING	ENSCHIT00000034464
10	64626647	10:64626647_0	DOWNSTREAM	NA	NA	EPB42	protein_coding	CODING	ENSCHIT00000035275
10	64627024	10:64627024_0	DOWNSTREAM	NA	NA	EPB42	protein_coding	CODING	ENSCHIT00000035275
10	64627025	10:64627025_0	DOWNSTREAM	NA	NA	EPB42	protein_coding	CODING	ENSCHIT00000035275
10	64627026	10:64627026_0	DOWNSTREAM	NA	NA	EPB42	protein_coding	CODING	ENSCHIT00000035275
10	64627032	10:64627032_0	DOWNSTREAM	NA	NA	EPB42	protein_coding	CODING	ENSCHIT00000035275
10	66128096	10:66128096_1	DOWNSTREAM	NA	NA	RPAP1	protein_coding	CODING	ENSCHIT00000036035
10	67377942	10:67377942_1	DOWNSTREAM	NA	NA	SRP14	protein_coding	CODING	ENSCHIT00000001534
10	67378002	10:67378002_1	DOWNSTREAM	NA	NA	SRP14	protein_coding	CODING	ENSCHIT00000001534
10	67378070	10:67378070_1	DOWNSTREAM	NA	NA	SRP14	protein_coding	CODING	ENSCHIT00000001534
11	28413330	11:28413330_1	DOWNSTREAM	NA	NA	EPAS1	protein_coding	CODING	ENSCHIT00000024563
11	44403169	11:44403169_0	DOWNSTREAM	NA	NA	GCC2	protein_coding	CODING	ENSCHIT00000010969
11	45926752	11:45926752_1	DOWNSTREAM	NA	NA	CHCHD5	protein_coding	CODING	ENSCHIT00000037973
11	45926753	11:45926753_1	DOWNSTREAM	NA	NA	CHCHD5	protein_coding	CODING	ENSCHIT00000037973
11	72512315	11:72512315_0	DOWNSTREAM	NA	NA	ENSCHIG00000010550	protein_coding	CODING	ENSCHIT00000014571
11	72512330	11:72512330_0	DOWNSTREAM	NA	NA	ENSCHIG00000010550	protein_coding	CODING	ENSCHIT00000014571
11	72512352	11:72512352_0	DOWNSTREAM	NA	NA	ENSCHIG00000010550	protein_coding	CODING	ENSCHIT00000014571
11	72512392	11:72512392_0	DOWNSTREAM	NA	NA	ENSCHIG00000010550	protein_coding	CODING	ENSCHIT00000014571
11	72512393	11:72512393_0	DOWNSTREAM	NA	NA	ENSCHIG00000010550	protein_coding	CODING	ENSCHIT00000014571
11	72512396	11:72512396_0	DOWNSTREAM	NA	NA	ENSCHIG00000010550	protein_coding	CODING	ENSCHIT00000014571
11	98443032	11:98443032_0	DOWNSTREAM	NA	NA	TRUB2	protein_coding	CODING	ENSCHIT00000031553
11	98443033	11:98443033_0	DOWNSTREAM	NA	NA	TRUB2	protein_coding	CODING	ENSCHIT00000031553
12	72456245	12:72456245_0	DOWNSTREAM	NA	NA	ENSCHIG00000023585	protein_coding	CODING	ENSCHIT00000035694
12	72456260	12:72456260_0	DOWNSTREAM	NA	NA	ENSCHIG00000023585	protein_coding	CODING	ENSCHIT00000035694
12	74175075	12:74175075_0	DOWNSTREAM	NA	NA	DGKH	protein_coding	CODING	ENSCHIT00000008608
12	74175076	12:74175076_0	DOWNSTREAM	NA	NA	DGKH	protein_coding	CODING	ENSCHIT00000008608
12	74175106	12:74175106_0	DOWNSTREAM	NA	NA	DGKH	protein_coding	CODING	ENSCHIT00000008608
13	30913680	13:30913680_0	DOWNSTREAM	NA	NA	TRDMT1	protein_coding	CODING	ENSCHIT00000026112
13	37809664	13:37809664_1	DOWNSTREAM	NA	NA	KAT14	protein_coding	CODING	ENSCHIT00000036314
13	46163953	13:46163953_1	DOWNSTREAM	NA	NA	U6	snRNA	NON_CODING	ENSCHIT00000004060
13	46163958	13:46163958_1	DOWNSTREAM	NA	NA	U6	snRNA	NON_CODING	ENSCHIT00000004060
13	46163963	13:46163963_1	DOWNSTREAM	NA	NA	U6	snRNA	NON_CODING	ENSCHIT00000004060
14	54959817	14:54959817_1	DOWNSTREAM	NA	NA	ASPH	protein_coding	CODING	ENSCHIT00000041431
14	73836424	14:73836424_1	DOWNSTREAM	NA	NA	CCN4	protein_coding	CODING	ENSCHIT00000017244
14	73837673	14:73837673_1	DOWNSTREAM	NA	NA	CCN4	protein_coding	CODING	ENSCHIT00000017244
14	73837677	14:73837677_1	DOWNSTREAM	NA	NA	CCN4	protein_coding	CODING	ENSCHIT00000017244
14	73837687	14:73837687_1	DOWNSTREAM	NA	NA	CCN4	protein_coding	CODING	ENSCHIT00000017244
14	73837691	14:73837691_1	DOWNSTREAM	NA	NA	CCN4	protein_coding	CODING	ENSCHIT00000017244
14	74943489	14:74943489_0	DOWNSTREAM	NA	NA	MIR30D	miRNA	NON_CODING	ENSCHIT00000001327
15	16633841	15:16633841_0	DOWNSTREAM	NA	NA	TRIM44	protein_coding	CODING	ENSCHIT00000019124
15	16633848	15:16633848_0	DOWNSTREAM	NA	NA	TRIM44	protein_coding	CODING	ENSCHIT00000019124
15	17530577	15:17530577_1	DOWNSTREAM	NA	NA	APIP	protein_coding	CODING	ENSCHIT00000039339
15	40188607	15:40188607_1	DOWNSTREAM	NA	NA	AMPD3	protein_coding	CODING	ENSCHIT00000018867
15	40188623	15:40188623_1	DOWNSTREAM	NA	NA	AMPD3	protein_coding	CODING	ENSCHIT00000018867
15	40188637	15:40188637_1	DOWNSTREAM	NA	NA	AMPD3	protein_coding	CODING	ENSCHIT00000018867
15	40188647	15:40188647_1	DOWNSTREAM	NA	NA	AMPD3	protein_coding	CODING	ENSCHIT00000018867
15	61865874	15:61865874_0	DOWNSTREAM	NA	NA	FDX1	protein_coding	CODING	ENSCHIT00000015677
15	64204588	15:64204588_1	DOWNSTREAM	NA	NA	POGLUT3	protein_coding	CODING	ENSCHIT00000031673
15	64204619	15:64204619_1	DOWNSTREAM	NA	NA	POGLUT3	protein_coding	CODING	ENSCHIT00000031673
15	66391528	15:66391528_1	DOWNSTREAM	NA	NA	FUT4	protein_coding	CODING	ENSCHIT00000018942
16	39694017	16:39694017_0	DOWNSTREAM	NA	NA	VPS13D	protein_coding	CODING	ENSCHIT00000036414
16	39694053	16:39694053_0	DOWNSTREAM	NA	NA	VPS13D	protein_coding	CODING	ENSCHIT00000036414
16	39694083	16:39694083_0	DOWNSTREAM	NA	NA	VPS13D	protein_coding	CODING	ENSCHIT00000036414
16	39694086	16:39694086_0	DOWNSTREAM	NA	NA	VPS13D	protein_coding	CODING	ENSCHIT00000036414
16	50268948	16:50268948_0	DOWNSTREAM	NA	NA	FBLIM1	protein_coding	CODING	ENSCHIT00000026173
16	50268952	16:50268952_0	DOWNSTREAM	NA	NA	FBLIM1	protein_coding	CODING	ENSCHIT00000026173
16	50268958	16:50268958_0	DOWNSTREAM	NA	NA	FBLIM1	protein_coding	CODING	ENSCHIT00000026173
16	62801737	16:62801737_1	DOWNSTREAM	NA	NA	LAMC1	protein_coding	CODING	ENSCHIT00000020681
16	62801755	16:62801755_1	DOWNSTREAM	NA	NA	LAMC1	protein_coding	CODING	ENSCHIT00000020681
18	4118732	18:4118732_0	DOWNSTREAM	NA	NA	GABARAPL2	protein_coding	CODING	ENSCHIT00000022300
18	4118740	18:4118740_0	DOWNSTREAM	NA	NA	GABARAPL2	protein_coding	CODING	ENSCHIT00000022300
18	4152986	18:4152986_0	DOWNSTREAM	NA	NA	ENSCHIG00000014108	protein_coding	CODING	ENSCHIT00000020125
18	11547668	18:11547668_1	DOWNSTREAM	NA	NA	CDH13	protein_coding	CODING	ENSCHIT00000015665
18	44350516	18:44350516_1	DOWNSTREAM	NA	NA	NUDT19	protein_coding	CODING	ENSCHIT00000032148
18	44350521	18:44350521_1	DOWNSTREAM	NA	NA	NUDT19	protein_coding	CODING	ENSCHIT00000032148
18	48964345	18:48964345_0	DOWNSTREAM	NA	NA	PPP1R14A	protein_coding	CODING	ENSCHIT00000019732
18	48964346	18:48964346_0	DOWNSTREAM	NA	NA	PPP1R14A	protein_coding	CODING	ENSCHIT00000019732
18	48964396	18:48964396_0	DOWNSTREAM	NA	NA	PPP1R14A	protein_coding	CODING	ENSCHIT00000019732
18	52175147	18:52175147_0	DOWNSTREAM	NA	NA	RABAC1	protein_coding	CODING	ENSCHIT00000035401
18	52175162	18:52175162_0	DOWNSTREAM	NA	NA	RABAC1	protein_coding	CODING	ENSCHIT00000035401
18	57026473	18:57026473_1	DOWNSTREAM	NA	NA	ENSCHIG00000027043	protein_coding	CODING	ENSCHIT00000041380
18	58770021	18:58770021_0	DOWNSTREAM	NA	NA	ENSCHIG00000025081	protein_coding	CODING	ENSCHIT00000038119
18	58770022	18:58770022_0	DOWNSTREAM	NA	NA	ENSCHIG00000025081	protein_coding	CODING	ENSCHIT00000038119
18	60226619	18:60226619_0	DOWNSTREAM	NA	NA	ENSCHIG00000023653	protein_coding	CODING	ENSCHIT00000035786
18	60226928	18:60226928_0	DOWNSTREAM	NA	NA	ENSCHIG00000023653	protein_coding	CODING	ENSCHIT00000035786
18	60226941	18:60226941_0	DOWNSTREAM	NA	NA	ENSCHIG00000023653	protein_coding	CODING	ENSCHIT00000035786
18	60789305	18:60789305_0	DOWNSTREAM	NA	NA	ENSCHIG00000011248	protein_coding	CODING	ENSCHIT00000015649
18	66302813	18:66302813_0	DOWNSTREAM	NA	NA	ENSCHIG00000020149	protein_coding	CODING	ENSCHIT00000029885
18	66302816	18:66302816_0	DOWNSTREAM	NA	NA	ENSCHIG00000020149	protein_coding	CODING	ENSCHIT00000029885
18	66605311	18:66605311_0	DOWNSTREAM	NA	NA	ENSCHIG00000006509	protein_coding	CODING	ENSCHIT00000008654
19	17902736	19:17902736_1	DOWNSTREAM	NA	NA	ENSCHIG00000017954	protein_coding	CODING	ENSCHIT00000026449
19	19658039	19:19658039_0	DOWNSTREAM	NA	NA	TNFAIP1	protein_coding	CODING	ENSCHIT00000022781
19	33591386	19:33591386_0	DOWNSTREAM	NA	NA	ENSCHIG00000027223	protein_coding	CODING	ENSCHIT00000041723
19	33591389	19:33591389_0	DOWNSTREAM	NA	NA	ENSCHIG00000027223	protein_coding	CODING	ENSCHIT00000041723
19	33591398	19:33591398_0	DOWNSTREAM	NA	NA	ENSCHIG00000027223	protein_coding	CODING	ENSCHIT00000041723
19	33591409	19:33591409_0	DOWNSTREAM	NA	NA	ENSCHIG00000027223	protein_coding	CODING	ENSCHIT00000041723
19	46735812	19:46735812_1	DOWNSTREAM	NA	NA	MARCHF10	protein_coding	CODING	ENSCHIT00000035443
19	48284382	19:48284382_0	DOWNSTREAM	NA	NA	DDX5	protein_coding	CODING	ENSCHIT00000016532
20	10437116	20:10437116_0	DOWNSTREAM	NA	NA	CCDC125	protein_coding	CODING	ENSCHIT00000025854
20	10437126	20:10437126_0	DOWNSTREAM	NA	NA	CCDC125	protein_coding	CODING	ENSCHIT00000025854
20	10437166	20:10437166_0	DOWNSTREAM	NA	NA	CCDC125	protein_coding	CODING	ENSCHIT00000025854
20	10437167	20:10437167_0	DOWNSTREAM	NA	NA	CCDC125	protein_coding	CODING	ENSCHIT00000025854
21	20611212	21:20611212_1	DOWNSTREAM	NA	NA	ENSCHIG00000008026	protein_coding	CODING	ENSCHIT00000011033
21	21519858	21:21519858_0	DOWNSTREAM	NA	NA	ZNF774	protein_coding	CODING	ENSCHIT00000033893
21	21519875	21:21519875_0	DOWNSTREAM	NA	NA	ZNF774	protein_coding	CODING	ENSCHIT00000033893
21	31626489	21:31626489_1	DOWNSTREAM	NA	NA	ENSCHIG00000012355	protein_coding	CODING	ENSCHIT00000017299
21	31626490	21:31626490_1	DOWNSTREAM	NA	NA	ENSCHIG00000012355	protein_coding	CODING	ENSCHIT00000017299
21	31626491	21:31626491_1	DOWNSTREAM	NA	NA	ENSCHIG00000012355	protein_coding	CODING	ENSCHIT00000017299
22	110620	22:110620_0	DOWNSTREAM	NA	NA	MRPS24	protein_coding	CODING	ENSCHIT00000033409
22	110691	22:110691_0	DOWNSTREAM	NA	NA	MRPS24	protein_coding	CODING	ENSCHIT00000033409
23	1619584	23:1619584_0	DOWNSTREAM	NA	NA	ENSCHIG00000014629	protein_coding	CODING	ENSCHIT00000020854
23	21484554	23:21484554_0	DOWNSTREAM	NA	NA	ENSCHIG00000024673	protein_coding	CODING	ENSCHIT00000037473
23	23761648	23:23761648_1	DOWNSTREAM	NA	NA	ELOVL5	protein_coding	CODING	ENSCHIT00000018193
23	31096195	23:31096195_0	DOWNSTREAM	NA	NA	SLC35B2	protein_coding	CODING	ENSCHIT00000026565
24	21066703	24:21066703_0	DOWNSTREAM	NA	NA	5S_rRNA	rRNA	NON_CODING	ENSCHIT00000001020
24	33417857	24:33417857_1	DOWNSTREAM	NA	NA	ENSCHIG00000024653	protein_coding	CODING	ENSCHIT00000037462
24	33418179	24:33418179_1	DOWNSTREAM	NA	NA	ENSCHIG00000024653	protein_coding	CODING	ENSCHIT00000037462
24	33418280	24:33418280_1	DOWNSTREAM	NA	NA	ENSCHIG00000024653	protein_coding	CODING	ENSCHIT00000037462
24	48434774	24:48434774_1	DOWNSTREAM	NA	NA	ENSCHIG00000002773	lincRNA	NON_CODING	ENSCHIT00000003825
27	9135654	27:9135654_0	DOWNSTREAM	NA	NA	GINS4	protein_coding	CODING	ENSCHIT00000023658
27	9136109	27:9136109_0	DOWNSTREAM	NA	NA	GINS4	protein_coding	CODING	ENSCHIT00000023658
28	41275131	28:41275131_0	DOWNSTREAM	NA	NA	GNPAT	protein_coding	CODING	ENSCHIT00000018066
29	9297027	29:9297027_1	DOWNSTREAM	NA	NA	CCDC89	protein_coding	CODING	ENSCHIT00000005827
29	42351886	29:42351886_0	DOWNSTREAM	NA	NA	PLAAT3	protein_coding	CODING	ENSCHIT00000037131
29	42351928	29:42351928_0	DOWNSTREAM	NA	NA	PLAAT3	protein_coding	CODING	ENSCHIT00000037131
29	42352396	29:42352396_0	DOWNSTREAM	NA	NA	PLAAT3	protein_coding	CODING	ENSCHIT00000037131
29	44565722	29:44565722_1	DOWNSTREAM	NA	NA	SF3B2	protein_coding	CODING	ENSCHIT00000015576
1	129288443	1:129288443_1	DOWNSTREAM	NA	NA	COPB2	protein_coding	CODING	ENSCHIT00000033320
1	152433491	1:152433491_0	DOWNSTREAM	NA	NA	HACL1	protein_coding	CODING	ENSCHIT00000018413
2	39897750	2:39897750_0	DOWNSTREAM	NA	NA	CCNYL1	protein_coding	CODING	ENSCHIT00000015319
2	39897800	2:39897800_0	DOWNSTREAM	NA	NA	CCNYL1	protein_coding	CODING	ENSCHIT00000015319
2	39897816	2:39897816_0	DOWNSTREAM	NA	NA	CCNYL1	protein_coding	CODING	ENSCHIT00000015319
2	39897860	2:39897860_0	DOWNSTREAM	NA	NA	CCNYL1	protein_coding	CODING	ENSCHIT00000015319
3	438433	3:438433_0	DOWNSTREAM	NA	NA	THAP4	protein_coding	CODING	ENSCHIT00000030407
3	52123343	3:52123343_1	DOWNSTREAM	NA	NA	ENSCHIG00000013246	protein_coding	CODING	ENSCHIT00000018679
3	66926292	3:66926292_1	DOWNSTREAM	NA	NA	LRRC8B	protein_coding	CODING	ENSCHIT00000039822
3	106023312	3:106023312_0	DOWNSTREAM	NA	NA	HDGF	protein_coding	CODING	ENSCHIT00000024904
5	28552263	5:28552263_1	DOWNSTREAM	NA	NA	ENSCHIG00000018958	protein_coding	CODING	ENSCHIT00000028061
5	92572029	5:92572029_0	DOWNSTREAM	NA	NA	U6	snRNA	NON_CODING	ENSCHIT00000006480
5	95653353	5:95653353_0	DOWNSTREAM	NA	NA	DDX47	protein_coding	CODING	ENSCHIT00000039674
6	3941234	6:3941234_1	DOWNSTREAM	NA	NA	ANXA5	protein_coding	CODING	ENSCHIT00000032539
6	92137482	6:92137482_1	DOWNSTREAM	NA	NA	SHROOM3	protein_coding	CODING	ENSCHIT00000031504
7	79856501	7:79856501_0	DOWNSTREAM	NA	NA	PPIC	protein_coding	CODING	ENSCHIT00000021564
7	98012247	7:98012247_1	DOWNSTREAM	NA	NA	FARSA	protein_coding	CODING	ENSCHIT00000034050
8	101403012	8:101403012_0	DOWNSTREAM	NA	NA	ENSCHIG00000004951	processed_pseudogene	NON_CODING	ENSCHIT00000006621
9	162782	9:162782_1	DOWNSTREAM	NA	NA	MTO1	protein_coding	CODING	ENSCHIT00000020227
9	41529417	9:41529417_0	DOWNSTREAM	NA	NA	MANEA	protein_coding	CODING	ENSCHIT00000021767
9	60485518	9:60485518_0	DOWNSTREAM	NA	NA	AHI1	protein_coding	CODING	ENSCHIT00000038576
9	60485546	9:60485546_0	DOWNSTREAM	NA	NA	AHI1	protein_coding	CODING	ENSCHIT00000038576
9	89759540	9:89759540_1	DOWNSTREAM	NA	NA	5S_rRNA	rRNA	NON_CODING	ENSCHIT00000005770
10	14536660	10:14536660_1	DOWNSTREAM	NA	NA	TMED8	protein_coding	CODING	ENSCHIT00000004694
10	20881055	10:20881055_1	DOWNSTREAM	NA	NA	ENSCHIG00000011291	protein_coding	CODING	ENSCHIT00000015714
10	67378055	10:67378055_1	DOWNSTREAM	NA	NA	SRP14	protein_coding	CODING	ENSCHIT00000001534
10	67378093	10:67378093_1	DOWNSTREAM	NA	NA	SRP14	protein_coding	CODING	ENSCHIT00000001534
12	74175070	12:74175070_0	DOWNSTREAM	NA	NA	DGKH	protein_coding	CODING	ENSCHIT00000008608
14	54959898	14:54959898_1	DOWNSTREAM	NA	NA	ASPH	protein_coding	CODING	ENSCHIT00000041431
14	58806561	14:58806561_1	DOWNSTREAM	NA	NA	ENSCHIG00000017184	protein_coding	CODING	ENSCHIT00000025064
15	16633801	15:16633801_0	DOWNSTREAM	NA	NA	TRIM44	protein_coding	CODING	ENSCHIT00000019124
15	16633844	15:16633844_0	DOWNSTREAM	NA	NA	TRIM44	protein_coding	CODING	ENSCHIT00000019124
15	39481088	15:39481088_1	DOWNSTREAM	NA	NA	SBF2	protein_coding	CODING	ENSCHIT00000029131
16	40870741	16:40870741_0	DOWNSTREAM	NA	NA	UBIAD1	protein_coding	CODING	ENSCHIT00000015911
16	50268959	16:50268959_0	DOWNSTREAM	NA	NA	FBLIM1	protein_coding	CODING	ENSCHIT00000026173
18	44350456	18:44350456_1	DOWNSTREAM	NA	NA	NUDT19	protein_coding	CODING	ENSCHIT00000032148
18	44350457	18:44350457_1	DOWNSTREAM	NA	NA	NUDT19	protein_coding	CODING	ENSCHIT00000032148
18	44350458	18:44350458_1	DOWNSTREAM	NA	NA	NUDT19	protein_coding	CODING	ENSCHIT00000032148
18	44350526	18:44350526_1	DOWNSTREAM	NA	NA	NUDT19	protein_coding	CODING	ENSCHIT00000032148
18	60223358	18:60223358_0	DOWNSTREAM	NA	NA	ENSCHIG00000023653	protein_coding	CODING	ENSCHIT00000035786
18	60790203	18:60790203_0	DOWNSTREAM	NA	NA	ENSCHIG00000011248	protein_coding	CODING	ENSCHIT00000015649
18	65331769	18:65331769_0	DOWNSTREAM	NA	NA	ZFP28	protein_coding	CODING	ENSCHIT00000037724
19	54248412	19:54248412_0	DOWNSTREAM	NA	NA	ENSCHIG00000010641	protein_coding	CODING	ENSCHIT00000014715
19	54248426	19:54248426_0	DOWNSTREAM	NA	NA	ENSCHIG00000010641	protein_coding	CODING	ENSCHIT00000014715
20	62599504	20:62599504_1	DOWNSTREAM	NA	NA	DAP	protein_coding	CODING	ENSCHIT00000027837
21	56322488	21:56322488_1	DOWNSTREAM	NA	NA	CPSF2	protein_coding	CODING	ENSCHIT00000036130
22	110623	22:110623_0	DOWNSTREAM	NA	NA	MRPS24	protein_coding	CODING	ENSCHIT00000033409
23	23761602	23:23761602_1	DOWNSTREAM	NA	NA	ELOVL5	protein_coding	CODING	ENSCHIT00000018193
24	60870659	24:60870659_1	DOWNSTREAM	NA	NA	RELCH	protein_coding	CODING	ENSCHIT00000027073
25	9346264	25:9346264_1	DOWNSTREAM	NA	NA	NUBP1	protein_coding	CODING	ENSCHIT00000003282
25	25841641	25:25841641_0	DOWNSTREAM	NA	NA	RABEP2	protein_coding	CODING	ENSCHIT00000034827
25	33718393	25:33718393_0	DOWNSTREAM	NA	NA	U6	snRNA	NON_CODING	ENSCHIT00000004978
2	269806	2:269806_0	DOWNSTREAM	NA	NA	CPLANE2	protein_coding	CODING	ENSCHIT00000007377
2	5229406	2:5229406_1	DOWNSTREAM	NA	NA	U6	snRNA	NON_CODING	ENSCHIT00000007326
3	10669916	3:10669916_0	DOWNSTREAM	NA	NA	TFAP2E	protein_coding	CODING	ENSCHIT00000032616
3	101135629	3:101135629_0	DOWNSTREAM	NA	NA	MRPL9	protein_coding	CODING	ENSCHIT00000016472
5	86331567	5:86331567_0	DOWNSTREAM	NA	NA	C2CD5	protein_coding	CODING	ENSCHIT00000015285
6	86693125	6:86693125_1	DOWNSTREAM	NA	NA	RUFY3	protein_coding	CODING	ENSCHIT00000006783
6	86693127	6:86693127_1	DOWNSTREAM	NA	NA	RUFY3	protein_coding	CODING	ENSCHIT00000006783
6	115964575	6:115964575_0	DOWNSTREAM	NA	NA	NELFA	protein_coding	CODING	ENSCHIT00000027037
7	58770596	7:58770596_1	DOWNSTREAM	NA	NA	APBB3	protein_coding	CODING	ENSCHIT00000028937
7	70203038	7:70203038_0	DOWNSTREAM	NA	NA	TRIM52	protein_coding	CODING	ENSCHIT00000033705
7	94760179	7:94760179_0	DOWNSTREAM	NA	NA	TYK2	protein_coding	CODING	ENSCHIT00000027583
7	97051543	7:97051543_0	DOWNSTREAM	NA	NA	RLN3	protein_coding	CODING	ENSCHIT00000004953
8	74815576	8:74815576_0	DOWNSTREAM	NA	NA	ENSCHIG00000023332	protein_coding	CODING	ENSCHIT00000035287
10	67377938	10:67377938_1	DOWNSTREAM	NA	NA	SRP14	protein_coding	CODING	ENSCHIT00000001534
11	1689849	11:1689849_1	DOWNSTREAM	NA	NA	ENSCHIG00000023443	protein_coding	CODING	ENSCHIT00000035496
11	1689868	11:1689868_1	DOWNSTREAM	NA	NA	ENSCHIG00000023443	protein_coding	CODING	ENSCHIT00000035496
11	1689896	11:1689896_1	DOWNSTREAM	NA	NA	ENSCHIG00000023443	protein_coding	CODING	ENSCHIT00000035496
11	98442998	11:98442998_0	DOWNSTREAM	NA	NA	TRUB2	protein_coding	CODING	ENSCHIT00000031553
11	98444240	11:98444240_0	DOWNSTREAM	NA	NA	TRUB2	protein_coding	CODING	ENSCHIT00000031553
13	19355372	13:19355372_1	DOWNSTREAM	NA	NA	ITGB1	protein_coding	CODING	ENSCHIT00000015242
13	30572515	13:30572515_0	DOWNSTREAM	NA	NA	ENSCHIG00000001459	misc_RNA	NON_CODING	ENSCHIT00000002044
15	19216908	15:19216908_0	DOWNSTREAM	NA	NA	TCP11L1	protein_coding	CODING	ENSCHIT00000031267
15	64204613	15:64204613_1	DOWNSTREAM	NA	NA	POGLUT3	protein_coding	CODING	ENSCHIT00000031673
15	66391524	15:66391524_1	DOWNSTREAM	NA	NA	FUT4	protein_coding	CODING	ENSCHIT00000018942
16	39694023	16:39694023_0	DOWNSTREAM	NA	NA	VPS13D	protein_coding	CODING	ENSCHIT00000036414
18	44703147	18:44703147_1	DOWNSTREAM	NA	NA	LRP3	protein_coding	CODING	ENSCHIT00000017474
18	54003160	18:54003160_1	DOWNSTREAM	NA	NA	CKM	protein_coding	CODING	ENSCHIT00000037517
18	60790116	18:60790116_0	DOWNSTREAM	NA	NA	ENSCHIG00000011248	protein_coding	CODING	ENSCHIT00000015649
18	65331777	18:65331777_0	DOWNSTREAM	NA	NA	ZFP28	protein_coding	CODING	ENSCHIT00000037724
18	65332649	18:65332649_0	DOWNSTREAM	NA	NA	ZFP28	protein_coding	CODING	ENSCHIT00000037724
20	28762038	20:28762038_1	DOWNSTREAM	NA	NA	EMB	protein_coding	CODING	ENSCHIT00000016767
20	66522954	20:66522954_0	DOWNSTREAM	NA	NA	SRD5A1	protein_coding	CODING	ENSCHIT00000016786
21	31626572	21:31626572_1	DOWNSTREAM	NA	NA	ENSCHIG00000012355	protein_coding	CODING	ENSCHIT00000017299
21	31626582	21:31626582_1	DOWNSTREAM	NA	NA	ENSCHIG00000012355	protein_coding	CODING	ENSCHIT00000017299
21	31626585	21:31626585_1	DOWNSTREAM	NA	NA	ENSCHIG00000012355	protein_coding	CODING	ENSCHIT00000017299
24	21446145	24:21446145_0	DOWNSTREAM	NA	NA	C18orf21	protein_coding	CODING	ENSCHIT00000036448
24	33416738	24:33416738_1	DOWNSTREAM	NA	NA	ENSCHIG00000024653	protein_coding	CODING	ENSCHIT00000037462
24	43238086	24:43238086_1	DOWNSTREAM	NA	NA	PRELID3A	protein_coding	CODING	ENSCHIT00000038457
24	48434754	24:48434754_1	DOWNSTREAM	NA	NA	ENSCHIG00000002773	lincRNA	NON_CODING	ENSCHIT00000003825
25	22517079	25:22517079_0	DOWNSTREAM	NA	NA	ARHGAP17	protein_coding	CODING	ENSCHIT00000032562
25	28175682	25:28175682_1	DOWNSTREAM	NA	NA	U6	snRNA	NON_CODING	ENSCHIT00000006108
1	105945126	1:105945126_0	DOWNSTREAM	NA	NA	PPM1L	protein_coding	CODING	ENSCHIT00000004576
2	269783	2:269783_0	DOWNSTREAM	NA	NA	CPLANE2	protein_coding	CODING	ENSCHIT00000007377
3	99144291	3:99144291_0	DOWNSTREAM	NA	NA	TXNIP	protein_coding	CODING	ENSCHIT00000025955
3	111943501	3:111943501_1	DOWNSTREAM	NA	NA	CFAP126	protein_coding	CODING	ENSCHIT00000037668
5	37882742	5:37882742_1	DOWNSTREAM	NA	NA	ENSCHIG00000010312	protein_coding	CODING	ENSCHIT00000014225
6	116817744	6:116817744_1	DOWNSTREAM	NA	NA	GRK4	protein_coding	CODING	ENSCHIT00000032912
7	70886862	7:70886862_1	DOWNSTREAM	NA	NA	7SK	misc_RNA	NON_CODING	ENSCHIT00000007251
7	94760184	7:94760184_0	DOWNSTREAM	NA	NA	TYK2	protein_coding	CODING	ENSCHIT00000027583
7	97775228	7:97775228_0	DOWNSTREAM	NA	NA	CACNA1A	protein_coding	CODING	ENSCHIT00000024684
9	178585	9:178585_0	DOWNSTREAM	NA	NA	EEF1A1	protein_coding	CODING	ENSCHIT00000013940
9	88810592	9:88810592_0	DOWNSTREAM	NA	NA	MPC1	protein_coding	CODING	ENSCHIT00000023181
11	1689825	11:1689825_1	DOWNSTREAM	NA	NA	ENSCHIG00000023443	protein_coding	CODING	ENSCHIT00000035496
11	1689858	11:1689858_1	DOWNSTREAM	NA	NA	ENSCHIG00000023443	protein_coding	CODING	ENSCHIT00000035496
11	13264726	11:13264726_1	DOWNSTREAM	NA	NA	NAGK	protein_coding	CODING	ENSCHIT00000038680
12	54406897	12:54406897_1	DOWNSTREAM	NA	NA	POLR1D	protein_coding	CODING	ENSCHIT00000032781
12	74175092	12:74175092_0	DOWNSTREAM	NA	NA	DGKH	protein_coding	CODING	ENSCHIT00000008608
13	27657177	13:27657177_1	DOWNSTREAM	NA	NA	ENSCHIG00000000499	protein_coding	CODING	ENSCHIT00000000739
13	27657213	13:27657213_1	DOWNSTREAM	NA	NA	ENSCHIG00000000499	protein_coding	CODING	ENSCHIT00000000739
13	27657215	13:27657215_1	DOWNSTREAM	NA	NA	ENSCHIG00000000499	protein_coding	CODING	ENSCHIT00000000739
14	52111021	14:52111021_1	DOWNSTREAM	NA	NA	ENSCHIG00000012456	protein_coding	CODING	ENSCHIT00000017434
14	65667802	14:65667802_0	DOWNSTREAM	NA	NA	FBXO32	protein_coding	CODING	ENSCHIT00000022106
15	16633843	15:16633843_0	DOWNSTREAM	NA	NA	TRIM44	protein_coding	CODING	ENSCHIT00000019124
15	17530568	15:17530568_1	DOWNSTREAM	NA	NA	APIP	protein_coding	CODING	ENSCHIT00000039339
15	30159248	15:30159248_0	DOWNSTREAM	NA	NA	ARHGEF17	protein_coding	CODING	ENSCHIT00000002214
15	38510899	15:38510899_1	DOWNSTREAM	NA	NA	SNORA3A	snoRNA	NON_CODING	ENSCHIT00000003434
17	8278589	17:8278589_0	DOWNSTREAM	NA	NA	POP5	protein_coding	CODING	ENSCHIT00000023750
17	15799711	17:15799711_0	DOWNSTREAM	NA	NA	ENSCHIG00000020055	protein_coding	CODING	ENSCHIT00000029747
18	44350492	18:44350492_1	DOWNSTREAM	NA	NA	NUDT19	protein_coding	CODING	ENSCHIT00000032148
18	44353760	18:44353760_1	DOWNSTREAM	NA	NA	NUDT19	protein_coding	CODING	ENSCHIT00000032148
18	60790402	18:60790402_0	DOWNSTREAM	NA	NA	ENSCHIG00000011248	protein_coding	CODING	ENSCHIT00000015649
18	60790454	18:60790454_0	DOWNSTREAM	NA	NA	ENSCHIG00000011248	protein_coding	CODING	ENSCHIT00000015649
18	65332651	18:65332651_0	DOWNSTREAM	NA	NA	ZFP28	protein_coding	CODING	ENSCHIT00000037724
18	66302772	18:66302772_0	DOWNSTREAM	NA	NA	ENSCHIG00000020149	protein_coding	CODING	ENSCHIT00000029885
19	8276113	19:8276113_0	DOWNSTREAM	NA	NA	CUEDC1	protein_coding	CODING	ENSCHIT00000011927
19	21856754	19:21856754_1	DOWNSTREAM	NA	NA	NXN	protein_coding	CODING	ENSCHIT00000026872
19	21858691	19:21858691_1	DOWNSTREAM	NA	NA	NXN	protein_coding	CODING	ENSCHIT00000026872
19	39659578	19:39659578_1	DOWNSTREAM	NA	NA	PPP1R1B	protein_coding	CODING	ENSCHIT00000041764
20	39712735	20:39712735_1	DOWNSTREAM	NA	NA	U6	snRNA	NON_CODING	ENSCHIT00000005021
21	20773701	21:20773701_0	DOWNSTREAM	NA	NA	ZNF710	protein_coding	CODING	ENSCHIT00000018742
23	18079825	23:18079825_0	DOWNSTREAM	NA	NA	ENSCHIG00000008363	protein_coding	CODING	ENSCHIT00000011526
23	33206351	23:33206351_0	DOWNSTREAM	NA	NA	TOMM6	protein_coding	CODING	ENSCHIT00000018855
23	40058522	23:40058522_1	DOWNSTREAM	NA	NA	ILRUN	protein_coding	CODING	ENSCHIT00000028602
23	40061110	23:40061110_1	DOWNSTREAM	NA	NA	ILRUN	protein_coding	CODING	ENSCHIT00000028602
25	27179129	25:27179129_1	DOWNSTREAM	NA	NA	TRIM72	protein_coding	CODING	ENSCHIT00000031496
27	12312972	27:12312972_0	DOWNSTREAM	NA	NA	U6	snRNA	NON_CODING	ENSCHIT00000008635
2	118057306	2:118057306_0	DOWNSTREAM	NA	NA	ENSCHIG00000000755	lincRNA	NON_CODING	ENSCHIT00000001069
3	39008382	3:39008382_1	DOWNSTREAM	NA	NA	PGM1	protein_coding	CODING	ENSCHIT00000027573
3	79993760	3:79993760_0	DOWNSTREAM	NA	NA	COL11A1	protein_coding	CODING	ENSCHIT00000017395
5	83790996	5:83790996_1	DOWNSTREAM	NA	NA	BCAT1	protein_coding	CODING	ENSCHIT00000038207
7	67098030	7:67098030_1	DOWNSTREAM	NA	NA	PTBP1	protein_coding	CODING	ENSCHIT00000026733
9	68629555	9:68629555_1	DOWNSTREAM	NA	NA	STX11	protein_coding	CODING	ENSCHIT00000009492
9	68629556	9:68629556_1	DOWNSTREAM	NA	NA	STX11	protein_coding	CODING	ENSCHIT00000009492
11	98765268	11:98765268_0	DOWNSTREAM	NA	NA	ZER1	protein_coding	CODING	ENSCHIT00000037718
12	74175072	12:74175072_0	DOWNSTREAM	NA	NA	DGKH	protein_coding	CODING	ENSCHIT00000008608
15	17530602	15:17530602_1	DOWNSTREAM	NA	NA	APIP	protein_coding	CODING	ENSCHIT00000039339
15	17530654	15:17530654_1	DOWNSTREAM	NA	NA	APIP	protein_coding	CODING	ENSCHIT00000039339
18	65331775	18:65331775_0	DOWNSTREAM	NA	NA	ZFP28	protein_coding	CODING	ENSCHIT00000037724
21	56322491	21:56322491_1	DOWNSTREAM	NA	NA	CPSF2	protein_coding	CODING	ENSCHIT00000036130
23	21596611	23:21596611_1	DOWNSTREAM	NA	NA	ABCF1	protein_coding	CODING	ENSCHIT00000025768
23	22742339	23:22742339_1	DOWNSTREAM	NA	NA	RNF5	protein_coding	CODING	ENSCHIT00000018273
23	26909807	23:26909807_0	DOWNSTREAM	NA	NA	CENPQ	protein_coding	CODING	ENSCHIT00000032422
23	33814138	23:33814138_1	DOWNSTREAM	NA	NA	OARD1	protein_coding	CODING	ENSCHIT00000038226
24	3969140	24:3969140_1	DOWNSTREAM	NA	NA	ENSCHIG00000002505	lincRNA	NON_CODING	ENSCHIT00000003451
1	1401378	1:1401378_1	DOWNSTREAM	NA	NA	ENSCHIG00000026948	protein_coding	CODING	ENSCHIT00000041228
6	25002145	6:25002145_1	DOWNSTREAM	NA	NA	ENSCHIG00000018551	protein_coding	CODING	ENSCHIT00000027429
7	71388580	7:71388580_0	DOWNSTREAM	NA	NA	ENSCHIG00000013072	protein_coding	CODING	ENSCHIT00000018383
10	66128225	10:66128225_1	DOWNSTREAM	NA	NA	RPAP1	protein_coding	CODING	ENSCHIT00000036035
11	98443224	11:98443224_0	DOWNSTREAM	NA	NA	TRUB2	protein_coding	CODING	ENSCHIT00000031553
13	27657141	13:27657141_1	DOWNSTREAM	NA	NA	ENSCHIG00000000499	protein_coding	CODING	ENSCHIT00000000739
15	16634297	15:16634297_0	DOWNSTREAM	NA	NA	TRIM44	protein_coding	CODING	ENSCHIT00000019124
19	18116363	19:18116363_0	DOWNSTREAM	NA	NA	chi-mir-365	miRNA	NON_CODING	ENSCHIT00000003513
23	23761665	23:23761665_1	DOWNSTREAM	NA	NA	ELOVL5	protein_coding	CODING	ENSCHIT00000018193
18	45815587	18:45815587_1	DOWNSTREAM	NA	NA	GARRE1	protein_coding	CODING	ENSCHIT00000010596
21	31626594	21:31626594_1	DOWNSTREAM	NA	NA	ENSCHIG00000012355	protein_coding	CODING	ENSCHIT00000017299
11	37790038	11:37790038_0	EXON	NA	NA	ENSCHIG00000002489	processed_pseudogene	NON_CODING	ENSCHIT00000003757
1	4571243	1:4571243_1	INTERGENIC	NA	NA
1	4605081	1:4605081_1	INTERGENIC	NA	NA
1	4605119	1:4605119_1	INTERGENIC	NA	NA
1	4639364	1:4639364_1	INTERGENIC	NA	NA
1	5157045	1:5157045_0	INTERGENIC	NA	NA
1	5211268	1:5211268_0	INTERGENIC	NA	NA
1	18965945	1:18965945_0	INTERGENIC	NA	NA
1	18965995	1:18965995_0	INTERGENIC	NA	NA
1	18965996	1:18965996_0	INTERGENIC	NA	NA
1	18966044	1:18966044_0	INTERGENIC	NA	NA
1	18968114	1:18968114_0	INTERGENIC	NA	NA
1	18968155	1:18968155_0	INTERGENIC	NA	NA
1	18968193	1:18968193_0	INTERGENIC	NA	NA
1	18969560	1:18969560_0	INTERGENIC	NA	NA
1	18969561	1:18969561_0	INTERGENIC	NA	NA
1	18969597	1:18969597_0	INTERGENIC	NA	NA
1	18969602	1:18969602_0	INTERGENIC	NA	NA
1	18969604	1:18969604_0	INTERGENIC	NA	NA
1	18978115	1:18978115_0	INTERGENIC	NA	NA
1	25058808	1:25058808_0	INTERGENIC	NA	NA
1	25058821	1:25058821_0	INTERGENIC	NA	NA
1	43742555	1:43742555_1	INTERGENIC	NA	NA
1	43742558	1:43742558_1	INTERGENIC	NA	NA
1	68231455	1:68231455_1	INTERGENIC	NA	NA
1	89675616	1:89675616_1	INTERGENIC	NA	NA
1	92055064	1:92055064_0	INTERGENIC	NA	NA
1	92345275	1:92345275_0	INTERGENIC	NA	NA
1	111448780	1:111448780_1	INTERGENIC	NA	NA
1	121767861	1:121767861_1	INTERGENIC	NA	NA
1	142749535	1:142749535_1	INTERGENIC	NA	NA
1	147019285	1:147019285_0	INTERGENIC	NA	NA
1	147036375	1:147036375_0	INTERGENIC	NA	NA
1	147042204	1:147042204_0	INTERGENIC	NA	NA
1	147042207	1:147042207_0	INTERGENIC	NA	NA
1	147090315	1:147090315_0	INTERGENIC	NA	NA
1	147090319	1:147090319_0	INTERGENIC	NA	NA
1	147107719	1:147107719_0	INTERGENIC	NA	NA
1	147107749	1:147107749_0	INTERGENIC	NA	NA
1	147107752	1:147107752_0	INTERGENIC	NA	NA
1	147107757	1:147107757_0	INTERGENIC	NA	NA
1	147107768	1:147107768_0	INTERGENIC	NA	NA
1	147117881	1:147117881_0	INTERGENIC	NA	NA
1	147133984	1:147133984_0	INTERGENIC	NA	NA
1	148496046	1:148496046_1	INTERGENIC	NA	NA
1	149457314	1:149457314_1	INTERGENIC	NA	NA
1	150743681	1:150743681_0	INTERGENIC	NA	NA
1	150756047	1:150756047_0	INTERGENIC	NA	NA
1	150776779	1:150776779_0	INTERGENIC	NA	NA
1	150798712	1:150798712_0	INTERGENIC	NA	NA
1	150803507	1:150803507_0	INTERGENIC	NA	NA
1	150820332	1:150820332_0	INTERGENIC	NA	NA
1	150853957	1:150853957_0	INTERGENIC	NA	NA
1	150865490	1:150865490_0	INTERGENIC	NA	NA
2	2774095	2:2774095_0	INTERGENIC	NA	NA
2	2783441	2:2783441_0	INTERGENIC	NA	NA
2	4469698	2:4469698_0	INTERGENIC	NA	NA
2	4469701	2:4469701_0	INTERGENIC	NA	NA
2	4469703	2:4469703_0	INTERGENIC	NA	NA
2	5189309	2:5189309_1	INTERGENIC	NA	NA
2	5189311	2:5189311_1	INTERGENIC	NA	NA
2	5189753	2:5189753_1	INTERGENIC	NA	NA
2	5189797	2:5189797_1	INTERGENIC	NA	NA
2	5192881	2:5192881_1	INTERGENIC	NA	NA
2	6397955	2:6397955_0	INTERGENIC	NA	NA
2	6397962	2:6397962_0	INTERGENIC	NA	NA
2	8732123	2:8732123_0	INTERGENIC	NA	NA
2	15302206	2:15302206_1	INTERGENIC	NA	NA
2	20758109	2:20758109_1	INTERGENIC	NA	NA
2	29775366	2:29775366_1	INTERGENIC	NA	NA
2	29779465	2:29779465_1	INTERGENIC	NA	NA
2	40071817	2:40071817_0	INTERGENIC	NA	NA
2	42915513	2:42915513_0	INTERGENIC	NA	NA
2	42915516	2:42915516_0	INTERGENIC	NA	NA
2	57092328	2:57092328_0	INTERGENIC	NA	NA
2	63628425	2:63628425_0	INTERGENIC	NA	NA
2	88150641	2:88150641_1	INTERGENIC	NA	NA
2	91759799	2:91759799_0	INTERGENIC	NA	NA
2	92123935	2:92123935_0	INTERGENIC	NA	NA
2	99551503	2:99551503_1	INTERGENIC	NA	NA
2	99551511	2:99551511_1	INTERGENIC	NA	NA
2	99551516	2:99551516_1	INTERGENIC	NA	NA
2	102402653	2:102402653_0	INTERGENIC	NA	NA
2	102462719	2:102462719_0	INTERGENIC	NA	NA
2	102462769	2:102462769_0	INTERGENIC	NA	NA
2	102487492	2:102487492_0	INTERGENIC	NA	NA
2	102511097	2:102511097_0	INTERGENIC	NA	NA
2	102511410	2:102511410_0	INTERGENIC	NA	NA
2	102511411	2:102511411_0	INTERGENIC	NA	NA
2	102511412	2:102511412_0	INTERGENIC	NA	NA
2	102518480	2:102518480_0	INTERGENIC	NA	NA
2	102557940	2:102557940_0	INTERGENIC	NA	NA
2	102566636	2:102566636_0	INTERGENIC	NA	NA
2	102579972	2:102579972_0	INTERGENIC	NA	NA
2	102581947	2:102581947_0	INTERGENIC	NA	NA
2	102581948	2:102581948_0	INTERGENIC	NA	NA
2	102582810	2:102582810_0	INTERGENIC	NA	NA
2	102593836	2:102593836_0	INTERGENIC	NA	NA
2	102647805	2:102647805_0	INTERGENIC	NA	NA
2	102647813	2:102647813_0	INTERGENIC	NA	NA
2	102647825	2:102647825_0	INTERGENIC	NA	NA
2	105051312	2:105051312_1	INTERGENIC	NA	NA
2	105051317	2:105051317_1	INTERGENIC	NA	NA
2	105051330	2:105051330_1	INTERGENIC	NA	NA
2	105051338	2:105051338_1	INTERGENIC	NA	NA
2	105051345	2:105051345_1	INTERGENIC	NA	NA
2	114159712	2:114159712_0	INTERGENIC	NA	NA
2	114507617	2:114507617_0	INTERGENIC	NA	NA
2	131713979	2:131713979_0	INTERGENIC	NA	NA
3	15344220	3:15344220_1	INTERGENIC	NA	NA
3	15344222	3:15344222_1	INTERGENIC	NA	NA
3	20609972	3:20609972_1	INTERGENIC	NA	NA
3	22849543	3:22849543_0	INTERGENIC	NA	NA
3	39154075	3:39154075_1	INTERGENIC	NA	NA
3	39154096	3:39154096_1	INTERGENIC	NA	NA
3	39154933	3:39154933_1	INTERGENIC	NA	NA
3	39188826	3:39188826_1	INTERGENIC	NA	NA
3	39197494	3:39197494_1	INTERGENIC	NA	NA
3	39197499	3:39197499_1	INTERGENIC	NA	NA
3	39197504	3:39197504_1	INTERGENIC	NA	NA
3	39315342	3:39315342_1	INTERGENIC	NA	NA
3	47902406	3:47902406_0	INTERGENIC	NA	NA
3	47902494	3:47902494_0	INTERGENIC	NA	NA
3	48011407	3:48011407_0	INTERGENIC	NA	NA
3	48011427	3:48011427_0	INTERGENIC	NA	NA
3	48011499	3:48011499_0	INTERGENIC	NA	NA
3	48011500	3:48011500_0	INTERGENIC	NA	NA
3	52564143	3:52564143_1	INTERGENIC	NA	NA
3	52641705	3:52641705_1	INTERGENIC	NA	NA
3	62611755	3:62611755_0	INTERGENIC	NA	NA
3	62692455	3:62692455_0	INTERGENIC	NA	NA
3	62692585	3:62692585_0	INTERGENIC	NA	NA
3	66948068	3:66948068_0	INTERGENIC	NA	NA
3	75291990	3:75291990_1	INTERGENIC	NA	NA
3	92592285	3:92592285_0	INTERGENIC	NA	NA
3	98448831	3:98448831_1	INTERGENIC	NA	NA
3	98448937	3:98448937_1	INTERGENIC	NA	NA
3	103561088	3:103561088_0	INTERGENIC	NA	NA
3	106286252	3:106286252_0	INTERGENIC	NA	NA
3	106286265	3:106286265_0	INTERGENIC	NA	NA
3	115719951	3:115719951_1	INTERGENIC	NA	NA
3	115754486	3:115754486_1	INTERGENIC	NA	NA
3	115754529	3:115754529_1	INTERGENIC	NA	NA
3	117184927	3:117184927_1	INTERGENIC	NA	NA
4	8762714	4:8762714_1	INTERGENIC	NA	NA
4	19468575	4:19468575_1	INTERGENIC	NA	NA
4	21082188	4:21082188_1	INTERGENIC	NA	NA
4	21631803	4:21631803_0	INTERGENIC	NA	NA
4	21669526	4:21669526_0	INTERGENIC	NA	NA
4	21669545	4:21669545_0	INTERGENIC	NA	NA
4	21669571	4:21669571_0	INTERGENIC	NA	NA
4	21671147	4:21671147_0	INTERGENIC	NA	NA
4	21671148	4:21671148_0	INTERGENIC	NA	NA
4	21672270	4:21672270_0	INTERGENIC	NA	NA
4	21672285	4:21672285_0	INTERGENIC	NA	NA
4	21679204	4:21679204_0	INTERGENIC	NA	NA
4	21698808	4:21698808_0	INTERGENIC	NA	NA
4	21698833	4:21698833_0	INTERGENIC	NA	NA
4	21698836	4:21698836_0	INTERGENIC	NA	NA
4	21698841	4:21698841_0	INTERGENIC	NA	NA
4	21698842	4:21698842_0	INTERGENIC	NA	NA
4	21698872	4:21698872_0	INTERGENIC	NA	NA
4	21698880	4:21698880_0	INTERGENIC	NA	NA
4	21701229	4:21701229_0	INTERGENIC	NA	NA
4	21701250	4:21701250_0	INTERGENIC	NA	NA
4	21701265	4:21701265_0	INTERGENIC	NA	NA
4	21708235	4:21708235_0	INTERGENIC	NA	NA
4	21719353	4:21719353_0	INTERGENIC	NA	NA
4	21723139	4:21723139_0	INTERGENIC	NA	NA
4	21723152	4:21723152_0	INTERGENIC	NA	NA
4	21723185	4:21723185_0	INTERGENIC	NA	NA
4	21723202	4:21723202_0	INTERGENIC	NA	NA
4	21723216	4:21723216_0	INTERGENIC	NA	NA
4	21723219	4:21723219_0	INTERGENIC	NA	NA
4	21723253	4:21723253_0	INTERGENIC	NA	NA
4	21723256	4:21723256_0	INTERGENIC	NA	NA
4	21723257	4:21723257_0	INTERGENIC	NA	NA
4	25542424	4:25542424_1	INTERGENIC	NA	NA
4	25562428	4:25562428_1	INTERGENIC	NA	NA
4	25562468	4:25562468_1	INTERGENIC	NA	NA
4	26661096	4:26661096_0	INTERGENIC	NA	NA
4	42869083	4:42869083_1	INTERGENIC	NA	NA
4	42869140	4:42869140_1	INTERGENIC	NA	NA
4	45410759	4:45410759_0	INTERGENIC	NA	NA
4	58920013	4:58920013_1	INTERGENIC	NA	NA
4	68587104	4:68587104_1	INTERGENIC	NA	NA
4	68587969	4:68587969_1	INTERGENIC	NA	NA
4	74106035	4:74106035_1	INTERGENIC	NA	NA
5	26559717	5:26559717_1	INTERGENIC	NA	NA
5	26563710	5:26563710_1	INTERGENIC	NA	NA
5	30096890	5:30096890_0	INTERGENIC	NA	NA
5	30096894	5:30096894_0	INTERGENIC	NA	NA
5	49135342	5:49135342_0	INTERGENIC	NA	NA
5	55362915	5:55362915_1	INTERGENIC	NA	NA
5	55362923	5:55362923_1	INTERGENIC	NA	NA
5	56348621	5:56348621_1	INTERGENIC	NA	NA
5	95731461	5:95731461_0	INTERGENIC	NA	NA
5	105750714	5:105750714_0	INTERGENIC	NA	NA
5	105750725	5:105750725_0	INTERGENIC	NA	NA
6	9074800	6:9074800_0	INTERGENIC	NA	NA
6	32147817	6:32147817_0	INTERGENIC	NA	NA
6	32251010	6:32251010_0	INTERGENIC	NA	NA
6	32251018	6:32251018_0	INTERGENIC	NA	NA
6	32251030	6:32251030_0	INTERGENIC	NA	NA
6	32251063	6:32251063_0	INTERGENIC	NA	NA
6	32444360	6:32444360_0	INTERGENIC	NA	NA
6	32444363	6:32444363_0	INTERGENIC	NA	NA
6	32452322	6:32452322_0	INTERGENIC	NA	NA
6	32459231	6:32459231_0	INTERGENIC	NA	NA
6	32459284	6:32459284_0	INTERGENIC	NA	NA
6	32504578	6:32504578_0	INTERGENIC	NA	NA
6	32548692	6:32548692_0	INTERGENIC	NA	NA
6	32725915	6:32725915_0	INTERGENIC	NA	NA
6	32735013	6:32735013_0	INTERGENIC	NA	NA
6	32779452	6:32779452_0	INTERGENIC	NA	NA
6	32840217	6:32840217_0	INTERGENIC	NA	NA
6	32851532	6:32851532_0	INTERGENIC	NA	NA
6	32853316	6:32853316_0	INTERGENIC	NA	NA
6	32853325	6:32853325_0	INTERGENIC	NA	NA
6	50535474	6:50535474_1	INTERGENIC	NA	NA
6	50535497	6:50535497_1	INTERGENIC	NA	NA
6	50535498	6:50535498_1	INTERGENIC	NA	NA
6	50706758	6:50706758_1	INTERGENIC	NA	NA
6	87482761	6:87482761_1	INTERGENIC	NA	NA
6	113471323	6:113471323_1	INTERGENIC	NA	NA
6	116984830	6:116984830_0	INTERGENIC	NA	NA
6	116984883	6:116984883_0	INTERGENIC	NA	NA
7	15058371	7:15058371_1	INTERGENIC	NA	NA
7	93661148	7:93661148_0	INTERGENIC	NA	NA
7	94983588	7:94983588_1	INTERGENIC	NA	NA
7	94983618	7:94983618_1	INTERGENIC	NA	NA
7	94983714	7:94983714_1	INTERGENIC	NA	NA
7	102361250	7:102361250_0	INTERGENIC	NA	NA
7	105424792	7:105424792_1	INTERGENIC	NA	NA
7	105424839	7:105424839_1	INTERGENIC	NA	NA
7	106339617	7:106339617_1	INTERGENIC	NA	NA
7	106339621	7:106339621_1	INTERGENIC	NA	NA
7	106339680	7:106339680_1	INTERGENIC	NA	NA
7	106339708	7:106339708_1	INTERGENIC	NA	NA
7	107340904	7:107340904_1	INTERGENIC	NA	NA
8	22650151	8:22650151_1	INTERGENIC	NA	NA
8	22650158	8:22650158_1	INTERGENIC	NA	NA
8	22650160	8:22650160_1	INTERGENIC	NA	NA
8	22650260	8:22650260_1	INTERGENIC	NA	NA
8	70531991	8:70531991_1	INTERGENIC	NA	NA
8	74174413	8:74174413_0	INTERGENIC	NA	NA
8	76652393	8:76652393_0	INTERGENIC	NA	NA
8	90144833	8:90144833_1	INTERGENIC	NA	NA
8	110395547	8:110395547_1	INTERGENIC	NA	NA
8	110395549	8:110395549_1	INTERGENIC	NA	NA
8	110395603	8:110395603_1	INTERGENIC	NA	NA
8	110395608	8:110395608_1	INTERGENIC	NA	NA
9	6119263	9:6119263_0	INTERGENIC	NA	NA
9	6123790	9:6123790_0	INTERGENIC	NA	NA
9	16984264	9:16984264_0	INTERGENIC	NA	NA
9	31041297	9:31041297_1	INTERGENIC	NA	NA
9	31041306	9:31041306_1	INTERGENIC	NA	NA
9	47922030	9:47922030_0	INTERGENIC	NA	NA
9	47987928	9:47987928_0	INTERGENIC	NA	NA
9	67344260	9:67344260_0	INTERGENIC	NA	NA
9	68706525	9:68706525_1	INTERGENIC	NA	NA
9	68723221	9:68723221_1	INTERGENIC	NA	NA
9	78929058	9:78929058_1	INTERGENIC	NA	NA
9	78947582	9:78947582_1	INTERGENIC	NA	NA
9	82065358	9:82065358_1	INTERGENIC	NA	NA
9	82065374	9:82065374_1	INTERGENIC	NA	NA
9	82787509	9:82787509_1	INTERGENIC	NA	NA
9	89304895	9:89304895_1	INTERGENIC	NA	NA
10	395813	10:395813_0	INTERGENIC	NA	NA
10	5947839	10:5947839_0	INTERGENIC	NA	NA
10	5947995	10:5947995_0	INTERGENIC	NA	NA
10	18503063	10:18503063_0	INTERGENIC	NA	NA
10	20211003	10:20211003_0	INTERGENIC	NA	NA
10	20211020	10:20211020_0	INTERGENIC	NA	NA
10	22303731	10:22303731_1	INTERGENIC	NA	NA
10	22303732	10:22303732_1	INTERGENIC	NA	NA
10	26256384	10:26256384_0	INTERGENIC	NA	NA
10	36024084	10:36024084_0	INTERGENIC	NA	NA
10	36057930	10:36057930_0	INTERGENIC	NA	NA
10	36057958	10:36057958_0	INTERGENIC	NA	NA
10	36098930	10:36098930_0	INTERGENIC	NA	NA
10	36098934	10:36098934_0	INTERGENIC	NA	NA
10	36098960	10:36098960_0	INTERGENIC	NA	NA
10	36098966	10:36098966_0	INTERGENIC	NA	NA
10	36108892	10:36108892_0	INTERGENIC	NA	NA
10	48182818	10:48182818_0	INTERGENIC	NA	NA
10	48182835	10:48182835_0	INTERGENIC	NA	NA
10	66463663	10:66463663_1	INTERGENIC	NA	NA
10	82879313	10:82879313_0	INTERGENIC	NA	NA
10	82943815	10:82943815_0	INTERGENIC	NA	NA
10	82972131	10:82972131_0	INTERGENIC	NA	NA
10	82972146	10:82972146_0	INTERGENIC	NA	NA
10	82972149	10:82972149_0	INTERGENIC	NA	NA
10	82973376	10:82973376_0	INTERGENIC	NA	NA
10	83580741	10:83580741_1	INTERGENIC	NA	NA
10	83582441	10:83582441_1	INTERGENIC	NA	NA
10	84330150	10:84330150_0	INTERGENIC	NA	NA
10	97452492	10:97452492_0	INTERGENIC	NA	NA
10	97458649	10:97458649_0	INTERGENIC	NA	NA
11	378493	11:378493_0	INTERGENIC	NA	NA
11	807395	11:807395_1	INTERGENIC	NA	NA
11	821977	11:821977_1	INTERGENIC	NA	NA
11	840091	11:840091_1	INTERGENIC	NA	NA
11	884651	11:884651_1	INTERGENIC	NA	NA
11	884656	11:884656_1	INTERGENIC	NA	NA
11	4527188	11:4527188_0	INTERGENIC	NA	NA
11	22576531	11:22576531_0	INTERGENIC	NA	NA
11	22576546	11:22576546_0	INTERGENIC	NA	NA
11	22576577	11:22576577_0	INTERGENIC	NA	NA
11	27728475	11:27728475_1	INTERGENIC	NA	NA
11	27761869	11:27761869_1	INTERGENIC	NA	NA
11	27971702	11:27971702_1	INTERGENIC	NA	NA
11	45940841	11:45940841_1	INTERGENIC	NA	NA
11	45940848	11:45940848_1	INTERGENIC	NA	NA
11	45951632	11:45951632_1	INTERGENIC	NA	NA
11	45951643	11:45951643_1	INTERGENIC	NA	NA
11	45951651	11:45951651_1	INTERGENIC	NA	NA
11	45951658	11:45951658_1	INTERGENIC	NA	NA
11	55068712	11:55068712_0	INTERGENIC	NA	NA
11	55103059	11:55103059_0	INTERGENIC	NA	NA
11	55190231	11:55190231_0	INTERGENIC	NA	NA
11	55194615	11:55194615_0	INTERGENIC	NA	NA
11	55214191	11:55214191_0	INTERGENIC	NA	NA
11	55214196	11:55214196_0	INTERGENIC	NA	NA
11	55214208	11:55214208_0	INTERGENIC	NA	NA
11	55214213	11:55214213_0	INTERGENIC	NA	NA
11	62845497	11:62845497_0	INTERGENIC	NA	NA
11	63517709	11:63517709_0	INTERGENIC	NA	NA
11	75334797	11:75334797_1	INTERGENIC	NA	NA
11	75334798	11:75334798_1	INTERGENIC	NA	NA
11	89617862	11:89617862_0	INTERGENIC	NA	NA
11	93602808	11:93602808_0	INTERGENIC	NA	NA
11	93773755	11:93773755_0	INTERGENIC	NA	NA
11	105099292	11:105099292_0	INTERGENIC	NA	NA
12	3114362	12:3114362_1	INTERGENIC	NA	NA
12	10327567	12:10327567_1	INTERGENIC	NA	NA
12	11863375	12:11863375_0	INTERGENIC	NA	NA
12	11863378	12:11863378_0	INTERGENIC	NA	NA
12	11888499	12:11888499_0	INTERGENIC	NA	NA
12	18342109	12:18342109_0	INTERGENIC	NA	NA
12	35489129	12:35489129_0	INTERGENIC	NA	NA
12	37425305	12:37425305_1	INTERGENIC	NA	NA
12	37436302	12:37436302_1	INTERGENIC	NA	NA
12	62693612	12:62693612_0	INTERGENIC	NA	NA
12	63655606	12:63655606_0	INTERGENIC	NA	NA
12	63698930	12:63698930_0	INTERGENIC	NA	NA
12	63777710	12:63777710_0	INTERGENIC	NA	NA
12	63812927	12:63812927_0	INTERGENIC	NA	NA
12	63813582	12:63813582_0	INTERGENIC	NA	NA
12	63818634	12:63818634_0	INTERGENIC	NA	NA
12	63833559	12:63833559_0	INTERGENIC	NA	NA
12	63856819	12:63856819_0	INTERGENIC	NA	NA
12	63856820	12:63856820_0	INTERGENIC	NA	NA
12	67061295	12:67061295_1	INTERGENIC	NA	NA
13	10487510	13:10487510_1	INTERGENIC	NA	NA
13	14949213	13:14949213_1	INTERGENIC	NA	NA
13	15115760	13:15115760_1	INTERGENIC	NA	NA
13	36377482	13:36377482_0	INTERGENIC	NA	NA
13	36379375	13:36379375_0	INTERGENIC	NA	NA
13	37411927	13:37411927_1	INTERGENIC	NA	NA
13	57372237	13:57372237_1	INTERGENIC	NA	NA
13	59840444	13:59840444_1	INTERGENIC	NA	NA
13	70016028	13:70016028_1	INTERGENIC	NA	NA
13	72605095	13:72605095_0	INTERGENIC	NA	NA
13	80791477	13:80791477_1	INTERGENIC	NA	NA
13	80791482	13:80791482_1	INTERGENIC	NA	NA
14	1126049	14:1126049_1	INTERGENIC	NA	NA
14	17136516	14:17136516_1	INTERGENIC	NA	NA
14	35804085	14:35804085_0	INTERGENIC	NA	NA
14	35804100	14:35804100_0	INTERGENIC	NA	NA
14	35833737	14:35833737_0	INTERGENIC	NA	NA
14	35833780	14:35833780_0	INTERGENIC	NA	NA
14	35833796	14:35833796_0	INTERGENIC	NA	NA
14	35880291	14:35880291_0	INTERGENIC	NA	NA
14	69407784	14:69407784_1	INTERGENIC	NA	NA
14	69407873	14:69407873_1	INTERGENIC	NA	NA
14	69407896	14:69407896_1	INTERGENIC	NA	NA
14	69407911	14:69407911_1	INTERGENIC	NA	NA
14	69407938	14:69407938_1	INTERGENIC	NA	NA
14	69487019	14:69487019_1	INTERGENIC	NA	NA
14	69487021	14:69487021_1	INTERGENIC	NA	NA
14	69487024	14:69487024_1	INTERGENIC	NA	NA
14	69487025	14:69487025_1	INTERGENIC	NA	NA
14	69487040	14:69487040_1	INTERGENIC	NA	NA
14	69530087	14:69530087_1	INTERGENIC	NA	NA
14	69530124	14:69530124_1	INTERGENIC	NA	NA
14	69550285	14:69550285_1	INTERGENIC	NA	NA
14	69605936	14:69605936_1	INTERGENIC	NA	NA
14	69659494	14:69659494_1	INTERGENIC	NA	NA
14	80420184	14:80420184_1	INTERGENIC	NA	NA
14	81848813	14:81848813_1	INTERGENIC	NA	NA
15	5277736	15:5277736_0	INTERGENIC	NA	NA
15	5289268	15:5289268_0	INTERGENIC	NA	NA
15	6105967	15:6105967_0	INTERGENIC	NA	NA
15	30298856	15:30298856_0	INTERGENIC	NA	NA
15	30298871	15:30298871_0	INTERGENIC	NA	NA
15	36298866	15:36298866_0	INTERGENIC	NA	NA
15	38489044	15:38489044_0	INTERGENIC	NA	NA
15	58627057	15:58627057_0	INTERGENIC	NA	NA
15	58627071	15:58627071_0	INTERGENIC	NA	NA
15	58627105	15:58627105_0	INTERGENIC	NA	NA
15	58673165	15:58673165_0	INTERGENIC	NA	NA
15	58673183	15:58673183_0	INTERGENIC	NA	NA
15	58673184	15:58673184_0	INTERGENIC	NA	NA
15	58673225	15:58673225_0	INTERGENIC	NA	NA
15	58765025	15:58765025_0	INTERGENIC	NA	NA
15	58783779	15:58783779_0	INTERGENIC	NA	NA
15	58802224	15:58802224_0	INTERGENIC	NA	NA
15	58802229	15:58802229_0	INTERGENIC	NA	NA
15	58856186	15:58856186_0	INTERGENIC	NA	NA
15	64329079	15:64329079_0	INTERGENIC	NA	NA
15	68280926	15:68280926_0	INTERGENIC	NA	NA
15	68353983	15:68353983_0	INTERGENIC	NA	NA
15	68353992	15:68353992_0	INTERGENIC	NA	NA
15	68357574	15:68357574_0	INTERGENIC	NA	NA
15	68363741	15:68363741_0	INTERGENIC	NA	NA
15	68363792	15:68363792_0	INTERGENIC	NA	NA
15	68363793	15:68363793_0	INTERGENIC	NA	NA
15	68366578	15:68366578_0	INTERGENIC	NA	NA
15	68366579	15:68366579_0	INTERGENIC	NA	NA
16	1681284	16:1681284_1	INTERGENIC	NA	NA
16	1681285	16:1681285_1	INTERGENIC	NA	NA
16	1681286	16:1681286_1	INTERGENIC	NA	NA
16	1681300	16:1681300_1	INTERGENIC	NA	NA
16	1681308	16:1681308_1	INTERGENIC	NA	NA
16	1681321	16:1681321_1	INTERGENIC	NA	NA
16	1681323	16:1681323_1	INTERGENIC	NA	NA
16	1681336	16:1681336_1	INTERGENIC	NA	NA
16	1681344	16:1681344_1	INTERGENIC	NA	NA
16	1681352	16:1681352_1	INTERGENIC	NA	NA
16	1797925	16:1797925_0	INTERGENIC	NA	NA
16	1797939	16:1797939_0	INTERGENIC	NA	NA
16	19096570	16:19096570_0	INTERGENIC	NA	NA
16	29777888	16:29777888_1	INTERGENIC	NA	NA
16	33963652	16:33963652_1	INTERGENIC	NA	NA
16	34004614	16:34004614_1	INTERGENIC	NA	NA
16	34004617	16:34004617_1	INTERGENIC	NA	NA
16	34004698	16:34004698_1	INTERGENIC	NA	NA
16	34023369	16:34023369_1	INTERGENIC	NA	NA
16	34023373	16:34023373_1	INTERGENIC	NA	NA
16	34108203	16:34108203_1	INTERGENIC	NA	NA
16	34446550	16:34446550_1	INTERGENIC	NA	NA
16	34446568	16:34446568_1	INTERGENIC	NA	NA
16	36823750	16:36823750_1	INTERGENIC	NA	NA
16	40500502	16:40500502_0	INTERGENIC	NA	NA
16	49346982	16:49346982_1	INTERGENIC	NA	NA
16	49346983	16:49346983_1	INTERGENIC	NA	NA
16	49348002	16:49348002_1	INTERGENIC	NA	NA
16	49348019	16:49348019_1	INTERGENIC	NA	NA
16	49356322	16:49356322_1	INTERGENIC	NA	NA
16	49369474	16:49369474_1	INTERGENIC	NA	NA
16	52387422	16:52387422_0	INTERGENIC	NA	NA
16	65346580	16:65346580_1	INTERGENIC	NA	NA
16	65358486	16:65358486_1	INTERGENIC	NA	NA
16	65358496	16:65358496_1	INTERGENIC	NA	NA
16	65358499	16:65358499_1	INTERGENIC	NA	NA
16	65358517	16:65358517_1	INTERGENIC	NA	NA
16	65399766	16:65399766_1	INTERGENIC	NA	NA
16	65399767	16:65399767_1	INTERGENIC	NA	NA
16	65423212	16:65423212_1	INTERGENIC	NA	NA
16	65423223	16:65423223_1	INTERGENIC	NA	NA
16	74189440	16:74189440_0	INTERGENIC	NA	NA
17	19958271	17:19958271_0	INTERGENIC	NA	NA
18	6986368	18:6986368_1	INTERGENIC	NA	NA
18	10575422	18:10575422_1	INTERGENIC	NA	NA
18	10575445	18:10575445_1	INTERGENIC	NA	NA
18	10587777	18:10587777_1	INTERGENIC	NA	NA
18	10601318	18:10601318_1	INTERGENIC	NA	NA
18	10642138	18:10642138_1	INTERGENIC	NA	NA
18	10642146	18:10642146_1	INTERGENIC	NA	NA
18	43104180	18:43104180_1	INTERGENIC	NA	NA
18	43104219	18:43104219_1	INTERGENIC	NA	NA
18	51658302	18:51658302_0	INTERGENIC	NA	NA
18	51679397	18:51679397_0	INTERGENIC	NA	NA
18	51680654	18:51680654_1	INTERGENIC	NA	NA
18	51680674	18:51680674_1	INTERGENIC	NA	NA
18	51681125	18:51681125_1	INTERGENIC	NA	NA
18	51682001	18:51682001_1	INTERGENIC	NA	NA
18	51682708	18:51682708_1	INTERGENIC	NA	NA
18	51682867	18:51682867_1	INTERGENIC	NA	NA
18	51684504	18:51684504_1	INTERGENIC	NA	NA
18	51685800	18:51685800_1	INTERGENIC	NA	NA
18	51689255	18:51689255_0	INTERGENIC	NA	NA
18	51689301	18:51689301_0	INTERGENIC	NA	NA
18	51696552	18:51696552_0	INTERGENIC	NA	NA
18	51736189	18:51736189_0	INTERGENIC	NA	NA
18	58768659	18:58768659_0	INTERGENIC	NA	NA
18	58769866	18:58769866_0	INTERGENIC	NA	NA
18	58769879	18:58769879_0	INTERGENIC	NA	NA
18	60647865	18:60647865_0	INTERGENIC	NA	NA
18	60655017	18:60655017_0	INTERGENIC	NA	NA
18	60659254	18:60659254_0	INTERGENIC	NA	NA
18	60714727	18:60714727_0	INTERGENIC	NA	NA
18	60770567	18:60770567_0	INTERGENIC	NA	NA
18	65956731	18:65956731_1	INTERGENIC	NA	NA
18	65956747	18:65956747_1	INTERGENIC	NA	NA
18	65956751	18:65956751_1	INTERGENIC	NA	NA
18	66293834	18:66293834_0	INTERGENIC	NA	NA
19	36184831	19:36184831_1	INTERGENIC	NA	NA
19	36184861	19:36184861_1	INTERGENIC	NA	NA
19	36184872	19:36184872_1	INTERGENIC	NA	NA
19	38721040	19:38721040_1	INTERGENIC	NA	NA
19	38721050	19:38721050_1	INTERGENIC	NA	NA
19	60508810	19:60508810_1	INTERGENIC	NA	NA
20	944201	20:944201_0	INTERGENIC	NA	NA
20	950007	20:950007_0	INTERGENIC	NA	NA
20	957592	20:957592_0	INTERGENIC	NA	NA
20	3019578	20:3019578_1	INTERGENIC	NA	NA
20	3019679	20:3019679_1	INTERGENIC	NA	NA
20	3019680	20:3019680_1	INTERGENIC	NA	NA
20	3019681	20:3019681_1	INTERGENIC	NA	NA
20	24605838	20:24605838_0	INTERGENIC	NA	NA
20	38121439	20:38121439_1	INTERGENIC	NA	NA
20	38121456	20:38121456_1	INTERGENIC	NA	NA
20	38121457	20:38121457_1	INTERGENIC	NA	NA
20	38121468	20:38121468_1	INTERGENIC	NA	NA
20	38121469	20:38121469_1	INTERGENIC	NA	NA
20	38121472	20:38121472_1	INTERGENIC	NA	NA
20	38121509	20:38121509_1	INTERGENIC	NA	NA
20	57257521	20:57257521_0	INTERGENIC	NA	NA
20	57312976	20:57312976_0	INTERGENIC	NA	NA
20	57316715	20:57316715_0	INTERGENIC	NA	NA
20	57318068	20:57318068_0	INTERGENIC	NA	NA
20	57318097	20:57318097_0	INTERGENIC	NA	NA
20	57318098	20:57318098_0	INTERGENIC	NA	NA
20	57321818	20:57321818_0	INTERGENIC	NA	NA
20	57349757	20:57349757_0	INTERGENIC	NA	NA
20	57360611	20:57360611_0	INTERGENIC	NA	NA
20	57374819	20:57374819_0	INTERGENIC	NA	NA
20	57388433	20:57388433_0	INTERGENIC	NA	NA
20	57388436	20:57388436_0	INTERGENIC	NA	NA
20	57435486	20:57435486_0	INTERGENIC	NA	NA
20	57438514	20:57438514_0	INTERGENIC	NA	NA
20	57449111	20:57449111_0	INTERGENIC	NA	NA
21	1284771	21:1284771_1	INTERGENIC	NA	NA
21	14380079	21:14380079_0	INTERGENIC	NA	NA
21	25867065	21:25867065_0	INTERGENIC	NA	NA
21	25886478	21:25886478_0	INTERGENIC	NA	NA
21	26270369	21:26270369_1	INTERGENIC	NA	NA
21	26270370	21:26270370_1	INTERGENIC	NA	NA
21	26270414	21:26270414_1	INTERGENIC	NA	NA
21	26270429	21:26270429_1	INTERGENIC	NA	NA
21	26286234	21:26286234_1	INTERGENIC	NA	NA
21	26286235	21:26286235_1	INTERGENIC	NA	NA
21	26286253	21:26286253_1	INTERGENIC	NA	NA
21	26303584	21:26303584_1	INTERGENIC	NA	NA
21	26305107	21:26305107_1	INTERGENIC	NA	NA
21	26305224	21:26305224_1	INTERGENIC	NA	NA
21	26315508	21:26315508_1	INTERGENIC	NA	NA
21	26319339	21:26319339_1	INTERGENIC	NA	NA
21	26327657	21:26327657_1	INTERGENIC	NA	NA
21	26327691	21:26327691_1	INTERGENIC	NA	NA
21	26327693	21:26327693_1	INTERGENIC	NA	NA
21	26340137	21:26340137_1	INTERGENIC	NA	NA
21	26340148	21:26340148_1	INTERGENIC	NA	NA
21	26343138	21:26343138_1	INTERGENIC	NA	NA
21	67423890	21:67423890_1	INTERGENIC	NA	NA
21	67423919	21:67423919_1	INTERGENIC	NA	NA
21	67423924	21:67423924_1	INTERGENIC	NA	NA
21	67423929	21:67423929_1	INTERGENIC	NA	NA
21	67423942	21:67423942_1	INTERGENIC	NA	NA
21	67427915	21:67427915_1	INTERGENIC	NA	NA
21	67427916	21:67427916_1	INTERGENIC	NA	NA
22	14216682	22:14216682_1	INTERGENIC	NA	NA
22	19918043	22:19918043_1	INTERGENIC	NA	NA
22	28129066	22:28129066_1	INTERGENIC	NA	NA
22	28129081	22:28129081_1	INTERGENIC	NA	NA
22	28129096	22:28129096_1	INTERGENIC	NA	NA
22	28202501	22:28202501_1	INTERGENIC	NA	NA
22	28202532	22:28202532_1	INTERGENIC	NA	NA
22	28202572	22:28202572_1	INTERGENIC	NA	NA
22	30082952	22:30082952_1	INTERGENIC	NA	NA
22	35399836	22:35399836_1	INTERGENIC	NA	NA
22	39568191	22:39568191_0	INTERGENIC	NA	NA
22	39663561	22:39663561_0	INTERGENIC	NA	NA
22	39754819	22:39754819_0	INTERGENIC	NA	NA
22	40277691	22:40277691_1	INTERGENIC	NA	NA
22	59047230	22:59047230_0	INTERGENIC	NA	NA
22	59056871	22:59056871_0	INTERGENIC	NA	NA
22	59056883	22:59056883_0	INTERGENIC	NA	NA
23	39359551	23:39359551_0	INTERGENIC	NA	NA
23	39359592	23:39359592_0	INTERGENIC	NA	NA
24	7863398	24:7863398_0	INTERGENIC	NA	NA
24	7881193	24:7881193_0	INTERGENIC	NA	NA
24	20422771	24:20422771_0	INTERGENIC	NA	NA
24	20422787	24:20422787_0	INTERGENIC	NA	NA
24	35210978	24:35210978_0	INTERGENIC	NA	NA
24	41725941	24:41725941_1	INTERGENIC	NA	NA
24	43861744	24:43861744_0	INTERGENIC	NA	NA
24	50352167	24:50352167_1	INTERGENIC	NA	NA
25	27803585	25:27803585_1	INTERGENIC	NA	NA
25	27803590	25:27803590_1	INTERGENIC	NA	NA
25	28157755	25:28157755_1	INTERGENIC	NA	NA
25	28178988	25:28178988_1	INTERGENIC	NA	NA
25	29664607	25:29664607_0	INTERGENIC	NA	NA
25	29664643	25:29664643_0	INTERGENIC	NA	NA
25	29699878	25:29699878_0	INTERGENIC	NA	NA
25	29816656	25:29816656_0	INTERGENIC	NA	NA
25	29816657	25:29816657_0	INTERGENIC	NA	NA
25	29816661	25:29816661_0	INTERGENIC	NA	NA
25	29827689	25:29827689_0	INTERGENIC	NA	NA
25	29827737	25:29827737_0	INTERGENIC	NA	NA
25	29828446	25:29828446_0	INTERGENIC	NA	NA
25	29828450	25:29828450_0	INTERGENIC	NA	NA
25	29926374	25:29926374_0	INTERGENIC	NA	NA
25	30063736	25:30063736_0	INTERGENIC	NA	NA
25	30457304	25:30457304_0	INTERGENIC	NA	NA
25	30723404	25:30723404_0	INTERGENIC	NA	NA
25	36430807	25:36430807_0	INTERGENIC	NA	NA
25	36435928	25:36435928_0	INTERGENIC	NA	NA
26	9644073	26:9644073_0	INTERGENIC	NA	NA
26	20523571	26:20523571_0	INTERGENIC	NA	NA
26	23239407	26:23239407_1	INTERGENIC	NA	NA
26	43337020	26:43337020_1	INTERGENIC	NA	NA
26	43337147	26:43337147_1	INTERGENIC	NA	NA
26	43373783	26:43373783_1	INTERGENIC	NA	NA
26	43379134	26:43379134_1	INTERGENIC	NA	NA
26	43379159	26:43379159_1	INTERGENIC	NA	NA
26	43385767	26:43385767_1	INTERGENIC	NA	NA
26	43551332	26:43551332_1	INTERGENIC	NA	NA
26	43675033	26:43675033_1	INTERGENIC	NA	NA
26	43675038	26:43675038_1	INTERGENIC	NA	NA
26	43728135	26:43728135_1	INTERGENIC	NA	NA
26	43728161	26:43728161_1	INTERGENIC	NA	NA
26	43804466	26:43804466_1	INTERGENIC	NA	NA
26	43838400	26:43838400_1	INTERGENIC	NA	NA
27	689171	27:689171_1	INTERGENIC	NA	NA
27	3117481	27:3117481_1	INTERGENIC	NA	NA
27	3117518	27:3117518_1	INTERGENIC	NA	NA
27	7928230	27:7928230_0	INTERGENIC	NA	NA
27	37535589	27:37535589_1	INTERGENIC	NA	NA
28	27381253	28:27381253_1	INTERGENIC	NA	NA
28	35673967	28:35673967_0	INTERGENIC	NA	NA
28	41238014	28:41238014_1	INTERGENIC	NA	NA
28	43019286	28:43019286_0	INTERGENIC	NA	NA
28	43671924	28:43671924_1	INTERGENIC	NA	NA
28	43673557	28:43673557_1	INTERGENIC	NA	NA
29	9203330	29:9203330_1	INTERGENIC	NA	NA
29	9205645	29:9205645_1	INTERGENIC	NA	NA
29	42334036	29:42334036_1	INTERGENIC	NA	NA
29	42346261	29:42346261_0	INTERGENIC	NA	NA
1	4659520	1:4659520_1	INTERGENIC	NA	NA
1	5157000	1:5157000_0	INTERGENIC	NA	NA
1	5196192	1:5196192_0	INTERGENIC	NA	NA
1	5196210	1:5196210_0	INTERGENIC	NA	NA
1	18968167	1:18968167_0	INTERGENIC	NA	NA
1	18969607	1:18969607_0	INTERGENIC	NA	NA
1	92055088	1:92055088_0	INTERGENIC	NA	NA
1	92158974	1:92158974_0	INTERGENIC	NA	NA
1	107199753	1:107199753_0	INTERGENIC	NA	NA
1	111448444	1:111448444_1	INTERGENIC	NA	NA
1	147040942	1:147040942_0	INTERGENIC	NA	NA
1	147042302	1:147042302_0	INTERGENIC	NA	NA
1	147056596	1:147056596_0	INTERGENIC	NA	NA
1	149473318	1:149473318_1	INTERGENIC	NA	NA
2	269259	2:269259_0	INTERGENIC	NA	NA
2	398166	2:398166_0	INTERGENIC	NA	NA
2	1070962	2:1070962_1	INTERGENIC	NA	NA
2	5189310	2:5189310_1	INTERGENIC	NA	NA
2	64923617	2:64923617_1	INTERGENIC	NA	NA
2	70740844	2:70740844_1	INTERGENIC	NA	NA
2	88150633	2:88150633_1	INTERGENIC	NA	NA
2	100942921	2:100942921_1	INTERGENIC	NA	NA
2	102487502	2:102487502_0	INTERGENIC	NA	NA
2	102579977	2:102579977_0	INTERGENIC	NA	NA
2	107618672	2:107618672_1	INTERGENIC	NA	NA
2	114513655	2:114513655_0	INTERGENIC	NA	NA
3	22849622	3:22849622_0	INTERGENIC	NA	NA
3	48011482	3:48011482_0	INTERGENIC	NA	NA
3	52862522	3:52862522_1	INTERGENIC	NA	NA
3	62692467	3:62692467_0	INTERGENIC	NA	NA
3	62692483	3:62692483_0	INTERGENIC	NA	NA
3	66954065	3:66954065_0	INTERGENIC	NA	NA
3	98448918	3:98448918_1	INTERGENIC	NA	NA
3	103623561	3:103623561_0	INTERGENIC	NA	NA
4	6032865	4:6032865_1	INTERGENIC	NA	NA
4	8762713	4:8762713_1	INTERGENIC	NA	NA
4	21698858	4:21698858_0	INTERGENIC	NA	NA
4	21698905	4:21698905_0	INTERGENIC	NA	NA
4	21723164	4:21723164_0	INTERGENIC	NA	NA
4	26663885	4:26663885_0	INTERGENIC	NA	NA
4	36180071	4:36180071_0	INTERGENIC	NA	NA
4	112029321	4:112029321_0	INTERGENIC	NA	NA
5	21806253	5:21806253_1	INTERGENIC	NA	NA
5	26559705	5:26559705_1	INTERGENIC	NA	NA
5	26563718	5:26563718_1	INTERGENIC	NA	NA
5	26563749	5:26563749_1	INTERGENIC	NA	NA
5	26563750	5:26563750_1	INTERGENIC	NA	NA
5	26563755	5:26563755_1	INTERGENIC	NA	NA
5	26563764	5:26563764_1	INTERGENIC	NA	NA
5	46176043	5:46176043_1	INTERGENIC	NA	NA
5	87957609	5:87957609_0	INTERGENIC	NA	NA
6	9198328	6:9198328_0	INTERGENIC	NA	NA
6	32251032	6:32251032_0	INTERGENIC	NA	NA
6	32251047	6:32251047_0	INTERGENIC	NA	NA
6	32251098	6:32251098_0	INTERGENIC	NA	NA
6	32340157	6:32340157_0	INTERGENIC	NA	NA
6	32340188	6:32340188_0	INTERGENIC	NA	NA
6	32444358	6:32444358_0	INTERGENIC	NA	NA
6	32462030	6:32462030_0	INTERGENIC	NA	NA
6	32548607	6:32548607_0	INTERGENIC	NA	NA
6	32555486	6:32555486_0	INTERGENIC	NA	NA
6	32840199	6:32840199_0	INTERGENIC	NA	NA
6	95806654	6:95806654_1	INTERGENIC	NA	NA
6	113462528	6:113462528_1	INTERGENIC	NA	NA
6	113467023	6:113467023_1	INTERGENIC	NA	NA
7	28377963	7:28377963_0	INTERGENIC	NA	NA
7	53516857	7:53516857_1	INTERGENIC	NA	NA
7	73014043	7:73014043_1	INTERGENIC	NA	NA
7	97784559	7:97784559_0	INTERGENIC	NA	NA
7	106339664	7:106339664_1	INTERGENIC	NA	NA
7	107340890	7:107340890_1	INTERGENIC	NA	NA
8	22650223	8:22650223_1	INTERGENIC	NA	NA
8	40084240	8:40084240_1	INTERGENIC	NA	NA
8	49051141	8:49051141_0	INTERGENIC	NA	NA
9	78947148	9:78947148_1	INTERGENIC	NA	NA
10	5947990	10:5947990_0	INTERGENIC	NA	NA
10	36057994	10:36057994_0	INTERGENIC	NA	NA
10	36098968	10:36098968_0	INTERGENIC	NA	NA
10	76281206	10:76281206_0	INTERGENIC	NA	NA
10	76281246	10:76281246_0	INTERGENIC	NA	NA
10	83580731	10:83580731_1	INTERGENIC	NA	NA
10	85630867	10:85630867_0	INTERGENIC	NA	NA
10	87620312	10:87620312_0	INTERGENIC	NA	NA
10	97458261	10:97458261_0	INTERGENIC	NA	NA
11	721500	11:721500_1	INTERGENIC	NA	NA
11	806659	11:806659_1	INTERGENIC	NA	NA
11	12105761	11:12105761_1	INTERGENIC	NA	NA
11	22576518	11:22576518_0	INTERGENIC	NA	NA
11	39849320	11:39849320_0	INTERGENIC	NA	NA
11	44373846	11:44373846_0	INTERGENIC	NA	NA
11	44374549	11:44374549_0	INTERGENIC	NA	NA
11	55074731	11:55074731_0	INTERGENIC	NA	NA
11	55117006	11:55117006_0	INTERGENIC	NA	NA
11	55143996	11:55143996_0	INTERGENIC	NA	NA
11	55143999	11:55143999_0	INTERGENIC	NA	NA
11	55194621	11:55194621_0	INTERGENIC	NA	NA
11	55224605	11:55224605_0	INTERGENIC	NA	NA
11	75334816	11:75334816_1	INTERGENIC	NA	NA
11	93602818	11:93602818_0	INTERGENIC	NA	NA
11	101260863	11:101260863_0	INTERGENIC	NA	NA
12	1026992	12:1026992_0	INTERGENIC	NA	NA
12	35736970	12:35736970_0	INTERGENIC	NA	NA
12	63698909	12:63698909_0	INTERGENIC	NA	NA
12	63764578	12:63764578_0	INTERGENIC	NA	NA
12	63766669	12:63766669_0	INTERGENIC	NA	NA
12	63766691	12:63766691_0	INTERGENIC	NA	NA
12	63809441	12:63809441_0	INTERGENIC	NA	NA
12	63856816	12:63856816_0	INTERGENIC	NA	NA
12	67061290	12:67061290_1	INTERGENIC	NA	NA
12	67156943	12:67156943_1	INTERGENIC	NA	NA
13	51628784	13:51628784_0	INTERGENIC	NA	NA
13	66912332	13:66912332_0	INTERGENIC	NA	NA
14	463953	14:463953_1	INTERGENIC	NA	NA
14	463955	14:463955_1	INTERGENIC	NA	NA
14	1126034	14:1126034_1	INTERGENIC	NA	NA
14	17603144	14:17603144_1	INTERGENIC	NA	NA
14	69487039	14:69487039_1	INTERGENIC	NA	NA
14	69487056	14:69487056_1	INTERGENIC	NA	NA
14	69605935	14:69605935_1	INTERGENIC	NA	NA
14	69684450	14:69684450_1	INTERGENIC	NA	NA
14	80423921	14:80423921_1	INTERGENIC	NA	NA
15	36298823	15:36298823_0	INTERGENIC	NA	NA
15	58627096	15:58627096_0	INTERGENIC	NA	NA
15	58627116	15:58627116_0	INTERGENIC	NA	NA
15	68463312	15:68463312_0	INTERGENIC	NA	NA
15	76179299	15:76179299_0	INTERGENIC	NA	NA
16	925233	16:925233_0	INTERGENIC	NA	NA
16	925245	16:925245_0	INTERGENIC	NA	NA
16	1681290	16:1681290_1	INTERGENIC	NA	NA
16	1681373	16:1681373_1	INTERGENIC	NA	NA
16	1681377	16:1681377_1	INTERGENIC	NA	NA
16	1793622	16:1793622_0	INTERGENIC	NA	NA
16	1793628	16:1793628_0	INTERGENIC	NA	NA
16	10831987	16:10831987_1	INTERGENIC	NA	NA
16	27712096	16:27712096_0	INTERGENIC	NA	NA
16	33972576	16:33972576_1	INTERGENIC	NA	NA
16	49348017	16:49348017_1	INTERGENIC	NA	NA
16	49369434	16:49369434_1	INTERGENIC	NA	NA
16	49369439	16:49369439_1	INTERGENIC	NA	NA
16	53806345	16:53806345_0	INTERGENIC	NA	NA
16	53806352	16:53806352_0	INTERGENIC	NA	NA
16	65358491	16:65358491_1	INTERGENIC	NA	NA
16	65399809	16:65399809_1	INTERGENIC	NA	NA
16	65399819	16:65399819_1	INTERGENIC	NA	NA
16	65423219	16:65423219_1	INTERGENIC	NA	NA
16	72175203	16:72175203_1	INTERGENIC	NA	NA
18	6786384	18:6786384_1	INTERGENIC	NA	NA
18	26356151	18:26356151_1	INTERGENIC	NA	NA
18	34073629	18:34073629_0	INTERGENIC	NA	NA
18	51680177	18:51680177_1	INTERGENIC	NA	NA
18	51680182	18:51680182_1	INTERGENIC	NA	NA
18	51680630	18:51680630_1	INTERGENIC	NA	NA
18	60713843	18:60713843_0	INTERGENIC	NA	NA
18	60770572	18:60770572_0	INTERGENIC	NA	NA
18	65956752	18:65956752_1	INTERGENIC	NA	NA
19	7309118	19:7309118_0	INTERGENIC	NA	NA
19	34869524	19:34869524_0	INTERGENIC	NA	NA
19	34869530	19:34869530_0	INTERGENIC	NA	NA
19	34869547	19:34869547_0	INTERGENIC	NA	NA
19	34869551	19:34869551_0	INTERGENIC	NA	NA
19	36184832	19:36184832_1	INTERGENIC	NA	NA
20	946709	20:946709_0	INTERGENIC	NA	NA
20	5101704	20:5101704_1	INTERGENIC	NA	NA
20	12668241	20:12668241_0	INTERGENIC	NA	NA
20	32090652	20:32090652_0	INTERGENIC	NA	NA
20	38120772	20:38120772_1	INTERGENIC	NA	NA
20	57321836	20:57321836_0	INTERGENIC	NA	NA
20	57349733	20:57349733_0	INTERGENIC	NA	NA
20	57449179	20:57449179_0	INTERGENIC	NA	NA
20	57483895	20:57483895_0	INTERGENIC	NA	NA
21	1552707	21:1552707_0	INTERGENIC	NA	NA
21	26483835	21:26483835_1	INTERGENIC	NA	NA
21	60691261	21:60691261_1	INTERGENIC	NA	NA
21	67427465	21:67427465_1	INTERGENIC	NA	NA
22	11775851	22:11775851_1	INTERGENIC	NA	NA
22	39446040	22:39446040_0	INTERGENIC	NA	NA
22	39568616	22:39568616_0	INTERGENIC	NA	NA
22	55958177	22:55958177_1	INTERGENIC	NA	NA
22	58287170	22:58287170_0	INTERGENIC	NA	NA
23	32285760	23:32285760_0	INTERGENIC	NA	NA
23	33020288	23:33020288_1	INTERGENIC	NA	NA
24	20423479	24:20423479_0	INTERGENIC	NA	NA
25	27789900	25:27789900_1	INTERGENIC	NA	NA
25	29751338	25:29751338_0	INTERGENIC	NA	NA
25	29816697	25:29816697_0	INTERGENIC	NA	NA
25	29827729	25:29827729_0	INTERGENIC	NA	NA
25	29972954	25:29972954_0	INTERGENIC	NA	NA
25	30073632	25:30073632_0	INTERGENIC	NA	NA
25	35532383	25:35532383_1	INTERGENIC	NA	NA
26	28234289	26:28234289_0	INTERGENIC	NA	NA
26	40699424	26:40699424_1	INTERGENIC	NA	NA
26	43362271	26:43362271_1	INTERGENIC	NA	NA
26	43434671	26:43434671_1	INTERGENIC	NA	NA
26	43804433	26:43804433_1	INTERGENIC	NA	NA
28	31652418	28:31652418_0	INTERGENIC	NA	NA
29	9299572	29:9299572_1	INTERGENIC	NA	NA
29	9917321	29:9917321_1	INTERGENIC	NA	NA
29	36708239	29:36708239_0	INTERGENIC	NA	NA
1	5156933	1:5156933_0	INTERGENIC	NA	NA
1	9189804	1:9189804_0	INTERGENIC	NA	NA
1	18965905	1:18965905_0	INTERGENIC	NA	NA
1	18969608	1:18969608_0	INTERGENIC	NA	NA
1	59079395	1:59079395_0	INTERGENIC	NA	NA
1	59079428	1:59079428_0	INTERGENIC	NA	NA
1	59079451	1:59079451_0	INTERGENIC	NA	NA
1	59079506	1:59079506_0	INTERGENIC	NA	NA
1	89675613	1:89675613_1	INTERGENIC	NA	NA
1	121800404	1:121800404_1	INTERGENIC	NA	NA
2	5189802	2:5189802_1	INTERGENIC	NA	NA
2	29778926	2:29778926_1	INTERGENIC	NA	NA
2	92123908	2:92123908_0	INTERGENIC	NA	NA
2	99551524	2:99551524_1	INTERGENIC	NA	NA
3	15344221	3:15344221_1	INTERGENIC	NA	NA
3	52906754	3:52906754_1	INTERGENIC	NA	NA
3	62670005	3:62670005_0	INTERGENIC	NA	NA
3	62676022	3:62676022_0	INTERGENIC	NA	NA
3	80234713	3:80234713_1	INTERGENIC	NA	NA
3	116906552	3:116906552_1	INTERGENIC	NA	NA
4	19468553	4:19468553_1	INTERGENIC	NA	NA
4	21672864	4:21672864_0	INTERGENIC	NA	NA
5	10310604	5:10310604_1	INTERGENIC	NA	NA
5	46271376	5:46271376_1	INTERGENIC	NA	NA
5	56348615	5:56348615_1	INTERGENIC	NA	NA
5	64464965	5:64464965_0	INTERGENIC	NA	NA
5	105750715	5:105750715_0	INTERGENIC	NA	NA
7	28377961	7:28377961_0	INTERGENIC	NA	NA
7	94983782	7:94983782_1	INTERGENIC	NA	NA
7	95258976	7:95258976_0	INTERGENIC	NA	NA
7	105425276	7:105425276_1	INTERGENIC	NA	NA
8	22647501	8:22647501_1	INTERGENIC	NA	NA
9	47922029	9:47922029_0	INTERGENIC	NA	NA
9	47955759	9:47955759_0	INTERGENIC	NA	NA
10	22303735	10:22303735_1	INTERGENIC	NA	NA
10	31713244	10:31713244_0	INTERGENIC	NA	NA
10	74628342	10:74628342_0	INTERGENIC	NA	NA
10	82879253	10:82879253_0	INTERGENIC	NA	NA
10	82879299	10:82879299_0	INTERGENIC	NA	NA
10	82882707	10:82882707_0	INTERGENIC	NA	NA
10	82922197	10:82922197_0	INTERGENIC	NA	NA
10	83580795	10:83580795_1	INTERGENIC	NA	NA
11	891393	11:891393_1	INTERGENIC	NA	NA
11	893924	11:893924_1	INTERGENIC	NA	NA
11	1927103	11:1927103_1	INTERGENIC	NA	NA
11	45940864	11:45940864_1	INTERGENIC	NA	NA
11	45951611	11:45951611_1	INTERGENIC	NA	NA
11	55074732	11:55074732_0	INTERGENIC	NA	NA
11	68185355	11:68185355_0	INTERGENIC	NA	NA
12	20891218	12:20891218_1	INTERGENIC	NA	NA
13	15151901	13:15151901_1	INTERGENIC	NA	NA
13	59837887	13:59837887_1	INTERGENIC	NA	NA
13	64758359	13:64758359_0	INTERGENIC	NA	NA
14	38347282	14:38347282_0	INTERGENIC	NA	NA
14	69558481	14:69558481_1	INTERGENIC	NA	NA
15	58642931	15:58642931_0	INTERGENIC	NA	NA
16	1681322	16:1681322_1	INTERGENIC	NA	NA
16	33981655	16:33981655_1	INTERGENIC	NA	NA
16	49351133	16:49351133_1	INTERGENIC	NA	NA
16	65358497	16:65358497_1	INTERGENIC	NA	NA
17	9374361	17:9374361_1	INTERGENIC	NA	NA
17	64346374	17:64346374_0	INTERGENIC	NA	NA
18	34073644	18:34073644_0	INTERGENIC	NA	NA
18	51704924	18:51704924_0	INTERGENIC	NA	NA
18	58691870	18:58691870_0	INTERGENIC	NA	NA
18	58768671	18:58768671_0	INTERGENIC	NA	NA
18	58769870	18:58769870_0	INTERGENIC	NA	NA
19	34869510	19:34869510_0	INTERGENIC	NA	NA
20	57319020	20:57319020_0	INTERGENIC	NA	NA
20	57449180	20:57449180_0	INTERGENIC	NA	NA
21	22095535	21:22095535_0	INTERGENIC	NA	NA
21	26270443	21:26270443_1	INTERGENIC	NA	NA
21	26305247	21:26305247_1	INTERGENIC	NA	NA
21	26327647	21:26327647_1	INTERGENIC	NA	NA
21	26327654	21:26327654_1	INTERGENIC	NA	NA
22	39779126	22:39779126_0	INTERGENIC	NA	NA
25	3608664	25:3608664_1	INTERGENIC	NA	NA
25	10140513	25:10140513_0	INTERGENIC	NA	NA
25	28179035	25:28179035_1	INTERGENIC	NA	NA
25	28179039	25:28179039_1	INTERGENIC	NA	NA
25	28179053	25:28179053_1	INTERGENIC	NA	NA
25	29972997	25:29972997_0	INTERGENIC	NA	NA
26	4641125	26:4641125_0	INTERGENIC	NA	NA
26	43362350	26:43362350_1	INTERGENIC	NA	NA
26	43674975	26:43674975_1	INTERGENIC	NA	NA
26	43747315	26:43747315_1	INTERGENIC	NA	NA
26	43855172	26:43855172_1	INTERGENIC	NA	NA
28	2788679	28:2788679_1	INTERGENIC	NA	NA
28	25977519	28:25977519_1	INTERGENIC	NA	NA
28	42422384	28:42422384_1	INTERGENIC	NA	NA
28	42427005	28:42427005_1	INTERGENIC	NA	NA
28	44470183	28:44470183_0	INTERGENIC	NA	NA
1	43742551	1:43742551_1	INTERGENIC	NA	NA
1	95034646	1:95034646_0	INTERGENIC	NA	NA
1	150864456	1:150864456_0	INTERGENIC	NA	NA
2	10172544	2:10172544_0	INTERGENIC	NA	NA
2	20741982	2:20741982_1	INTERGENIC	NA	NA
2	20741983	2:20741983_1	INTERGENIC	NA	NA
2	37734847	2:37734847_1	INTERGENIC	NA	NA
2	45629479	2:45629479_0	INTERGENIC	NA	NA
2	70851632	2:70851632_1	INTERGENIC	NA	NA
2	92123890	2:92123890_0	INTERGENIC	NA	NA
2	99560080	2:99560080_1	INTERGENIC	NA	NA
2	100039461	2:100039461_0	INTERGENIC	NA	NA
2	100047840	2:100047840_0	INTERGENIC	NA	NA
2	118031791	2:118031791_0	INTERGENIC	NA	NA
2	118035252	2:118035252_0	INTERGENIC	NA	NA
2	118035253	2:118035253_0	INTERGENIC	NA	NA
2	118037633	2:118037633_0	INTERGENIC	NA	NA
2	118043952	2:118043952_0	INTERGENIC	NA	NA
2	118149089	2:118149089_0	INTERGENIC	NA	NA
2	118156657	2:118156657_0	INTERGENIC	NA	NA
2	118158555	2:118158555_0	INTERGENIC	NA	NA
2	118159355	2:118159355_0	INTERGENIC	NA	NA
2	118163167	2:118163167_0	INTERGENIC	NA	NA
2	118165984	2:118165984_0	INTERGENIC	NA	NA
2	118170650	2:118170650_0	INTERGENIC	NA	NA
2	118184899	2:118184899_0	INTERGENIC	NA	NA
2	118206180	2:118206180_0	INTERGENIC	NA	NA
3	66949447	3:66949447_0	INTERGENIC	NA	NA
3	104185281	3:104185281_0	INTERGENIC	NA	NA
4	13971869	4:13971869_1	INTERGENIC	NA	NA
4	21631804	4:21631804_0	INTERGENIC	NA	NA
4	21676326	4:21676326_0	INTERGENIC	NA	NA
4	111539502	4:111539502_1	INTERGENIC	NA	NA
5	21806218	5:21806218_1	INTERGENIC	NA	NA
5	21806254	5:21806254_1	INTERGENIC	NA	NA
5	26737071	5:26737071_1	INTERGENIC	NA	NA
5	28534482	5:28534482_1	INTERGENIC	NA	NA
5	30607893	5:30607893_1	INTERGENIC	NA	NA
5	44563938	5:44563938_0	INTERGENIC	NA	NA
5	106702305	5:106702305_0	INTERGENIC	NA	NA
6	89373082	6:89373082_0	INTERGENIC	NA	NA
6	93311586	6:93311586_1	INTERGENIC	NA	NA
6	93311587	6:93311587_1	INTERGENIC	NA	NA
6	93311588	6:93311588_1	INTERGENIC	NA	NA
7	59104186	7:59104186_0	INTERGENIC	NA	NA
7	95257840	7:95257840_0	INTERGENIC	NA	NA
7	95273226	7:95273226_0	INTERGENIC	NA	NA
8	22892407	8:22892407_1	INTERGENIC	NA	NA
8	63876427	8:63876427_0	INTERGENIC	NA	NA
9	14119546	9:14119546_0	INTERGENIC	NA	NA
10	66575733	10:66575733_0	INTERGENIC	NA	NA
10	72831140	10:72831140_0	INTERGENIC	NA	NA
10	83580775	10:83580775_1	INTERGENIC	NA	NA
11	44379799	11:44379799_0	INTERGENIC	NA	NA
11	104179666	11:104179666_1	INTERGENIC	NA	NA
12	56482964	12:56482964_0	INTERGENIC	NA	NA
12	63804895	12:63804895_0	INTERGENIC	NA	NA
13	21132273	13:21132273_1	INTERGENIC	NA	NA
13	46930304	13:46930304_1	INTERGENIC	NA	NA
13	72605130	13:72605130_0	INTERGENIC	NA	NA
14	903375	14:903375_0	INTERGENIC	NA	NA
15	62911651	15:62911651_1	INTERGENIC	NA	NA
16	34122423	16:34122423_0	INTERGENIC	NA	NA
16	63120481	16:63120481_0	INTERGENIC	NA	NA
16	72175205	16:72175205_1	INTERGENIC	NA	NA
16	77881195	16:77881195_1	INTERGENIC	NA	NA
17	6512882	17:6512882_0	INTERGENIC	NA	NA
18	27114304	18:27114304_0	INTERGENIC	NA	NA
18	27114333	18:27114333_0	INTERGENIC	NA	NA
18	27114338	18:27114338_0	INTERGENIC	NA	NA
18	27114339	18:27114339_0	INTERGENIC	NA	NA
18	34099150	18:34099150_0	INTERGENIC	NA	NA
18	43104207	18:43104207_1	INTERGENIC	NA	NA
18	46500828	18:46500828_0	INTERGENIC	NA	NA
18	51680669	18:51680669_1	INTERGENIC	NA	NA
18	51689938	18:51689938_0	INTERGENIC	NA	NA
18	51739721	18:51739721_0	INTERGENIC	NA	NA
18	65956721	18:65956721_1	INTERGENIC	NA	NA
19	28438340	19:28438340_0	INTERGENIC	NA	NA
19	38721042	19:38721042_1	INTERGENIC	NA	NA
19	38721047	19:38721047_1	INTERGENIC	NA	NA
20	448965	20:448965_1	INTERGENIC	NA	NA
20	38115515	20:38115515_1	INTERGENIC	NA	NA
20	38120762	20:38120762_1	INTERGENIC	NA	NA
20	38121483	20:38121483_1	INTERGENIC	NA	NA
20	66394317	20:66394317_0	INTERGENIC	NA	NA
20	66399775	20:66399775_0	INTERGENIC	NA	NA
21	1156356	21:1156356_1	INTERGENIC	NA	NA
21	67427945	21:67427945_1	INTERGENIC	NA	NA
22	40997380	22:40997380_1	INTERGENIC	NA	NA
24	20423480	24:20423480_0	INTERGENIC	NA	NA
24	48469784	24:48469784_1	INTERGENIC	NA	NA
25	9492754	25:9492754_0	INTERGENIC	NA	NA
25	27803559	25:27803559_1	INTERGENIC	NA	NA
25	30058481	25:30058481_0	INTERGENIC	NA	NA
25	32509027	25:32509027_1	INTERGENIC	NA	NA
25	32513326	25:32513326_1	INTERGENIC	NA	NA
26	1298045	26:1298045_0	INTERGENIC	NA	NA
26	1300296	26:1300296_0	INTERGENIC	NA	NA
26	1300303	26:1300303_0	INTERGENIC	NA	NA
26	1300304	26:1300304_0	INTERGENIC	NA	NA
26	1300305	26:1300305_0	INTERGENIC	NA	NA
26	43708731	26:43708731_1	INTERGENIC	NA	NA
26	43803769	26:43803769_1	INTERGENIC	NA	NA
27	9044429	27:9044429_1	INTERGENIC	NA	NA
27	28996668	27:28996668_0	INTERGENIC	NA	NA
28	42419399	28:42419399_1	INTERGENIC	NA	NA
29	9713761	29:9713761_1	INTERGENIC	NA	NA
29	9713771	29:9713771_1	INTERGENIC	NA	NA
29	9713823	29:9713823_1	INTERGENIC	NA	NA
29	9887011	29:9887011_1	INTERGENIC	NA	NA
29	9887138	29:9887138_1	INTERGENIC	NA	NA
29	9917327	29:9917327_1	INTERGENIC	NA	NA
29	9917329	29:9917329_1	INTERGENIC	NA	NA
29	9932432	29:9932432_1	INTERGENIC	NA	NA
29	9932437	29:9932437_1	INTERGENIC	NA	NA
29	9932445	29:9932445_1	INTERGENIC	NA	NA
29	10043406	29:10043406_1	INTERGENIC	NA	NA
29	10075598	29:10075598_1	INTERGENIC	NA	NA
29	10106190	29:10106190_1	INTERGENIC	NA	NA
29	10139219	29:10139219_1	INTERGENIC	NA	NA
29	10139229	29:10139229_1	INTERGENIC	NA	NA
29	10139278	29:10139278_1	INTERGENIC	NA	NA
29	10174841	29:10174841_1	INTERGENIC	NA	NA
29	10174842	29:10174842_1	INTERGENIC	NA	NA
29	10212755	29:10212755_1	INTERGENIC	NA	NA
29	10212827	29:10212827_1	INTERGENIC	NA	NA
29	10212832	29:10212832_1	INTERGENIC	NA	NA
29	10212844	29:10212844_1	INTERGENIC	NA	NA
29	10214695	29:10214695_1	INTERGENIC	NA	NA
29	10228755	29:10228755_1	INTERGENIC	NA	NA
29	10256997	29:10256997_1	INTERGENIC	NA	NA
29	10388935	29:10388935_1	INTERGENIC	NA	NA
29	10388999	29:10388999_1	INTERGENIC	NA	NA
29	10641745	29:10641745_1	INTERGENIC	NA	NA
29	32321540	29:32321540_0	INTERGENIC	NA	NA
29	36484977	29:36484977_0	INTERGENIC	NA	NA
1	121766596	1:121766596_1	INTERGENIC	NA	NA
2	99560086	2:99560086_1	INTERGENIC	NA	NA
3	66948069	3:66948069_0	INTERGENIC	NA	NA
3	66948109	3:66948109_0	INTERGENIC	NA	NA
4	21708236	4:21708236_0	INTERGENIC	NA	NA
4	74116120	4:74116120_1	INTERGENIC	NA	NA
4	106064353	4:106064353_0	INTERGENIC	NA	NA
5	21806255	5:21806255_1	INTERGENIC	NA	NA
5	87693424	5:87693424_0	INTERGENIC	NA	NA
5	105750724	5:105750724_0	INTERGENIC	NA	NA
7	70616006	7:70616006_0	INTERGENIC	NA	NA
7	86517756	7:86517756_1	INTERGENIC	NA	NA
7	95273260	7:95273260_0	INTERGENIC	NA	NA
7	98845305	7:98845305_1	INTERGENIC	NA	NA
7	106339691	7:106339691_1	INTERGENIC	NA	NA
8	22889909	8:22889909_1	INTERGENIC	NA	NA
9	89306228	9:89306228_1	INTERGENIC	NA	NA
10	75309864	10:75309864_1	INTERGENIC	NA	NA
10	100658432	10:100658432_0	INTERGENIC	NA	NA
12	50955331	12:50955331_0	INTERGENIC	NA	NA
12	56470312	12:56470312_0	INTERGENIC	NA	NA
12	63777746	12:63777746_0	INTERGENIC	NA	NA
13	38460395	13:38460395_1	INTERGENIC	NA	NA
15	38489048	15:38489048_0	INTERGENIC	NA	NA
15	46656376	15:46656376_1	INTERGENIC	NA	NA
15	49594143	15:49594143_1	INTERGENIC	NA	NA
16	40500511	16:40500511_0	INTERGENIC	NA	NA
17	64346356	17:64346356_0	INTERGENIC	NA	NA
18	34073618	18:34073618_0	INTERGENIC	NA	NA
18	43104155	18:43104155_1	INTERGENIC	NA	NA
18	43104224	18:43104224_1	INTERGENIC	NA	NA
18	61799042	18:61799042_1	INTERGENIC	NA	NA
18	61799081	18:61799081_1	INTERGENIC	NA	NA
19	33622371	19:33622371_1	INTERGENIC	NA	NA
23	33020277	23:33020277_1	INTERGENIC	NA	NA
25	9492752	25:9492752_0	INTERGENIC	NA	NA
26	1303410	26:1303410_0	INTERGENIC	NA	NA
28	36823241	28:36823241_1	INTERGENIC	NA	NA
29	9933232	29:9933232_1	INTERGENIC	NA	NA
29	10038878	29:10038878_1	INTERGENIC	NA	NA
29	10038919	29:10038919_1	INTERGENIC	NA	NA
29	10211680	29:10211680_1	INTERGENIC	NA	NA
29	10211684	29:10211684_1	INTERGENIC	NA	NA
29	10389029	29:10389029_1	INTERGENIC	NA	NA
1	95034625	1:95034625_0	INTERGENIC	NA	NA
2	8732083	2:8732083_0	INTERGENIC	NA	NA
3	52779116	3:52779116_1	INTERGENIC	NA	NA
3	66954107	3:66954107_0	INTERGENIC	NA	NA
10	53913208	10:53913208_0	INTERGENIC	NA	NA
14	69558489	14:69558489_1	INTERGENIC	NA	NA
17	53418445	17:53418445_0	INTERGENIC	NA	NA
18	51686740	18:51686740_0	INTERGENIC	NA	NA
20	39449519	20:39449519_0	INTERGENIC	NA	NA
20	57245236	20:57245236_0	INTERGENIC	NA	NA
20	57245237	20:57245237_0	INTERGENIC	NA	NA
23	747855	23:747855_0	INTERGENIC	NA	NA
26	1257203	26:1257203_0	INTERGENIC	NA	NA
29	9927293	29:9927293_1	INTERGENIC	NA	NA
29	9932453	29:9932453_1	INTERGENIC	NA	NA
29	9944911	29:9944911_1	INTERGENIC	NA	NA
29	10139211	29:10139211_1	INTERGENIC	NA	NA
29	10250851	29:10250851_1	INTERGENIC	NA	NA
29	10250852	29:10250852_1	INTERGENIC	NA	NA
1	4489888	1:4489888_1	INTERGENIC	NA	NA
1	121800405	1:121800405_1	INTERGENIC	NA	NA
3	53059444	3:53059444_1	INTERGENIC	NA	NA
5	104725386	5:104725386_1	INTERGENIC	NA	NA
7	97784534	7:97784534_0	INTERGENIC	NA	NA
8	55549577	8:55549577_1	INTERGENIC	NA	NA
11	93773782	11:93773782_0	INTERGENIC	NA	NA
13	72602976	13:72602976_0	INTERGENIC	NA	NA
25	30724617	25:30724617_0	INTERGENIC	NA	NA
26	1257187	26:1257187_0	INTERGENIC	NA	NA
1	2278924	1:2278924_1	INTRON	NA	NA	SCAF4	protein_coding	CODING	ENSCHIT00000011540
1	4886416	1:4886416_1	INTRON	NA	NA	GRIK1	protein_coding	CODING	ENSCHIT00000024659
1	4886480	1:4886480_1	INTRON	NA	NA	GRIK1	protein_coding	CODING	ENSCHIT00000024659
1	7827665	1:7827665_1	INTRON	NA	NA	ADAMTS5	protein_coding	CODING	ENSCHIT00000028120
1	7865919	1:7865919_1	INTRON	NA	NA	ADAMTS5	protein_coding	CODING	ENSCHIT00000028120
1	8712349	1:8712349_1	INTRON	NA	NA	APP	protein_coding	CODING	ENSCHIT00000040498
1	8757938	1:8757938_1	INTRON	NA	NA	APP	protein_coding	CODING	ENSCHIT00000040498
1	41228101	1:41228101_1	INTRON	NA	NA	RCAN1	protein_coding	CODING	ENSCHIT00000031785
1	49856413	1:49856413_1	INTRON	NA	NA	ALCAM	protein_coding	CODING	ENSCHIT00000036464
1	49878196	1:49878196_1	INTRON	NA	NA	ALCAM	protein_coding	CODING	ENSCHIT00000036464
1	49895112	1:49895112_1	INTRON	NA	NA	ALCAM	protein_coding	CODING	ENSCHIT00000036464
1	52625459	1:52625459_0	INTRON	NA	NA	CD47	protein_coding	CODING	ENSCHIT00000034174
1	52627501	1:52627501_0	INTRON	NA	NA	CD47	protein_coding	CODING	ENSCHIT00000034174
1	52627567	1:52627567_0	INTRON	NA	NA	CD47	protein_coding	CODING	ENSCHIT00000034174
1	56466119	1:56466119_1	INTRON	NA	NA	PHLDB2	protein_coding	CODING	ENSCHIT00000024689
1	57473558	1:57473558_1	INTRON	NA	NA	GTPBP8	protein_coding	CODING	ENSCHIT00000037669
1	58463338	1:58463338_0	INTRON	NA	NA	CCDC191	protein_coding	CODING	ENSCHIT00000033155
1	64340764	1:64340764_0	INTRON	NA	NA	GSK3B	protein_coding	CODING	ENSCHIT00000020871
1	64340861	1:64340861_0	INTRON	NA	NA	GSK3B	protein_coding	CODING	ENSCHIT00000020871
1	64340869	1:64340869_0	INTRON	NA	NA	GSK3B	protein_coding	CODING	ENSCHIT00000020871
1	64506388	1:64506388_0	INTRON	NA	NA	GSK3B	protein_coding	CODING	ENSCHIT00000020871
1	64870886	1:64870886_0	INTRON	NA	NA	FSTL1	protein_coding	CODING	ENSCHIT00000028942
1	64870891	1:64870891_0	INTRON	NA	NA	FSTL1	protein_coding	CODING	ENSCHIT00000028942
1	64877693	1:64877693_0	INTRON	NA	NA	FSTL1	protein_coding	CODING	ENSCHIT00000028942
1	68716750	1:68716750_1	INTRON	NA	NA	KALRN	protein_coding	CODING	ENSCHIT00000012025
1	68834798	1:68834798_1	INTRON	NA	NA	KALRN	protein_coding	CODING	ENSCHIT00000012025
1	68834799	1:68834799_1	INTRON	NA	NA	KALRN	protein_coding	CODING	ENSCHIT00000012025
1	68834801	1:68834801_1	INTRON	NA	NA	KALRN	protein_coding	CODING	ENSCHIT00000012025
1	70034701	1:70034701_0	INTRON	NA	NA	LRCH3	protein_coding	CODING	ENSCHIT00000038866
1	76923496	1:76923496_1	INTRON	NA	NA	P3H2	protein_coding	CODING	ENSCHIT00000015717
1	76923566	1:76923566_1	INTRON	NA	NA	P3H2	protein_coding	CODING	ENSCHIT00000015717
1	76931144	1:76931144_1	INTRON	NA	NA	P3H2	protein_coding	CODING	ENSCHIT00000015717
1	76931157	1:76931157_1	INTRON	NA	NA	P3H2	protein_coding	CODING	ENSCHIT00000015717
1	76931158	1:76931158_1	INTRON	NA	NA	P3H2	protein_coding	CODING	ENSCHIT00000015717
1	76931181	1:76931181_1	INTRON	NA	NA	P3H2	protein_coding	CODING	ENSCHIT00000015717
1	76931208	1:76931208_1	INTRON	NA	NA	P3H2	protein_coding	CODING	ENSCHIT00000015717
1	78180266	1:78180266_0	INTRON	NA	NA	LPP	protein_coding	CODING	ENSCHIT00000032170
1	78219878	1:78219878_0	INTRON	NA	NA	LPP	protein_coding	CODING	ENSCHIT00000032170
1	78427869	1:78427869_0	INTRON	NA	NA	LPP	protein_coding	CODING	ENSCHIT00000032170
1	78427874	1:78427874_0	INTRON	NA	NA	LPP	protein_coding	CODING	ENSCHIT00000032170
1	78441812	1:78441812_0	INTRON	NA	NA	LPP	protein_coding	CODING	ENSCHIT00000032170
1	78441817	1:78441817_0	INTRON	NA	NA	LPP	protein_coding	CODING	ENSCHIT00000032170
1	78551590	1:78551590_0	INTRON	NA	NA	LPP	protein_coding	CODING	ENSCHIT00000032170
1	78640958	1:78640958_0	INTRON	NA	NA	LPP	protein_coding	CODING	ENSCHIT00000032170
1	78785111	1:78785111_0	INTRON	NA	NA	LPP	protein_coding	CODING	ENSCHIT00000032170
1	78785114	1:78785114_0	INTRON	NA	NA	LPP	protein_coding	CODING	ENSCHIT00000032170
1	78785147	1:78785147_0	INTRON	NA	NA	LPP	protein_coding	CODING	ENSCHIT00000032170
1	81183526	1:81183526_1	INTRON	NA	NA	IGF2BP2	protein_coding	CODING	ENSCHIT00000021868
1	83021431	1:83021431_0	INTRON	NA	NA	YEATS2	protein_coding	CODING	ENSCHIT00000019156
1	83021445	1:83021445_0	INTRON	NA	NA	YEATS2	protein_coding	CODING	ENSCHIT00000019156
1	89560839	1:89560839_1	INTRON	NA	NA	TBL1XR1	protein_coding	CODING	ENSCHIT00000014708
1	94810136	1:94810136_0	INTRON	NA	NA	FNDC3B	protein_coding	CODING	ENSCHIT00000036174
1	94810141	1:94810141_0	INTRON	NA	NA	FNDC3B	protein_coding	CODING	ENSCHIT00000036174
1	95679786	1:95679786_1	INTRON	NA	NA	TNIK	protein_coding	CODING	ENSCHIT00000025881
1	95725750	1:95725750_1	INTRON	NA	NA	TNIK	protein_coding	CODING	ENSCHIT00000025881
1	95725781	1:95725781_1	INTRON	NA	NA	TNIK	protein_coding	CODING	ENSCHIT00000025881
1	96654669	1:96654669_0	INTRON	NA	NA	PRKCI	protein_coding	CODING	ENSCHIT00000040585
1	96654678	1:96654678_0	INTRON	NA	NA	PRKCI	protein_coding	CODING	ENSCHIT00000040585
1	98884944	1:98884944_1	INTRON	NA	NA	GOLIM4	protein_coding	CODING	ENSCHIT00000037927
1	98884948	1:98884948_1	INTRON	NA	NA	GOLIM4	protein_coding	CODING	ENSCHIT00000037927
1	106672580	1:106672580_0	INTRON	NA	NA	IFT80	protein_coding	CODING	ENSCHIT00000037824
1	107102108	1:107102108_0	INTRON	NA	NA	ENSCHIG00000004169	protein_coding	CODING	ENSCHIT00000005572
1	107102151	1:107102151_0	INTRON	NA	NA	ENSCHIG00000004169	protein_coding	CODING	ENSCHIT00000005572
1	111352262	1:111352262_0	INTRON	NA	NA	GMPS	protein_coding	CODING	ENSCHIT00000034468
1	112997372	1:112997372_1	INTRON	NA	NA	DHX36	protein_coding	CODING	ENSCHIT00000025613
1	115088605	1:115088605_0	INTRON	NA	NA	MBNL1	protein_coding	CODING	ENSCHIT00000028599
1	117281044	1:117281044_0	INTRON	NA	NA	TSC22D2	protein_coding	CODING	ENSCHIT00000021790
1	117281049	1:117281049_0	INTRON	NA	NA	TSC22D2	protein_coding	CODING	ENSCHIT00000021790
1	117281063	1:117281063_0	INTRON	NA	NA	TSC22D2	protein_coding	CODING	ENSCHIT00000021790
1	121858640	1:121858640_1	INTRON	NA	NA	PLSCR4	protein_coding	CODING	ENSCHIT00000034461
1	130314785	1:130314785_0	INTRON	NA	NA	MRAS	protein_coding	CODING	ENSCHIT00000039376
1	133914935	1:133914935_0	INTRON	NA	NA	EPHB1	protein_coding	CODING	ENSCHIT00000028593
1	138561407	1:138561407_0	INTRON	NA	NA	ATP2C1	protein_coding	CODING	ENSCHIT00000022412
1	138561411	1:138561411_0	INTRON	NA	NA	ATP2C1	protein_coding	CODING	ENSCHIT00000022412
1	140981765	1:140981765_1	INTRON	NA	NA	BACE2	protein_coding	CODING	ENSCHIT00000029398
1	141019573	1:141019573_1	INTRON	NA	NA	BACE2	protein_coding	CODING	ENSCHIT00000029398
1	146190695	1:146190695_1	INTRON	NA	NA	DIP2A	protein_coding	CODING	ENSCHIT00000009758
1	146942278	1:146942278_0	INTRON	NA	NA	RUNX1	protein_coding	CODING	ENSCHIT00000024410
1	146942292	1:146942292_0	INTRON	NA	NA	RUNX1	protein_coding	CODING	ENSCHIT00000024410
1	146942305	1:146942305_0	INTRON	NA	NA	RUNX1	protein_coding	CODING	ENSCHIT00000024410
1	146942307	1:146942307_0	INTRON	NA	NA	RUNX1	protein_coding	CODING	ENSCHIT00000024410
1	146942318	1:146942318_0	INTRON	NA	NA	RUNX1	protein_coding	CODING	ENSCHIT00000024410
1	146942331	1:146942331_0	INTRON	NA	NA	RUNX1	protein_coding	CODING	ENSCHIT00000024410
1	148543763	1:148543763_1	INTRON	NA	NA	CHAF1B	protein_coding	CODING	ENSCHIT00000023540
1	150615920	1:150615920_0	INTRON	NA	NA	ERG	protein_coding	CODING	ENSCHIT00000016408
2	187622	2:187622_0	INTRON	NA	NA	EPHA2	protein_coding	CODING	ENSCHIT00000022397
2	187661	2:187661_0	INTRON	NA	NA	EPHA2	protein_coding	CODING	ENSCHIT00000022397
2	2292837	2:2292837_0	INTRON	NA	NA	ALDH4A1	protein_coding	CODING	ENSCHIT00000023429
2	2292859	2:2292859_0	INTRON	NA	NA	ALDH4A1	protein_coding	CODING	ENSCHIT00000023429
2	2519810	2:2519810_0	INTRON	NA	NA	UBR4	protein_coding	CODING	ENSCHIT00000033822
2	3037203	2:3037203_0	INTRON	NA	NA	TMCO4	protein_coding	CODING	ENSCHIT00000037835
2	3037231	2:3037231_0	INTRON	NA	NA	TMCO4	protein_coding	CODING	ENSCHIT00000037835
2	3037239	2:3037239_0	INTRON	NA	NA	TMCO4	protein_coding	CODING	ENSCHIT00000037835
2	3037309	2:3037309_0	INTRON	NA	NA	TMCO4	protein_coding	CODING	ENSCHIT00000037835
2	3182165	2:3182165_1	INTRON	NA	NA	OTUD3	protein_coding	CODING	ENSCHIT00000039851
2	4004192	2:4004192_1	INTRON	NA	NA	KIF17	protein_coding	CODING	ENSCHIT00000035890
2	4004208	2:4004208_1	INTRON	NA	NA	KIF17	protein_coding	CODING	ENSCHIT00000035890
2	4004223	2:4004223_1	INTRON	NA	NA	KIF17	protein_coding	CODING	ENSCHIT00000035890
2	5847143	2:5847143_1	INTRON	NA	NA	EPHB2	protein_coding	CODING	ENSCHIT00000034338
2	6237137	2:6237137_0	INTRON	NA	NA	LUZP1	protein_coding	CODING	ENSCHIT00000041205
2	6259966	2:6259966_0	INTRON	NA	NA	LUZP1	protein_coding	CODING	ENSCHIT00000041205
2	7765112	2:7765112_1	INTRON	NA	NA	CLIC4	protein_coding	CODING	ENSCHIT00000016324
2	9290013	2:9290013_1	INTRON	NA	NA	DHDDS	protein_coding	CODING	ENSCHIT00000018063
2	10642127	2:10642127_0	INTRON	NA	NA	EYA3	protein_coding	CODING	ENSCHIT00000040534
2	10965476	2:10965476_1	INTRON	NA	NA	PHACTR4	protein_coding	CODING	ENSCHIT00000025115
2	11002500	2:11002500_1	INTRON	NA	NA	PHACTR4	protein_coding	CODING	ENSCHIT00000025121
2	13411221	2:13411221_0	INTRON	NA	NA	PUM1	protein_coding	CODING	ENSCHIT00000018239
2	13411293	2:13411293_0	INTRON	NA	NA	PUM1	protein_coding	CODING	ENSCHIT00000018239
2	15065336	2:15065336_0	INTRON	NA	NA	AK2	protein_coding	CODING	ENSCHIT00000036252
2	15066795	2:15066795_0	INTRON	NA	NA	AK2	protein_coding	CODING	ENSCHIT00000036252
2	16802032	2:16802032_0	INTRON	NA	NA	PSMD1	protein_coding	CODING	ENSCHIT00000024971
2	16802039	2:16802039_0	INTRON	NA	NA	PSMD1	protein_coding	CODING	ENSCHIT00000024971
2	17636433	2:17636433_1	INTRON	NA	NA	SLC16A14	protein_coding	CODING	ENSCHIT00000012465
2	17645036	2:17645036_1	INTRON	NA	NA	SLC16A14	protein_coding	CODING	ENSCHIT00000012465
2	31132267	2:31132267_1	INTRON	NA	NA	IGFBP5	protein_coding	CODING	ENSCHIT00000016187
2	31287349	2:31287349_0	INTRON	NA	NA	ENSCHIG00000006309	lincRNA	NON_CODING	ENSCHIT00000008411
2	31287351	2:31287351_0	INTRON	NA	NA	ENSCHIG00000006309	lincRNA	NON_CODING	ENSCHIT00000008411
2	34498923	2:34498923_0	INTRON	NA	NA	ENSCHIG00000025009	protein_coding	CODING	ENSCHIT00000037991
2	37637112	2:37637112_1	INTRON	NA	NA	LANCL1	protein_coding	CODING	ENSCHIT00000022281
2	37637113	2:37637113_1	INTRON	NA	NA	LANCL1	protein_coding	CODING	ENSCHIT00000022281
2	38051351	2:38051351_0	INTRON	NA	NA	ENSCHIG00000017628	protein_coding	CODING	ENSCHIT00000025827
2	40469380	2:40469380_1	INTRON	NA	NA	KLF7	protein_coding	CODING	ENSCHIT00000008820
2	40503353	2:40503353_1	INTRON	NA	NA	KLF7	protein_coding	CODING	ENSCHIT00000008820
2	40514680	2:40514680_1	INTRON	NA	NA	KLF7	protein_coding	CODING	ENSCHIT00000008820
2	41874920	2:41874920_0	INTRON	NA	NA	NRP2	protein_coding	CODING	ENSCHIT00000023304
2	47416732	2:47416732_1	INTRON	NA	NA	ENSCHIG00000017324	protein_coding	CODING	ENSCHIT00000025316
2	47416744	2:47416744_1	INTRON	NA	NA	ENSCHIG00000017324	protein_coding	CODING	ENSCHIT00000025316
2	47416766	2:47416766_1	INTRON	NA	NA	ENSCHIG00000017324	protein_coding	CODING	ENSCHIT00000025316
2	51676218	2:51676218_0	INTRON	NA	NA	SLC39A10	protein_coding	CODING	ENSCHIT00000019597
2	51676987	2:51676987_0	INTRON	NA	NA	SLC39A10	protein_coding	CODING	ENSCHIT00000019597
2	56067128	2:56067128_0	INTRON	NA	NA	MYO1B	protein_coding	CODING	ENSCHIT00000019128
2	62817628	2:62817628_1	INTRON	NA	NA	CLASP1	protein_coding	CODING	ENSCHIT00000033585
2	64987201	2:64987201_1	INTRON	NA	NA	C2orf76	protein_coding	CODING	ENSCHIT00000025258
2	66578419	2:66578419_1	INTRON	NA	NA	CCDC93	protein_coding	CODING	ENSCHIT00000019525
2	73074315	2:73074315_1	INTRON	NA	NA	MGAT5	protein_coding	CODING	ENSCHIT00000041708
2	74444618	2:74444618_1	INTRON	NA	NA	R3HDM1	protein_coding	CODING	ENSCHIT00000031023
2	74444623	2:74444623_1	INTRON	NA	NA	R3HDM1	protein_coding	CODING	ENSCHIT00000031023
2	74498043	2:74498043_0	INTRON	NA	NA	R3HDM1	protein_coding	CODING	ENSCHIT00000031023
2	88057830	2:88057830_0	INTRON	NA	NA	ORC4	protein_coding	CODING	ENSCHIT00000036157
2	88059970	2:88059970_0	INTRON	NA	NA	ORC4	protein_coding	CODING	ENSCHIT00000036157
2	88059991	2:88059991_0	INTRON	NA	NA	ORC4	protein_coding	CODING	ENSCHIT00000036157
2	88060005	2:88060005_0	INTRON	NA	NA	ORC4	protein_coding	CODING	ENSCHIT00000036157
2	88082939	2:88082939_0	INTRON	NA	NA	ORC4	protein_coding	CODING	ENSCHIT00000036157
2	92656387	2:92656387_0	INTRON	NA	NA	PRPF40A	protein_coding	CODING	ENSCHIT00000016267
2	92656388	2:92656388_0	INTRON	NA	NA	PRPF40A	protein_coding	CODING	ENSCHIT00000016267
2	94832822	2:94832822_1	INTRON	NA	NA	KCNJ3	protein_coding	CODING	ENSCHIT00000027881
2	94866317	2:94866317_1	INTRON	NA	NA	KCNJ3	protein_coding	CODING	ENSCHIT00000027881
2	94866346	2:94866346_1	INTRON	NA	NA	KCNJ3	protein_coding	CODING	ENSCHIT00000027881
2	94866366	2:94866366_1	INTRON	NA	NA	KCNJ3	protein_coding	CODING	ENSCHIT00000027881
2	100137008	2:100137008_0	INTRON	NA	NA	RBMS1	protein_coding	CODING	ENSCHIT00000035439
2	100137147	2:100137147_0	INTRON	NA	NA	RBMS1	protein_coding	CODING	ENSCHIT00000035439
2	100162745	2:100162745_0	INTRON	NA	NA	RBMS1	protein_coding	CODING	ENSCHIT00000035439
2	100162746	2:100162746_0	INTRON	NA	NA	RBMS1	protein_coding	CODING	ENSCHIT00000035439
2	100217667	2:100217667_0	INTRON	NA	NA	RBMS1	protein_coding	CODING	ENSCHIT00000035439
2	102200321	2:102200321_0	INTRON	NA	NA	KCNH7	protein_coding	CODING	ENSCHIT00000041170
2	105106029	2:105106029_0	INTRON	NA	NA	SCN3A	protein_coding	CODING	ENSCHIT00000025079
2	105957125	2:105957125_0	INTRON	NA	NA	TTC21B	protein_coding	CODING	ENSCHIT00000041389
2	106015159	2:106015159_0	INTRON	NA	NA	SCN1A	protein_coding	CODING	ENSCHIT00000038215
2	108592657	2:108592657_1	INTRON	NA	NA	CERS6	protein_coding	CODING	ENSCHIT00000039946
2	108592660	2:108592660_1	INTRON	NA	NA	CERS6	protein_coding	CODING	ENSCHIT00000039946
2	110856794	2:110856794_0	INTRON	NA	NA	TLK1	protein_coding	CODING	ENSCHIT00000018843
2	111647066	2:111647066_0	INTRON	NA	NA	SLC25A12	protein_coding	CODING	ENSCHIT00000009958
2	113464987	2:113464987_0	INTRON	NA	NA	SP3	protein_coding	CODING	ENSCHIT00000037064
2	115702324	2:115702324_1	INTRON	NA	NA	MTX2	protein_coding	CODING	ENSCHIT00000012248
2	115702337	2:115702337_1	INTRON	NA	NA	MTX2	protein_coding	CODING	ENSCHIT00000012248
2	115702342	2:115702342_1	INTRON	NA	NA	MTX2	protein_coding	CODING	ENSCHIT00000012248
2	118608915	2:118608915_0	INTRON	NA	NA	SESTD1	protein_coding	CODING	ENSCHIT00000028127
2	118643998	2:118643998_0	INTRON	NA	NA	SESTD1	protein_coding	CODING	ENSCHIT00000028127
2	118644132	2:118644132_0	INTRON	NA	NA	SESTD1	protein_coding	CODING	ENSCHIT00000028127
2	118644177	2:118644177_0	INTRON	NA	NA	SESTD1	protein_coding	CODING	ENSCHIT00000028127
2	129273600	2:129273600_0	INTRON	NA	NA	COL5A2	protein_coding	CODING	ENSCHIT00000017468
2	129305598	2:129305598_0	INTRON	NA	NA	COL5A2	protein_coding	CODING	ENSCHIT00000017468
2	131669717	2:131669717_0	INTRON	NA	NA	LIMS2	protein_coding	CODING	ENSCHIT00000024929
3	2413349	3:2413349_1	INTRON	NA	NA	HDAC4	protein_coding	CODING	ENSCHIT00000027309
3	3170316	3:3170316_1	INTRON	NA	NA	PER2	protein_coding	CODING	ENSCHIT00000035850
3	3568082	3:3568082_0	INTRON	NA	NA	LRRFIP1	protein_coding	CODING	ENSCHIT00000008746
3	4194596	3:4194596_0	INTRON	NA	NA	COPS8	protein_coding	CODING	ENSCHIT00000041294
3	8324004	3:8324004_0	INTRON	NA	NA	GIGYF2	protein_coding	CODING	ENSCHIT00000028196
[truncated: 2,877 more rows]

## Sheet: Table S6
Table S6. Effects of RNA editing on miRNA-binding sites in the 3’UTR of genes
[truncated: 29 more rows]

## Sheet: Table S7
Table S7. Differential A-to-I editing sites
[truncated: 561 more rows]

[truncated: 2 more sheets: Table S8, Table S9]
